# Supplementary material for: DegronMD: Leveraging Evolutionary and Structural Features for Deciphering Protein-Targeted Degradation, Mutations, and Drug Response to Degrons
Source: Mol Biol Evol. 2023 Nov 22;40(12):msad253. doi: 10.1093/molbev/msad253 (PMC10701100; doi:10.1093/molbev/msad253)
Supplement: msad253_Supplementary_Data [file msad253_supplementary_data.zip]

Archive with 5 entries (5 files):
- Supplementary Table S3.xlsx
- Supplementary Table S4.xlsx
- Supplementary material.docx
- Supplementary Table S1.xlsx
- Supplementary Table S2.xlsx
