# Supplementary material for: DegronMD: Leveraging Evolutionary and Structural Features for Deciphering Protein-Targeted Degradation, Mutations, and Drug Response to Degrons
Source: Mol Biol Evol. 2023 Nov 22;40(12):msad253. doi: 10.1093/molbev/msad253 (PMC10701100; doi:10.1093/molbev/msad253)
Supplement: msad253_Supplementary_Data [file msad253_supplementary_data.zip › Supplementary Table S4.xlsx]

## Sheet: Sheet1
Table S4. 432 treatments were identified as potential drug resistance events.
Group	START_mutGroup	END_mutGroup	mut_pos_mutGroup	ic50_mutGroup	START_nomutGroup	END_nomutGroup	mut_pos_nomutGroup	ic50_nomutGroup	treatment	mut_in_degron_or_flanking
0	359	366	361	15.374	359	366	328	8.60655	O14757:LLGTPGSS:COREAD|large_intestine:MK-8776	Degron
1	359	366	361	13.041	359	366	328	6.07508	O14757:LLGTPGSS:COREAD|large_intestine:Wee1 Inhibitor	Degron
2	4	8	10	8.16727	4	8	226.6	3.11659	O14965:SKENC:COREAD|large_intestine:CD532	Degron flanking region
3	4	8	19	0.960399	4	8	210	0.870461	O14965:SKENC:SKCM|melanoma:CD532	Degron flanking region
4	4	8	19	124.293	4	8	210	16.4929	O14965:SKENC:SKCM|melanoma:Genentech Cpd 10	Degron flanking region
5	379	383	384	143.755	379	383	422	96.6878	O15151:KKENS:UNCLASSIFIED|lung_NSCLC_large_cell:NSC-207895	Degron flanking region
6	336	341	345	656.21	336	341	384	13.304	O15379:FTLHPD:LUAD|lung_NSCLC_adenocarcinoma:Entinostat	Degron flanking region
7	921	929	912	18.8935	921	929	623.333	13.0102	O60674:GRRNLKLIM:COREAD|large_intestine:Fedratinib	Degron flanking region
8	921	929	912	3.09426	921	929	449.625	1.11188	O60674:GRRNLKLIM:COREAD|large_intestine:Lestaurtinib	Degron flanking region
9	921	929	934	2.65368	921	929	337	1.953	O60674:GRRNLKLIM:KIRC|kidney:AZD1480	Degron flanking region
10	921	929	934	21.5783	921	929	337	0.685188	O60674:GRRNLKLIM:KIRC|kidney:Lestaurtinib	Degron flanking region
11	292	296	293.5	178.273	292	296	762.875	155	O60885:ADTTT:COREAD|large_intestine:RVX-208	Degron
12	233	240	235	8.04608	233	240	694.69	6.76012	O60885:IVQTPVMT:COREAD|large_intestine:JQ1	Degron
13	233	240	235	292.38	233	240	738.706	149.657	O60885:IVQTPVMT:COREAD|large_intestine:RVX-208	Degron
14	1060	1064	1057	49.3425	1060	1064	419.133	28.4355	O75116:EKENR:BRCA|breast:GSK269962A	Degron flanking region
15	1060	1064	1057	472.739	1060	1064	137.333	302.912	O75116:EKENR:BRCA|breast:GSK429286A	Degron flanking region
16	1060	1064	1057	1.65019	1060	1064	137.333	0.903299	O75116:EKENR:BRCA|breast:WZ3105	Degron flanking region
17	1060	1064	1057	8.47792	1060	1064	639	1.94125	O75116:EKENR:LAML|acute_myeloid_leukaemia:GSK269962A	Degron flanking region
18	1060	1064	1057	68.8145	1060	1064	639	14.8445	O75116:EKENR:LAML|acute_myeloid_leukaemia:GSK429286A	Degron flanking region
19	1060	1064	1057	1.54883	1060	1064	639	0.449821	O75116:EKENR:LAML|acute_myeloid_leukaemia:WZ3105	Degron flanking region
20	407	411	418	790.31	407	411	309	35.5555	O75385:PCSSS:KIRC|kidney:ULK1_4989	Degron flanking region
21	420	424	435	460.348	420	424	581.923	129.623	O75385:PFSSS:COREAD|large_intestine:ULK1_4989	Degron flanking region
22	420	424	418	790.31	420	424	309	35.5555	O75385:PFSSS:KIRC|kidney:ULK1_4989	Degron flanking region
23	613	621	624	5.9154	613	621	621.8	3.3053	O75385:QRNPLPPIL:ALL|lymphoblastic_leukemia:ULK1_4989	Degron flanking region
24	623	631	632	5.1004	623	631	617.25	3.06027	O75385:SPTKAVPSF:ALL|lymphoblastic_leukemia:ULK1_4989	Degron flanking region
25	107	111	122	9.8282	107	111	715	8.7542	O95271:AVSTS:ESCA|oesophagus:AZ6102	Degron flanking region
26	107	111	122	140.69	107	111	715	73.469	O95271:AVSTS:ESCA|oesophagus:MN-64	Degron flanking region
27	107	111	122	35.27	107	111	715	28.482	O95271:AVSTS:ESCA|oesophagus:WIKI4	Degron flanking region
28	107	111	122	64.0283	107	111	715	23.0053	O95271:AVSTS:ESCA|oesophagus:XAV939	Degron flanking region
29	53	65	60	78.1745	53	65	825.778	59.4179	O95271:LAPFASPRHGLAL:SCLC|lung_small_cell_carcinoma:XAV939	Degron
30	129	133	134	248.22	129	133	766.2	167.92	O95271:PSSSS:COREAD|large_intestine:MN-64	Degron flanking region
31	129	133	134	148.93	129	133	787.1	52.893	O95271:PSSSS:COREAD|large_intestine:WIKI4	Degron flanking region
32	129	133	134	115.276	129	133	766.2	91.2751	O95271:PSSSS:COREAD|large_intestine:XAV939	Degron flanking region
33	129	133	122	9.8282	129	133	715	8.7542	O95271:PSSSS:ESCA|oesophagus:AZ6102	Degron flanking region
34	129	133	122	140.69	129	133	715	73.469	O95271:PSSSS:ESCA|oesophagus:MN-64	Degron flanking region
35	129	133	122	35.27	129	133	715	28.482	O95271:PSSSS:ESCA|oesophagus:WIKI4	Degron flanking region
36	129	133	122	64.0283	129	133	715	23.0053	O95271:PSSSS:ESCA|oesophagus:XAV939	Degron flanking region
37	129	133	129	44.377	129	133	383	24.51	O95271:PSSSS:LUAD|lung_NSCLC_adenocarcinoma:WIKI4	Degron
38	135	139	134	248.22	135	139	766.2	167.92	O95271:PTSSS:COREAD|large_intestine:MN-64	Degron flanking region
39	135	139	134	148.93	135	139	787.1	52.893	O95271:PTSSS:COREAD|large_intestine:WIKI4	Degron flanking region
40	135	139	134	115.276	135	139	766.2	91.2751	O95271:PTSSS:COREAD|large_intestine:XAV939	Degron flanking region
41	135	139	129	44.377	135	139	383	24.51	O95271:PTSSS:LUAD|lung_NSCLC_adenocarcinoma:WIKI4	Degron flanking region
42	398	403	404	161.05	398	403	775.667	103.2	O95696:LNIYGD:BRCA|breast:OF-1	Degron flanking region
43	420	424	432	161.05	420	424	766.333	103.2	O95696:VRSTS:BRCA|breast:OF-1	Degron flanking region
44	116	121	119	80.481	116	121	418	9.95775	P00519:ITPVNS:BRCA|breast:Dasatinib	Degron
45	116	121	119	47.4916	116	121	418	13.3794	P00519:ITPVNS:BRCA|breast:Nilotinib	Degron
46	116	121	119	13.8061	116	121	418	5.25822	P00519:ITPVNS:BRCA|breast:Ponatinib	Degron
47	116	121	115	86.642	116	121	846	0.7739	P00519:ITPVNS:CESC|cervix:Dasatinib	Degron flanking region
48	116	121	115	78.4071	116	121	846	50.8194	P00519:ITPVNS:CESC|cervix:Nilotinib	Degron flanking region
49	116	121	115	66.272	116	121	758.684	28.5235	P00519:ITPVNS:COREAD|large_intestine:Nilotinib	Degron flanking region
50	116	121	115	15.2626	116	121	754.222	5.23846	P00519:ITPVNS:COREAD|large_intestine:Ponatinib	Degron flanking region
51	116	121	131	1.50392	116	121	810	0.00136141	P00519:ITPVNS:LCML|chronic_myeloid_leukaemia:Dasatinib	Degron flanking region
52	116	121	131	20.3906	116	121	810	0.178756	P00519:ITPVNS:LCML|chronic_myeloid_leukaemia:Imatinib	Degron flanking region
53	116	121	131	3.60211	116	121	810	0.0183179	P00519:ITPVNS:LCML|chronic_myeloid_leukaemia:Nilotinib	Degron flanking region
54	116	121	131	4.79658	116	121	810	0.00136817	P00519:ITPVNS:LCML|chronic_myeloid_leukaemia:Ponatinib	Degron flanking region
55	116	121	131	23.7883	116	121	810	0.492506	P00519:ITPVNS:LCML|chronic_myeloid_leukaemia:Saracatinib	Degron flanking region
56	646	653	639	3.48511	646	653	784	0.761179	P00519:LAFTPLDT:Ovarian Cancer:AZD0530	Degron flanking region
57	646	653	649	29.7735	646	653	633.5	28.7801	P00519:LAFTPLDT:STAD|stomach:Nilotinib	Degron
58	1083	1092	1081	3.18531	1083	1092	801.333	3.14795	P00533:DDTFLPVPEY:UNCLASSIFIED|B_cell_leukemia:CI-1033	Degron flanking region
59	1083	1092	1081	0.155043	1083	1092	863.5	0.12759	P00533:DDTFLPVPEY:UNCLASSIFIED|B_cell_leukemia:CUDC-101	Degron flanking region
60	1083	1092	1081	6.91515	1083	1092	826.2	6.49975	P00533:DDTFLPVPEY:UNCLASSIFIED|B_cell_leukemia:Gefitinib	Degron flanking region
61	1083	1092	1081	3.68349	1083	1092	801.333	3.14266	P00533:DDTFLPVPEY:UNCLASSIFIED|B_cell_leukemia:PF-00299804	Degron flanking region
62	1083	1092	1085	16.0601	1083	1092	711	6.41209	P00533:DDTFLPVPEY:UNCLASSIFIED|Hodgkin_lymphoma:AST-1306	Degron
63	1083	1092	1085	10.823	1083	1092	711	6.3056	P00533:DDTFLPVPEY:UNCLASSIFIED|Hodgkin_lymphoma:AZD8931	Degron
64	1083	1092	1085	29.6849	1083	1092	711	10.6991	P00533:DDTFLPVPEY:UNCLASSIFIED|Hodgkin_lymphoma:CI-1033	Degron
65	1083	1092	1085	27.0005	1083	1092	711	7.75298	P00533:DDTFLPVPEY:UNCLASSIFIED|Hodgkin_lymphoma:CUDC-101	Degron
66	1083	1092	1085	617.172	1083	1092	711	478.25	P00533:DDTFLPVPEY:UNCLASSIFIED|Hodgkin_lymphoma:Cetuximab	Degron
67	1083	1092	1085	9.86139	1083	1092	711	9.84348	P00533:DDTFLPVPEY:UNCLASSIFIED|Hodgkin_lymphoma:PF-00299804	Degron
68	1063	1073	1059	14.5622	1063	1073	344.333	12.0648	P00533:DSFLQRYSSDP:GBM|glioma:AST-1306	Degron flanking region
69	1063	1073	1059	122.455	1063	1073	344.333	120.626	P00533:DSFLQRYSSDP:GBM|glioma:CI-1033	Degron flanking region
70	1063	1073	1059	23.3161	1063	1073	344.333	21.2608	P00533:DSFLQRYSSDP:GBM|glioma:Pelitinib	Degron flanking region
71	1063	1073	1052	125.446	1063	1073	737.9	14.1315	P00533:DSFLQRYSSDP:SKCM|melanoma:Afatinib	Degron flanking region
72	1063	1073	1052	1.45215	1063	1073	757.75	0.693313	P00533:DSFLQRYSSDP:SKCM|melanoma:CUDC-101	Degron flanking region
73	1063	1073	1052	2.54595	1063	1073	724.667	2.23113	P00533:DSFLQRYSSDP:SKCM|melanoma:Foretinib	Degron flanking region
74	1063	1073	1052	14.5428	1063	1073	724.667	9.85912	P00533:DSFLQRYSSDP:SKCM|melanoma:Gefitinib	Degron flanking region
75	1063	1073	1052	60.6963	1063	1073	757.75	14.1607	P00533:DSFLQRYSSDP:SKCM|melanoma:Pelitinib	Degron flanking region
76	1063	1073	1072	3.18531	1063	1073	807.333	3.14795	P00533:DSFLQRYSSDP:UNCLASSIFIED|B_cell_leukemia:CI-1033	Degron
77	1063	1073	1072	0.155043	1063	1073	872.5	0.12759	P00533:DSFLQRYSSDP:UNCLASSIFIED|B_cell_leukemia:CUDC-101	Degron
78	1063	1073	1072	6.91515	1063	1073	833.4	6.49975	P00533:DSFLQRYSSDP:UNCLASSIFIED|B_cell_leukemia:Gefitinib	Degron
79	1063	1073	1072	3.68349	1063	1073	807.333	3.14266	P00533:DSFLQRYSSDP:UNCLASSIFIED|B_cell_leukemia:PF-00299804	Degron
80	691	697	703	14.5285	691	697	510	9.29908	P00533:PLTPSGE:BRCA|breast:AZD3759	Degron flanking region
81	691	697	703	4.60376	691	697	510	4.55049	P00533:PLTPSGE:BRCA|breast:AZD8931	Degron flanking region
82	691	697	703	18.1484	691	697	510	17.3316	P00533:PLTPSGE:BRCA|breast:Afatinib	Degron flanking region
83	691	697	703	22.0503	691	697	510	9.40941	P00533:PLTPSGE:BRCA|breast:CI-1033	Degron flanking region
84	691	697	703	0.946409	691	697	510	0.602818	P00533:PLTPSGE:BRCA|breast:CUDC-101	Degron flanking region
85	691	697	703	17.198	691	697	550.2	13.2284	P00533:PLTPSGE:BRCA|breast:Erlotinib	Degron flanking region
86	691	697	703	15.7704	691	697	510	13.7773	P00533:PLTPSGE:BRCA|breast:Gefitinib	Degron flanking region
87	691	697	703	20.7421	691	697	550.2	8.47495	P00533:PLTPSGE:BRCA|breast:Lapatinib	Degron flanking region
88	691	697	703	10.3811	691	697	510	7.43425	P00533:PLTPSGE:BRCA|breast:Osimertinib	Degron flanking region
89	691	697	703	7.24263	691	697	510	7.08276	P00533:PLTPSGE:BRCA|breast:PF-00299804	Degron flanking region
90	691	697	703	38.2486	691	697	510	12.4416	P00533:PLTPSGE:BRCA|breast:Pelitinib	Degron flanking region
91	691	697	702.5	16.4332	691	697	683.6	2.36186	P00533:PLTPSGE:ESCA|oesophagus:AST-1306	Degron flanking region
92	691	697	702.4	18.0018	691	697	683.6	13.4884	P00533:PLTPSGE:ESCA|oesophagus:Afatinib	Degron flanking region
93	691	697	702.5	16.7517	691	697	683.6	4.60757	P00533:PLTPSGE:ESCA|oesophagus:CI-1033	Degron flanking region
94	691	697	702.5	9.06978	691	697	683.6	0.994622	P00533:PLTPSGE:ESCA|oesophagus:CUDC-101	Degron flanking region
95	691	697	702.5	10.0208	691	697	683.6	7.09221	P00533:PLTPSGE:ESCA|oesophagus:Foretinib	Degron flanking region
96	691	697	702.5	9.6411	691	697	683.6	2.32366	P00533:PLTPSGE:ESCA|oesophagus:PF-00299804	Degron flanking region
97	691	697	702.5	10.0864	691	697	683.6	4.06164	P00533:PLTPSGE:ESCA|oesophagus:Pelitinib	Degron flanking region
98	691	697	702	8	691	697	418	2.07267	P00533:PLTPSGE:Esophageal Cancer:Erlotinib	Degron flanking region
99	691	697	702	8	691	697	418	5.28727	P00533:PLTPSGE:Esophageal Cancer:Lapatinib	Degron flanking region
100	691	697	702	8	691	697	418	2.82191	P00533:PLTPSGE:Esophageal Cancer:ZD-6474	Degron flanking region
101	691	697	682	63.905	691	697	175.5	33.334	P00533:PLTPSGE:GBM|glioma:AZD3759	Degron flanking region
102	691	697	682	91.3761	691	697	396.375	39.4828	P00533:PLTPSGE:GBM|glioma:Afatinib	Degron flanking region
103	691	697	682	141.235	691	697	470	114.366	P00533:PLTPSGE:GBM|glioma:CI-1033	Degron flanking region
104	691	697	682	1020.63	691	697	470	495.984	P00533:PLTPSGE:GBM|glioma:Cetuximab	Degron flanking region
105	691	697	682	41.115	691	697	213.333	29.8712	P00533:PLTPSGE:GBM|glioma:Erlotinib	Degron flanking region
106	691	697	682	19.7635	691	697	352.2	3.20873	P00533:PLTPSGE:GBM|glioma:Foretinib	Degron flanking region
107	691	697	682	162.974	691	697	352.2	17.4687	P00533:PLTPSGE:GBM|glioma:Gefitinib	Degron flanking region
108	691	697	682	1212.2	691	697	213.333	182.699	P00533:PLTPSGE:GBM|glioma:Lapatinib	Degron flanking region
109	691	697	682	27.633	691	697	175.5	24.507	P00533:PLTPSGE:GBM|glioma:Osimertinib	Degron flanking region
110	691	697	682	20.4646	691	697	470	15.9401	P00533:PLTPSGE:GBM|glioma:PF-00299804	Degron flanking region
111	691	697	682	713.77	691	697	175.5	206.805	P00533:PLTPSGE:GBM|glioma:Sapitinib	Degron flanking region
112	691	697	703	3.90176	691	697	776	3.13375	P00533:PLTPSGE:LUAD|lung_NSCLC_adenocarcinoma:AST-1306	Degron flanking region
113	691	697	703	9.70522	691	697	767.714	6.03356	P00533:PLTPSGE:LUAD|lung_NSCLC_adenocarcinoma:CI-1033	Degron flanking region
114	691	697	703	9.84331	691	697	767.714	5.2624	P00533:PLTPSGE:LUAD|lung_NSCLC_adenocarcinoma:PF-00299804	Degron flanking region
115	691	697	703	33.9389	691	697	767.714	20.5078	P00533:PLTPSGE:LUAD|lung_NSCLC_adenocarcinoma:Pelitinib	Degron flanking region
116	691	697	701	9.94124	691	697	257	3.28135	P00533:PLTPSGE:SCLC|lung_small_cell_carcinoma:AST-1306	Degron flanking region
117	691	697	701	52.3177	691	697	257	3.78435	P00533:PLTPSGE:SCLC|lung_small_cell_carcinoma:CI-1033	Degron flanking region
118	691	697	701	0.542433	691	697	257	0.107841	P00533:PLTPSGE:SCLC|lung_small_cell_carcinoma:CUDC-101	Degron flanking region
119	691	697	701	15.6847	691	697	257	12.7242	P00533:PLTPSGE:SCLC|lung_small_cell_carcinoma:Erlotinib	Degron flanking region
120	691	697	701	2.26342	691	697	257	1.83591	P00533:PLTPSGE:SCLC|lung_small_cell_carcinoma:Foretinib	Degron flanking region
121	691	697	701	11.0864	691	697	257	9.19686	P00533:PLTPSGE:SCLC|lung_small_cell_carcinoma:Lapatinib	Degron flanking region
122	691	697	701	9.19135	691	697	257	3.56095	P00533:PLTPSGE:SCLC|lung_small_cell_carcinoma:PF-00299804	Degron flanking region
123	691	697	703	8.4262	691	697	1048	0.111308	P00533:PLTPSGE:STAD|stomach:Foretinib	Degron flanking region
124	691	697	703	651.814	691	697	202	625.189	P00533:PLTPSGE:UNCLASSIFIED|ovary:Cetuximab	Degron flanking region
125	691	697	703	100.809	691	697	202	28.0806	P00533:PLTPSGE:UNCLASSIFIED|ovary:HG-5-88-01	Degron flanking region
126	691	697	703	5.09623	691	697	653	0.738557	P00533:PLTPSGE:UNCLASSIFIED|soft_tissue_other:AST-1306	Degron flanking region
127	691	697	703	31.987	691	697	653	17.693	P00533:PLTPSGE:UNCLASSIFIED|soft_tissue_other:AZD3759	Degron flanking region
128	691	697	703	11.1635	691	697	653	2.78396	P00533:PLTPSGE:UNCLASSIFIED|soft_tissue_other:AZD8931	Degron flanking region
129	691	697	703	752.451	691	697	653	605.94	P00533:PLTPSGE:UNCLASSIFIED|soft_tissue_other:Cetuximab	Degron flanking region
130	691	697	703	31.859	691	697	653	14.8951	P00533:PLTPSGE:UNCLASSIFIED|soft_tissue_other:Erlotinib	Degron flanking region
131	19	26	31	111.24	19	26	245.444	78.8643	P04637:FSDLWKLL:DLBC|B_cell_lymphoma:MIRA-1	Degron flanking region
132	19	26	21	384.76	19	26	231.4	311.337	P04637:FSDLWKLL:STAD|stomach:MIRA-1	Degron
133	92	96	91	59.401	92	96	237.615	20.9434	P04637:PLSSS:ALL|lymphoblastic_T_cell_leukaemia:MIRA-1	Degron flanking region
134	92	96	97	682.03	92	96	230.034	338.36	P04637:PLSSS:ESCA|oesophagus:MIRA-1	Degron flanking region
135	92	96	98	551.54	92	96	234.286	306.244	P04637:PLSSS:GBM|glioma:MIRA-1	Degron flanking region
136	92	96	102.5	542.23	92	96	209.375	299.425	P04637:PLSSS:HNSC|head_and_neck:MIRA-1	Degron flanking region
137	712	717	714	602.935	712	717	556.167	274.101	P07333:DSGFSS:LUAD|lung_NSCLC_adenocarcinoma:GW-2580	Degron
138	712	717	714	33.9703	712	717	556.167	15.5505	P07333:DSGFSS:LUAD|lung_NSCLC_adenocarcinoma:Linifanib	Degron
139	115	120	106	440.092	115	120	740	219.568	P07333:VVVFED:BRCA|breast:GW-2580	Degron flanking region
140	115	120	106	21.8688	115	120	740	20.2166	P07333:VVVFED:BRCA|breast:Linifanib	Degron flanking region
141	115	120	106	20.2904	115	120	740	15.6998	P07333:VVVFED:BRCA|breast:Pazopanib	Degron flanking region
142	760	764	750	51.1276	760	764	332.667	9.00656	P07949:LKENA:OV|ovary:Motesanib	Degron flanking region
143	1309	1313	1309.5	78.5208	1309	1313	627.35	19.4805	P08069:ASSSS:COREAD|large_intestine:BMS-536924	Degron
144	1309	1313	1309.5	6.9063	1309	1313	636.105	4.17558	P08069:ASSSS:COREAD|large_intestine:BMS-754807	Degron
145	1309	1313	1309.5	173.24	1309	1313	636.105	66.6473	P08069:ASSSS:COREAD|large_intestine:GSK1904529A	Degron
146	1309	1313	1309.5	100.91	1309	1313	636.105	36.1225	P08069:ASSSS:COREAD|large_intestine:Linsitinib	Degron
147	1309	1313	1322	74.9219	1309	1313	392	29.267	P08069:ASSSS:SCLC|lung_small_cell_carcinoma:BMS-536924	Degron flanking region
148	1309	1313	1322	23.2593	1309	1313	370	8.54148	P08069:ASSSS:SCLC|lung_small_cell_carcinoma:BMS-754807	Degron flanking region
149	1309	1313	1318	59.296	1309	1313	584	8.89217	P08069:ASSSS:SKCM|melanoma:NVP-ADW742	Degron flanking region
150	1002	1004	1010	11.7421	1002	1004	634.667	8.39621	P08581:DYR:ALL|lymphoblastic_T_cell_leukaemia:AZD6094	Degron flanking region
151	1002	1004	1010	10.4373	1002	1004	634.667	5.53962	P08581:DYR:ALL|lymphoblastic_T_cell_leukaemia:Cabozantinib	Degron flanking region
152	1002	1004	1010	35.9057	1002	1004	375	18.9843	P08581:DYR:BLCA|bladder:AZD6094	Degron flanking region
153	1002	1004	1010	67.4536	1002	1004	375	11.7622	P08581:DYR:BLCA|bladder:Cabozantinib	Degron flanking region
154	1002	1004	1010	172.82	1002	1004	375	24.658	P08581:DYR:BLCA|bladder:Crizotinib	Degron flanking region
155	1002	1004	1010	44.1752	1002	1004	375	0.893924	P08581:DYR:BLCA|bladder:Foretinib	Degron flanking region
156	1002	1004	1010	86.1999	1002	1004	375	33.2158	P08581:DYR:BLCA|bladder:SU11274	Degron flanking region
157	1002	1004	1010	91.158	1002	1004	375	15.653	P08581:DYR:BLCA|bladder:Savolitinib	Degron flanking region
158	1002	1004	1010	40.8708	1002	1004	768	36.3285	P08581:DYR:BRCA|breast:Foretinib	Degron flanking region
159	1002	1004	1010	92.3357	1002	1004	839.667	73.7448	P08581:DYR:BRCA|breast:SU11274	Degron flanking region
160	1002	1004	1010	32.639	1002	1004	946	14.374	P08581:DYR:BRCA|breast:Savolitinib	Degron flanking region
161	1002	1004	1010	69.2874	1002	1004	532.118	36.2428	P08581:DYR:COREAD|large_intestine:AZD6094	Degron flanking region
162	1002	1004	1010	37.0062	1002	1004	516.6	11.1359	P08581:DYR:COREAD|large_intestine:Crizotinib	Degron flanking region
163	1002	1004	1010	5.10032	1002	1004	528.333	3.12006	P08581:DYR:COREAD|large_intestine:Foretinib	Degron flanking region
164	1002	1004	1010	30.8511	1002	1004	428.667	30.0425	P08581:DYR:COREAD|large_intestine:PHA-665752	Degron flanking region
165	1002	1004	1010	148.984	1002	1004	504.375	80.1589	P08581:DYR:COREAD|large_intestine:SU11274	Degron flanking region
166	1002	1004	1010	69.952	1002	1004	553.889	19.8872	P08581:DYR:COREAD|large_intestine:Savolitinib	Degron flanking region
167	1002	1004	1007	45.9017	1002	1004	325.333	24.3148	P08581:DYR:ESCA|oesophagus:JNJ38877605	Degron flanking region
168	1002	1004	1007	30.7225	1002	1004	595	23.0248	P08581:DYR:ESCA|oesophagus:PHA-665752	Degron flanking region
169	1002	1004	1007	43.1822	1002	1004	447.75	12.1787	P08581:DYR:ESCA|oesophagus:SU11274	Degron flanking region
170	1002	1004	1010	28.2543	1002	1004	583	23.1923	P08581:DYR:KIRC|kidney:AZD6094	Degron flanking region
171	1002	1004	1010	34.545	1002	1004	375	32.846	P08581:DYR:KIRC|kidney:Crizotinib	Degron flanking region
172	1002	1004	1010	39.255	1002	1004	375	10.205	P08581:DYR:KIRC|kidney:Savolitinib	Degron flanking region
173	1002	1004	1010	21.2787	1002	1004	681.5	18.4984	P08581:DYR:LAML|acute_myeloid_leukaemia:AZD6094	Degron flanking region
174	1002	1004	1010	14.6269	1002	1004	681.5	9.58583	P08581:DYR:LAML|acute_myeloid_leukaemia:Cabozantinib	Degron flanking region
175	1002	1004	1010	11.3063	1002	1004	783.667	8.35192	P08581:DYR:LAML|acute_myeloid_leukaemia:Crizotinib	Degron flanking region
176	1002	1004	1010	3.08831	1002	1004	783.667	0.654322	P08581:DYR:LAML|acute_myeloid_leukaemia:Foretinib	Degron flanking region
177	1002	1004	1010	183.497	1002	1004	681.5	47.3322	P08581:DYR:LAML|acute_myeloid_leukaemia:JNJ38877605	Degron flanking region
178	1002	1004	1010	18.0768	1002	1004	681.5	15.146	P08581:DYR:LAML|acute_myeloid_leukaemia:PHA-665752	Degron flanking region
179	1002	1004	1010	93.1072	1002	1004	681.5	19.1104	P08581:DYR:LAML|acute_myeloid_leukaemia:SU11274	Degron flanking region
180	1002	1004	1010	7.8757	1002	1004	988	6.0445	P08581:DYR:LAML|acute_myeloid_leukaemia:Savolitinib	Degron flanking region
181	1002	1004	1010	44.4746	1002	1004	833.2	25.3197	P08581:DYR:SCLC|lung_small_cell_carcinoma:AZD6094	Degron flanking region
182	1002	1004	1010	41.8362	1002	1004	677.857	37.2489	P08581:DYR:SCLC|lung_small_cell_carcinoma:Cabozantinib	Degron flanking region
183	1002	1004	1010	35.6068	1002	1004	678.667	26.194	P08581:DYR:SCLC|lung_small_cell_carcinoma:Crizotinib	Degron flanking region
184	1002	1004	1010	5.89699	1002	1004	780.727	5.04788	P08581:DYR:SCLC|lung_small_cell_carcinoma:Foretinib	Degron flanking region
185	1002	1004	1010	433.584	1002	1004	677.857	83.3062	P08581:DYR:SCLC|lung_small_cell_carcinoma:JNJ38877605	Degron flanking region
186	1002	1004	1010	41.4596	1002	1004	586	25.72	P08581:DYR:SCLC|lung_small_cell_carcinoma:PHA-665752	Degron flanking region
187	1002	1004	1010	85.5915	1002	1004	677.857	41.7618	P08581:DYR:SCLC|lung_small_cell_carcinoma:SU11274	Degron flanking region
188	1002	1004	1010	27.384	1002	1004	833.2	9.5114	P08581:DYR:SCLC|lung_small_cell_carcinoma:Savolitinib	Degron flanking region
189	1002	1004	1010	31.8521	1002	1004	351.667	27.5885	P08581:DYR:SKCM|melanoma:AZD6094	Degron flanking region
190	1002	1004	1010	40.0142	1002	1004	348.8	39.2326	P08581:DYR:SKCM|melanoma:Crizotinib	Degron flanking region
191	1002	1004	1010	2.3186	1002	1004	351.667	2.08522	P08581:DYR:SKCM|melanoma:Foretinib	Degron flanking region
192	1002	1004	1010	9.34627	1002	1004	229	6.77508	P08581:DYR:UNCLASSIFIED|B_cell_leukemia:AZD6094	Degron flanking region
193	1002	1004	1010	8.1805	1002	1004	229	1.191	P08581:DYR:UNCLASSIFIED|B_cell_leukemia:Savolitinib	Degron flanking region
194	1002	1004	1010	101.068	1002	1004	375	18.8532	P08581:DYR:UNCLASSIFIED|lung_NSCLC_large_cell:Cabozantinib	Degron flanking region
195	1002	1004	1010	5.06824	1002	1004	375	2.12321	P08581:DYR:UNCLASSIFIED|lung_NSCLC_large_cell:Foretinib	Degron flanking region
196	7	18	6	59.7521	7	18	759.8	15.1931	P08581:LAPGILVLLFTL:ESCA|oesophagus:AZD6094	Degron flanking region
197	7	18	6	100.129	7	18	759.8	30.4129	P08581:LAPGILVLLFTL:ESCA|oesophagus:Cabozantinib	Degron flanking region
198	7	18	6	39.5869	7	18	746	31.2902	P08581:LAPGILVLLFTL:ESCA|oesophagus:JNJ38877605	Degron flanking region
199	7	18	6	25.2141	7	18	759.8	21.973	P08581:LAPGILVLLFTL:ESCA|oesophagus:SU11274	Degron flanking region
200	7	18	13	84.2403	7	18	622	49.0443	P08581:LAPGILVLLFTL:LUAD|lung_NSCLC_adenocarcinoma:AZD6094	Degron
201	7	18	13	140.657	7	18	534	72.0269	P08581:LAPGILVLLFTL:LUAD|lung_NSCLC_adenocarcinoma:Cabozantinib	Degron
202	7	18	13	17.3116	7	18	567.6	8.31514	P08581:LAPGILVLLFTL:LUAD|lung_NSCLC_adenocarcinoma:Foretinib	Degron
203	7	18	13	66.7199	7	18	658	51.4666	P08581:LAPGILVLLFTL:LUAD|lung_NSCLC_adenocarcinoma:PHA-665752	Degron
204	7	18	13	129.437	7	18	534	113.153	P08581:LAPGILVLLFTL:LUAD|lung_NSCLC_adenocarcinoma:SU11274	Degron
205	7	18	13	115.67	7	18	618	53.0521	P08581:LAPGILVLLFTL:LUAD|lung_NSCLC_adenocarcinoma:Savolitinib	Degron
206	7	18	24	15.9336	7	18	375	1.35157	P08581:LAPGILVLLFTL:NB|neuroblastoma:Crizotinib	Degron flanking region
207	7	18	24	30.2212	7	18	375	26.7249	P08581:LAPGILVLLFTL:NB|neuroblastoma:PHA-665752	Degron flanking region
208	7	18	9	32.8943	7	18	731.714	27.8998	P08581:LAPGILVLLFTL:SKCM|melanoma:AZD6094	Degron
209	7	18	9	92.5828	7	18	731.714	52.2936	P08581:LAPGILVLLFTL:SKCM|melanoma:SU11274	Degron
210	2268	2276	2283	120.63	2268	2276	1557.12	67.5719	P08922:NREGLNYMV:LIHC|liver:Crizotinib	Degron flanking region
211	1052	1056	1057	24.919	1052	1056	29	15.2981	P09619:VNTSS:BRCA|breast:Cediranib	Degron flanking region
212	1052	1056	1057	27.395	1052	1056	29	18.4969	P09619:VNTSS:BRCA|breast:Dasatinib	Degron flanking region
213	1052	1056	1057	62.6954	1052	1056	29	30.6667	P09619:VNTSS:BRCA|breast:Masitinib	Degron flanking region
214	1052	1056	1057	24.3244	1052	1056	29	17.9707	P09619:VNTSS:BRCA|breast:Pazopanib	Degron flanking region
215	1052	1056	1057	13.89	1052	1056	29	11.9272	P09619:VNTSS:BRCA|breast:Sorafenib	Degron flanking region
216	1052	1056	1051	8.45973	1052	1056	668.538	4.12111	P09619:VNTSS:LUAD|lung_NSCLC_adenocarcinoma:Foretinib	Degron flanking region
217	1052	1056	1051	24.9813	1052	1056	789	11.0297	P09619:VNTSS:LUAD|lung_NSCLC_adenocarcinoma:Imatinib	Degron flanking region
218	1052	1056	1051	4.48354	1052	1056	789	1.02589	P09619:VNTSS:LUAD|lung_NSCLC_adenocarcinoma:Sunitinib	Degron flanking region
219	365	372	359	298.82	365	372	542.083	141.979	P09874:VAATPPPS:COREAD|large_intestine:Niraparib	Degron flanking region
220	365	372	359	169.285	365	372	541.152	100.564	P09874:VAATPPPS:COREAD|large_intestine:Olaparib	Degron flanking region
221	365	372	359	59.0125	365	372	542.083	19.3248	P09874:VAATPPPS:COREAD|large_intestine:PARP_0108	Degron flanking region
222	365	372	359	52.5477	365	372	542.083	17.0357	P09874:VAATPPPS:COREAD|large_intestine:PARP_9482	Degron flanking region
223	365	372	359	28.4059	365	372	542.083	14.8381	P09874:VAATPPPS:COREAD|large_intestine:PARP_9495	Degron flanking region
224	365	372	359	219.869	365	372	552.8	51.9305	P09874:VAATPPPS:COREAD|large_intestine:Talazoparib	Degron flanking region
225	365	372	368	2.3961	365	372	866	1.41992	P09874:VAATPPPS:SKCM|melanoma:PARP_0108	Degron
226	365	372	368	3.6494	365	372	866	1.67962	P09874:VAATPPPS:SKCM|melanoma:PARP_9482	Degron
227	365	372	368	31.8819	365	372	866	3.46406	P09874:VAATPPPS:SKCM|melanoma:PARP_9495	Degron
228	365	372	368	100.688	365	372	866	87.6236	P09874:VAATPPPS:SKCM|melanoma:Rucaparib	Degron
229	365	372	355	9.2245	365	372	12	4.2281	P09874:VAATPPPS:UNCLASSIFIED|lymphoid_neoplasm_other:Niraparib	Degron flanking region
230	365	372	355	27.6504	365	372	12	21.8059	P09874:VAATPPPS:UNCLASSIFIED|lymphoid_neoplasm_other:Rucaparib	Degron flanking region
231	646	650	641	129.74	646	650	608	69.5978	P10275:ASSTT:COREAD|large_intestine:AZD3514	Degron flanking region
232	646	650	641	103.79	646	650	605.25	66.1543	P10275:ASSTT:COREAD|large_intestine:Bicalutamide	Degron flanking region
233	970	975	967	58.6625	970	975	531.455	41.6204	P10721:LLVHDD:COREAD|large_intestine:Amuvatinib	Degron flanking region
234	970	975	967	142.443	970	975	531.455	38.3322	P10721:LLVHDD:COREAD|large_intestine:Cabozantinib	Degron flanking region
235	970	975	967	9.76697	970	975	510	7.54159	P10721:LLVHDD:COREAD|large_intestine:Cediranib	Degron flanking region
236	970	975	967	21.7364	970	975	536.2	11.8574	P10721:LLVHDD:COREAD|large_intestine:Dasatinib	Degron flanking region
237	970	975	967	23.8685	970	975	531.455	11.371	P10721:LLVHDD:COREAD|large_intestine:Linifanib	Degron flanking region
238	970	975	967	97.4517	970	975	531.455	49.2568	P10721:LLVHDD:COREAD|large_intestine:Masitinib	Degron flanking region
239	970	975	967	224.25	970	975	531.455	95.219	P10721:LLVHDD:COREAD|large_intestine:OSI-930	Degron flanking region
240	970	975	967	29.6047	970	975	617	19.5956	P10721:LLVHDD:LUSC|lung_NSCLC_squamous_cell_carcinoma:Axitinib	Degron flanking region
241	970	975	967	68.3794	970	975	617	11.4473	P10721:LLVHDD:LUSC|lung_NSCLC_squamous_cell_carcinoma:Cabozantinib	Degron flanking region
242	970	975	967	9.59551	970	975	617	7.50825	P10721:LLVHDD:LUSC|lung_NSCLC_squamous_cell_carcinoma:Linifanib	Degron flanking region
243	970	975	967	25.0231	970	975	617	15.454	P10721:LLVHDD:LUSC|lung_NSCLC_squamous_cell_carcinoma:Motesanib	Degron flanking region
244	970	975	967	261.87	970	975	647.5	26.6042	P10721:LLVHDD:SKCM|melanoma:Amuvatinib	Degron flanking region
245	970	975	967	12.3549	970	975	650	11.5126	P10721:LLVHDD:SKCM|melanoma:Dasatinib	Degron flanking region
246	970	975	967	35.4344	970	975	655	21.2623	P10721:LLVHDD:SKCM|melanoma:Imatinib	Degron flanking region
247	970	975	967	14.906	970	975	647.5	8.74467	P10721:LLVHDD:SKCM|melanoma:Linifanib	Degron flanking region
248	970	975	967	142.051	970	975	647.5	76.1024	P10721:LLVHDD:SKCM|melanoma:Masitinib	Degron flanking region
249	970	975	967	142.241	970	975	647.5	47.1834	P10721:LLVHDD:SKCM|melanoma:OSI-930	Degron flanking region
250	970	975	967	30.366	970	975	647.5	16.7604	P10721:LLVHDD:SKCM|melanoma:Pazopanib	Degron flanking region
251	105	109	111	0.9572	105	109	326	0.1251	P11387:EKENG:BRCA|breast:Camptothecin	Degron flanking region
252	105	109	111	127.88	105	109	326	28.854	P11387:EKENG:BRCA|breast:Irinotecan	Degron flanking region
253	105	109	111	0.208323	105	109	326	0.0100768	P11387:EKENG:BRCA|breast:SN-38	Degron flanking region
254	387	395	405	2.1264	387	395	383.643	0.916357	P11387:SKDAKVPSP:COREAD|large_intestine:Camptothecin	Degron flanking region
255	387	395	405	182.69	387	395	383.643	94.5848	P11387:SKDAKVPSP:COREAD|large_intestine:Irinotecan	Degron flanking region
256	387	395	405	0.584037	387	395	383.643	0.207007	P11387:SKDAKVPSP:COREAD|large_intestine:SN-38	Degron flanking region
257	902	915	893	7.11873	902	915	716	1.91475	P11388:LAPNQYVISGEVAI:ESCA|oesophagus:Etoposide	Degron flanking region
258	398	405	404	1.50266	398	405	502.857	1.03372	P15056:LSATPPAS:COREAD|large_intestine:AZ628	Degron
259	398	405	404	164.98	398	405	468.615	93.014	P15056:LSATPPAS:COREAD|large_intestine:PLX-4720	Degron
260	398	405	404	78.5966	398	405	461.348	12.7339	P15056:LSATPPAS:COREAD|large_intestine:RAF_9304	Degron
261	398	405	404	47.7205	398	405	495.952	41.9936	P15056:LSATPPAS:COREAD|large_intestine:SB590885	Degron
262	398	405	400	1.61858	398	405	30	0.7355	P15056:LSATPPAS:Gastric Cancer:RAF265	Degron
263	398	405	403	13.524	398	405	565.667	7.03953	P15056:LSATPPAS:OV|ovary:Dabrafenib	Degron
264	398	405	403	9.91265	398	405	565.667	3.82194	P15056:LSATPPAS:OV|ovary:RAF_9304	Degron
265	398	405	403	34.8119	398	405	565.667	13.4386	P15056:LSATPPAS:OV|ovary:SB590885	Degron
266	398	405	403	3.35087	398	405	545	1.78611	P15056:LSATPPAS:Ovarian Cancer:RAF265	Degron
267	120	124	119.667	88.2526	120	124	482.22	69.1166	P15056:VTSSS:COREAD|large_intestine:Dabrafenib	Degron flanking region
268	120	124	119.4	105.438	120	124	493.254	95.4549	P15056:VTSSS:COREAD|large_intestine:PLX-4720	Degron flanking region
269	120	124	119.5	30.3189	120	124	489.818	14.129	P15056:VTSSS:COREAD|large_intestine:RAF_9304	Degron flanking region
270	673	677	673	99.6708	673	677	1114	36.3311	P17948:AISSS:OV|ovary:Cabozantinib	Degron
271	673	677	673	17.4035	673	677	1114	8.28015	P17948:AISSS:OV|ovary:Linifanib	Degron
272	673	677	673	2.65111	673	677	1114	0.553519	P17948:AISSS:OV|ovary:Tivozanib	Degron
273	1328	1337	1337	1.2883	1328	1337	80	1.03842	P17948:NSVVLYSTPP:DLBC|B_cell_lymphoma:Tivozanib	Degron
274	711	715	721	133.912	711	715	557.077	54.3088	P17948:PGSST:COREAD|large_intestine:Cabozantinib	Degron flanking region
275	1324	1327	1337	1.2883	1324	1327	80	1.03842	P17948:PPDY:DLBC|B_cell_lymphoma:Tivozanib	Degron flanking region
276	1125	1133	1121	259.18	1125	1133	797	60.5046	P21675:ERKELQRML:OV|ovary:TAF1_5496	Degron flanking region
277	432	436	423	39.3915	432	436	521.786	18.127	P21802:AESSS:COREAD|large_intestine:AZD4547	Degron flanking region
278	972	975	967	6.25748	972	975	460	3.84007	P21860:PPRY:KIRC|kidney:AZD8931	Degron flanking region
279	972	975	974	6.55248	972	975	721.8	6.18115	P21860:PPRY:OV|ovary:AZD8931	Degron
280	972	975	974	172.96	972	975	721.8	11.582	P21860:PPRY:OV|ovary:Sapitinib	Degron
281	972	975	967	1.38293	972	975	950	1.23109	P21860:PPRY:PAAD|pancreas:AZD8931	Degron flanking region
282	972	975	967	65.375	972	975	950	20.163	P21860:PPRY:PAAD|pancreas:Sapitinib	Degron flanking region
283	972	975	981	4.05385	972	975	1248	2.53592	P21860:PPRY:STAD|stomach:AZD8931	Degron flanking region
284	972	975	981	13.526	972	975	1248	9.3306	P21860:PPRY:STAD|stomach:Sapitinib	Degron flanking region
285	778	782	778	64.0466	778	782	368.905	62.6163	P22607:PSSSS:COREAD|large_intestine:AZD4547	Degron
286	283	287	292	17.2347	283	287	366	6.41436	P25440:ADTTT:COREAD|large_intestine:I-BET-762	Degron flanking region
287	283	287	292	11.0632	283	287	210	8.04608	P25440:ADTTT:COREAD|large_intestine:JQ1	Degron flanking region
288	474	478	471	105.237	474	478	83	11.04	P25440:AKSSS:STAD|stomach:I-BET-762	Degron flanking region
289	776	780	766	333.972	776	780	448	169.412	P25440:ASSSS:LUAD|lung_NSCLC_adenocarcinoma:I-BET-762	Degron flanking region
290	776	780	766	6.87961	776	780	377.333	5.78545	P25440:ASSSS:LUAD|lung_NSCLC_adenocarcinoma:JQ1	Degron flanking region
291	776	780	766	537.31	776	780	660	1.4241	P25440:ASSSS:LUAD|lung_NSCLC_adenocarcinoma:OTX015	Degron flanking region
292	226	232	216	8.68012	226	232	560.667	5.18528	P25440:LYTPPPE:LUAD|lung_NSCLC_adenocarcinoma:JQ1	Degron flanking region
293	1346	1352	1339	79.1743	1346	1352	838.5	71.9486	P35968:DSGTTLS:UNCLASSIFIED|lung_NSCLC_large_cell:Brivanib, BMS-540215	Degron flanking region
294	1346	1352	1339	53.0498	1346	1352	838.5	26.6853	P35968:DSGTTLS:UNCLASSIFIED|lung_NSCLC_large_cell:Cabozantinib	Degron flanking region
295	1346	1352	1339	26.777	1346	1352	683.333	11.0493	P35968:DSGTTLS:UNCLASSIFIED|lung_NSCLC_large_cell:Cediranib	Degron flanking region
296	1346	1352	1339	8.69371	1346	1352	772	2.69619	P35968:DSGTTLS:UNCLASSIFIED|lung_NSCLC_large_cell:Foretinib	Degron flanking region
297	1346	1352	1339	16.1099	1346	1352	838.5	12.034	P35968:DSGTTLS:UNCLASSIFIED|lung_NSCLC_large_cell:Linifanib	Degron flanking region
298	1346	1352	1339	23.4403	1346	1352	838.5	10.158	P35968:DSGTTLS:UNCLASSIFIED|lung_NSCLC_large_cell:Motesanib	Degron flanking region
299	1346	1352	1339	1.09282	1346	1352	838.5	0.718124	P35968:DSGTTLS:UNCLASSIFIED|lung_NSCLC_large_cell:Ponatinib	Degron flanking region
300	1346	1352	1339	1.97251	1346	1352	838.5	1.43378	P35968:DSGTTLS:UNCLASSIFIED|lung_NSCLC_large_cell:Tivozanib	Degron flanking region
301	313	318	316	169.812	313	318	1307.13	129.483	P42345:ITPFTS:COREAD|large_intestine:Voxtalisib	Degron
302	294	302	286	9.37921	294	302	237.5	3.76326	P45984:ARDLLSKML:COREAD|large_intestine:AS601245	Degron flanking region
303	251	263	248	3513.78	251	263	197.375	560.043	P49959:IAPTKNEQQLFYI:LUAD|lung_NSCLC_adenocarcinoma:Mirin	Degron flanking region
304	1213	1221	1213	324.58	1213	1221	821	302.236	P51531:RRAFLQAIL:COREAD|large_intestine:PFI3	Degron
305	1213	1221	1212	82.5248	1213	1221	892	73.4868	P51531:RRAFLQAIL:SCLC|lung_small_cell_carcinoma:PFI-3	Degron flanking region
306	1419	1423	1431	158.705	1419	1423	931.25	138.457	P51532:AGSST:LUAD|lung_NSCLC_adenocarcinoma:PFI-3	Degron flanking region
307	294	298	285	150.647	294	298	1531	108.252	P51532:APTST:LGG|glioma:PFI-3	Degron flanking region
308	246	249	256	211.445	246	249	730.071	163.668	P51532:PPNY:COREAD|large_intestine:PFI-3	Degron flanking region
309	246	249	256	324.58	246	249	784.88	235.304	P51532:PPNY:COREAD|large_intestine:PFI3	Degron flanking region
310	1424	1428	1431	158.705	1424	1428	931.25	138.457	P51532:PTTST:LUAD|lung_NSCLC_adenocarcinoma:PFI-3	Degron flanking region
311	1243	1251	1248	199.94	1243	1251	960.25	199.028	P51532:RRAFLQAIL:CESC|cervix:PFI3	Degron
312	1243	1251	1232	124.464	1243	1251	989	37.8548	P51532:RRAFLQAIL:KIRC|kidney:PFI-3	Degron flanking region
313	1243	1251	1235	204.399	1243	1251	943.5	135.601	P51532:RRAFLQAIL:LUAD|lung_NSCLC_adenocarcinoma:PFI-3	Degron flanking region
314	1243	1251	1232	130.104	1243	1251	1271.5	102.88	P51532:RRAFLQAIL:UNCLASSIFIED|lung_NSCLC_not_specified:PFI-3	Degron flanking region
315	175	179	173	0.560622	175	179	162	0.492413	P51617:APSST:BRCA|breast:WZ3105	Degron flanking region
316	651	655	642	0.452669	651	655	320	0.185746	P51617:ASSSS:COREAD|large_intestine:WZ3105	Degron flanking region
317	384	392	393	16.7536	384	392	442	12.9763	P51617:VRGTLAYLP:LUAD|lung_NSCLC_adenocarcinoma:WZ3105	Degron flanking region
318	184	188	185	274.168	184	188	267	35.8907	P51813:APSSS:SKCM|melanoma:QL-XII-61	Degron
319	184	188	187	115.213	184	188	430.5	101.548	P51813:APSSS:UNCLASSIFIED|osteosarcoma:QL-XII-47	Degron
320	336	344	354	1.4325	336	344	397	0.7333	P53350:NRKPLTVLN:COREAD|large_intestine:MK-1775	Degron flanking region
321	441	447	441	1.0304	441	447	386.125	0.783563	P53350:RLILYND:COREAD|large_intestine:MK-1775	Degron
322	441	447	441	1.7973	441	447	386.125	0.218075	P53350:RLILYND:COREAD|large_intestine:PLK_6522	Degron
323	428	432	421	1.01932	428	432	168	0.300513	P53779:PPSSS:COREAD|large_intestine:JNK-9L	Degron flanking region
324	428	432	437	0.622939	428	432	40	0.606828	P53779:PPSSS:ESCA|oesophagus:JNK-9L	Degron flanking region
325	836	838	825	13.6289	836	838	394	12.907	P54760:DYR:UNCLASSIFIED|Burkitt_lymphoma:EphB4_9721	Degron flanking region
326	3197	3202	3200	41.4556	3197	3202	1912.6	40.8162	P78527:LTPLPE:ALL|lymphoblastic_leukemia:Voxtalisib	Degron
327	3197	3202	3200	18.9016	3197	3202	1691.1	16.7683	P78527:LTPLPE:COREAD|large_intestine:NU7441	Degron
328	3197	3202	3200	137.449	3197	3202	1863.95	131.545	P78527:LTPLPE:COREAD|large_intestine:Voxtalisib	Degron
329	3197	3202	3200	27.8055	3197	3202	2087.55	23.4828	P78527:LTPLPE:LUAD|lung_NSCLC_adenocarcinoma:NU7441	Degron
330	3197	3202	3200	164.599	3197	3202	2455	108.763	P78527:LTPLPE:OV|ovary:Voxtalisib	Degron
331	3197	3202	3200	100.085	3197	3202	2081.65	62.048	P78527:LTPLPE:SKCM|melanoma:Voxtalisib	Degron
332	2689	2697	2692	9.91224	2689	2697	2231.2	9.4648	P78527:QRAPLKSVG:ESCA|oesophagus:NU7441	Degron
333	2689	2697	2707	133.946	2689	2697	2110.65	60.0562	P78527:QRAPLKSVG:SKCM|melanoma:Voxtalisib	Degron flanking region
334	2689	2697	2703	30.6098	2689	2697	2787.8	24.142	P78527:QRAPLKSVG:STAD|stomach:Voxtalisib	Degron flanking region
335	306	310	313	10.6683	306	310	144	1.08712	Q00534:CKENL:COREAD|large_intestine:AT-7519	Degron flanking region
336	306	310	313	7.76302	306	310	144	4.03725	Q00534:CKENL:COREAD|large_intestine:Palbociclib	Degron flanking region
337	218	225	231	0.0529	218	225	131.333	0.0410333	Q00535:LLGTPTEE:COREAD|large_intestine:Dinaciclib	Degron flanking region
338	397	401	386	13.9015	236.333	240.333	376	13.4698	Q00987:PSTSS:ALL|lymphoblastic_leukemia:Serdemetan	Degron flanking region
339	397	401	400	8	236.333	240.333	334.667	6.97101	Q00987:PSTSS:Bone Cancer:Nutlin-3	Degron
340	397	401	410	38.2609	263.111	267.111	303.778	31.1593	Q00987:PSTSS:COREAD|large_intestine:Serdemetan	Degron flanking region
341	292	294	285	0.442205	686.909	688.909	695.727	0.336839	Q04912:DYR:ALL|lymphoblastic_leukemia:Foretinib	Degron flanking region
342	10	17	2	37.2504	10	17	496.4	3.73899	Q05397:LNHTPNSS:COREAD|large_intestine:PF-562271	Degron flanking region
343	481	484	483	71.7101	481	484	630	36.5257	Q08345:PPPY:OV|ovary:QL-XI-92	Degron
344	414	419	410	21.466	414	419	256	15.4201	Q13153:ITPEQS:COREAD|large_intestine:PAK_5339	Degron flanking region
345	414	419	406	799.447	414	419	505	28.4161	Q13153:ITPEQS:UCEC|endometrium:IPA-3	Degron flanking region
346	621	625	622	27.3945	621	625	533.333	15.8702	Q13164:AGSTS:ALL|lymphoblastic_leukemia:XMD8-85	Degron
347	621	625	621	461.996	621	625	252.75	177.081	Q13164:AGSTS:LUAD|lung_NSCLC_adenocarcinoma:BIX02189	Degron
348	621	625	621	104.045	621	625	341.5	93.6454	Q13164:AGSTS:LUAD|lung_NSCLC_adenocarcinoma:XMD8-92	Degron
349	658	662	658	248.121	658	662	528.571	105.037	Q13164:ATSTS:COREAD|large_intestine:BIX02189	Degron
350	658	662	658	133.172	658	662	534.75	69.1513	Q13164:ATSTS:COREAD|large_intestine:XMD8-92	Degron
351	658	662	665	141.032	658	662	361	136.985	Q13164:ATSTS:UCEC|endometrium:BIX02189	Degron flanking region
352	855	860	848	104.498	855	860	1197.92	62.2428	Q13315:MNLFND:LUAD|lung_NSCLC_adenocarcinoma:KU-55933	Degron flanking region
353	1090	1098	1086	14.1875	1090	1098	601.333	7.21371	Q13464:LRAKLLDLS:DLBC|B_cell_lymphoma:GSK269962A	Degron flanking region
354	1090	1098	1083	242.188	1090	1098	229	101.202	Q13464:LRAKLLDLS:PRAD|prostate:GSK429286A	Degron flanking region
355	1090	1098	1090	6.19066	1090	1098	912	5.50848	Q13464:LRAKLLDLS:UCEC|endometrium:GSK269962A	Degron
356	840	846	842	2.76452	840	846	359	1.2267	Q14289:PLTPEKE:NB|neuroblastoma:PF-562271	Degron
357	9	17	10	55.0879	9	17	287	15.3664	Q14289:SRVKLGTLR:GBM|glioma:PF-562271	Degron
358	246	250	250	76.434	246	250	435	65.0716	Q15059:ADTTT:HNSC|head_and_neck:I-BET-762	Degron
359	246	250	247	10.8726	246	250	623	6.56245	Q15059:ADTTT:SCLC|lung_small_cell_carcinoma:JQ1	Degron
360	540	544	550	337.959	540	544	299	169.071	Q15059:ANSTT:CESC|cervix:I-BET-762	Degron flanking region
361	540	544	550	3.7794	540	544	231	1.69201	Q15059:ANSTT:CESC|cervix:JQ1	Degron flanking region
362	540	544	550	366.53	540	544	435	122.61	Q15059:ANSTT:CESC|cervix:OTX015	Degron flanking region
363	196	203	188	19.8294	196	203	172	13.9147	Q15059:IAATPVPT:BRCA|breast:JQ1	Degron flanking region
364	179	185	181	18.7463	179	185	90.5217	12.3248	Q15059:PATPFQS:COREAD|large_intestine:OTX015	Degron
365	179	185	172.5	51.9264	179	185	23	7.67211	Q15059:PATPFQS:LUAD|lung_NSCLC_adenocarcinoma:I-BET-762	Degron flanking region
366	179	185	172.4	7.47955	179	185	23	5.66077	Q15059:PATPFQS:LUAD|lung_NSCLC_adenocarcinoma:JQ1	Degron flanking region
367	179	185	172	13.61	179	185	23	2.6699	Q15059:PATPFQS:LUAD|lung_NSCLC_adenocarcinoma:OTX015	Degron flanking region
368	1053	1056	1058	2.58947	1053	1056	432.5	0.296418	Q15303:PPAY:ESCA|oesophagus:AST-1306	Degron flanking region
369	1053	1056	1058	2.43479	1053	1056	432.5	0.191218	Q15303:PPAY:ESCA|oesophagus:CI-1033	Degron flanking region
370	1053	1056	1058	1.30461	1053	1056	432.5	0.326168	Q15303:PPAY:ESCA|oesophagus:PF-00299804	Degron flanking region
371	1053	1056	1049	7.18222	1053	1056	675.333	4.12204	Q15303:PPAY:THCA|thyroid:AST-1306	Degron flanking region
372	1053	1056	1049	8.27267	1053	1056	675.333	5.81196	Q15303:PPAY:THCA|thyroid:CI-1033	Degron flanking region
373	1298	1301	1297	5.7931	1298	1301	203	4.16386	Q15303:PPPY:ALL|lymphoblastic_leukemia:AST-1306	Degron flanking region
374	1298	1301	1297	26.5943	1298	1301	203	4.03679	Q15303:PPPY:ALL|lymphoblastic_leukemia:CI-1033	Degron flanking region
375	1298	1301	1297	7.25712	1298	1301	203	2.11028	Q15303:PPPY:ALL|lymphoblastic_leukemia:PF-00299804	Degron flanking region
376	413	420	411	138.21	413	420	452.8	58.4418	Q16288:VSPTPPIT:SCLC|lung_small_cell_carcinoma:AZD1332	Degron flanking region
377	413	420	411	4.55855	413	420	428.333	2.28311	Q16288:VSPTPPIT:SCLC|lung_small_cell_carcinoma:Lestaurtinib	Degron flanking region
378	16	19	6	4.77697	16	19	551	4.3007	Q58F21:PPEY:GBM|glioma:JQ1	Degron flanking region
379	16	19	5	31.5518	16	19	751	1.08609	Q58F21:PPEY:HNSC|head_and_neck:JQ1	Degron flanking region
380	16	19	6	8.6934	16	19	311.333	8.27884	Q58F21:PPEY:SCLC|lung_small_cell_carcinoma:JQ1	Degron flanking region
381	683	687	685	10.9153	683	687	386.727	7.44959	Q58F21:SKENV:COREAD|large_intestine:JQ1	Degron
382	197	201	190	10.3356	197	201	241.429	8.10345	Q58F21:VNSSS:SCLC|lung_small_cell_carcinoma:JQ1	Degron flanking region
383	33	38	23	6.01419	33	38	303	0.94538	Q7Z3E1:ITPLKT:BRCA|breast:PARP_9495	Degron flanking region
384	2	6	5	0.112058	2	6	188	0.0547665	Q7Z6L0:AASSS:ALL|lymphoblastic_leukemia:CGP-60474	Degron
385	2	6	5	0.457572	2	6	188	0.384763	Q7Z6L0:AASSS:ALL|lymphoblastic_leukemia:Midostaurin	Degron
386	34	42	45	177.572	34	42	741.5	151.878	Q86U86:KRRRLSNLP:BRCA|breast:PFI-3	Degron flanking region
387	756	764	751	369.18	756	764	837.062	191.753	Q8TEK3:GRPRLEKLS:COREAD|large_intestine:EPZ004777	Degron flanking region
388	756	764	751	381.61	756	764	837.062	233.944	Q8TEK3:GRPRLEKLS:COREAD|large_intestine:EPZ5676	Degron flanking region
389	756	764	751	8.93553	756	764	790.429	6.09673	Q8TEK3:GRPRLEKLS:COREAD|large_intestine:SGC0946	Degron flanking region
390	756	764	745	1.91991	756	764	162	1.86452	Q8TEK3:GRPRLEKLS:DLBC|B_cell_lymphoma:SGC0946	Degron flanking region
391	756	764	751	369.84	756	764	411	131.58	Q8TEK3:GRPRLEKLS:SCLC|lung_small_cell_carcinoma:EPZ004777	Degron flanking region
392	756	764	751	840.31	756	764	411	112.49	Q8TEK3:GRPRLEKLS:SCLC|lung_small_cell_carcinoma:EPZ5676	Degron flanking region
393	756	764	751	6.9692	756	764	411	4.07674	Q8TEK3:GRPRLEKLS:SCLC|lung_small_cell_carcinoma:SGC0946	Degron flanking region
394	756	764	752	11.6661	756	764	132	10.0095	Q8TEK3:GRPRLEKLS:SKCM|melanoma:SGC0946	Degron flanking region
395	1106	1114	1095	8.13977	1106	1114	198	4.33271	Q8TEK3:KRRALPSVA:LUAD|lung_NSCLC_adenocarcinoma:SGC0946	Degron flanking region
396	84	87	81	14.2422	84	87	388.333	12.639	Q96JM7:PPAY:COREAD|large_intestine:UNC1215	Degron flanking region
397	59	69	53	39.4978	59	69	394.5	18.3105	Q96JM7:TATTTWMVPTA:SKCM|melanoma:UNC1215	Degron flanking region
398	637	644	629	159.772	637	644	575	111.271	Q99835:ISVTPVAT:CESC|cervix:Vismodegib	Degron flanking region
399	762	770	763	143.129	762	770	726	114.631	Q99835:RRQGLGPIH:UNCLASSIFIED|lung_NSCLC_large_cell:Cyclopamine	Degron
400	795	799	806	0.202272	795	799	705.5	0.192128	Q9H2X6:PTSTT:ALL|lymphoblastic_leukemia:PI-103	Degron flanking region
401	326	334	338	1.96004	326	334	610	0.112551	Q9H4B4:SSCVTVPDL:STAD|stomach:BI-2536	Degron flanking region
402	326	334	338	7.85759	326	334	368	0.369283	Q9H4B4:SSCVTVPDL:STAD|stomach:PLK_6522	Degron flanking region
403	1018	1025	1033	4.9354	1018	1025	563.667	2.82976	Q9UBN7:LIQTPLAS:COREAD|large_intestine:CAY10603	Degron flanking region
404	1018	1025	1033	159.72	1018	1025	563.667	146.887	Q9UBN7:LIQTPLAS:COREAD|large_intestine:PCI-34051	Degron flanking region
405	1018	1025	1033	544.786	1018	1025	563.667	212.785	Q9UBN7:LIQTPLAS:COREAD|large_intestine:Tubastatin A	Degron flanking region
406	303	310	311	93.7463	303	310	273.6	48.2769	Q9UGN5:NEFYTRIP:COREAD|large_intestine:Veliparib	Degron flanking region
407	294	301	301	0.596449	294	301	444.615	0.16264	Q9UKV0:LPPTPHAE:LUAD|lung_NSCLC_adenocarcinoma:Panobinostat	Degron
408	294	301	301	10.7702	294	301	444.615	0.600953	Q9UKV0:LPPTPHAE:LUAD|lung_NSCLC_adenocarcinoma:Trichostatin A	Degron
409	294	301	310	8	294	301	534.706	7.87677	Q9UKV0:LPPTPHAE:Lung Cancer:Sorafenib	Degron flanking region
410	294	301	304	0.111013	294	301	823	0.0235404	Q9UKV0:LPPTPHAE:STAD|stomach:Panobinostat	Degron flanking region
411	294	301	304	0.158931	294	301	823	0.0698167	Q9UKV0:LPPTPHAE:STAD|stomach:Trichostatin A	Degron flanking region
412	294	301	304	21.9133	294	301	823	21.5926	Q9UKV0:LPPTPHAE:STAD|stomach:VNLG/124	Degron flanking region
413	373	377	372	0.0862274	373	377	541.933	0.0755699	Q9UKV0:PASSS:Lung Cancer:Panobinostat	Degron flanking region
414	373	377	381	0.127177	373	377	531.5	0.124695	Q9UKV0:PASSS:MESO|mesothelioma:Panobinostat	Degron flanking region
415	373	377	369	0.0763823	373	377	679.5	0.0536592	Q9UKV0:PASSS:UNCLASSIFIED|lung_NSCLC_large_cell:Panobinostat	Degron flanking region
416	373	377	369	0.25158	373	377	679.5	0.221331	Q9UKV0:PASSS:UNCLASSIFIED|lung_NSCLC_large_cell:Trichostatin A	Degron flanking region
417	373	377	369	54.6187	373	377	679.5	44.0511	Q9UKV0:PASSS:UNCLASSIFIED|lung_NSCLC_large_cell:VNLG/124	Degron flanking region
418	612	620	624	0.00663122	612	620	266.5	0.00447715	Q9UKV0:SPAASVLPH:ALL|lymphoblastic_leukemia:Panobinostat	Degron flanking region
419	612	620	624	0.0856414	612	620	266.5	0.051098	Q9UKV0:SPAASVLPH:ALL|lymphoblastic_leukemia:Trichostatin A	Degron flanking region
420	612	620	625	0.31171	612	620	697	0.130525	Q9UKV0:SPAASVLPH:CESC|cervix:Panobinostat	Degron flanking region
421	612	620	625	0.989374	612	620	697	0.3504	Q9UKV0:SPAASVLPH:CESC|cervix:Trichostatin A	Degron flanking region
422	612	620	625	82.2204	612	620	697	45.1726	Q9UKV0:SPAASVLPH:CESC|cervix:VNLG/124	Degron flanking region
423	612	620	625	0.154962	612	620	778	0.0684099	Q9UKV0:SPAASVLPH:ESCA|oesophagus:Panobinostat	Degron flanking region
424	612	620	625	34.5964	612	620	778	20.4972	Q9UKV0:SPAASVLPH:ESCA|oesophagus:VNLG/124	Degron flanking region
425	612	620	614	8	612	620	516.824	7.87677	Q9UKV0:SPAASVLPH:Lung Cancer:Sorafenib	Degron
426	612	620	627	0.388649	612	620	649	0.134183	Q9UKV0:SPAASVLPH:SCLC|lung_small_cell_carcinoma:Trichostatin A	Degron flanking region
427	612	620	627	91.525	612	620	427.75	49.777	Q9UKV0:SPAASVLPH:SCLC|lung_small_cell_carcinoma:VNLG/124	Degron flanking region
428	266	270	261	1.03359	266	270	427	0.0617599	Q9UKV0:VSSSS:LIHC|liver:Panobinostat	Degron flanking region
429	266	270	261	1.19253	266	270	427	0.336013	Q9UKV0:VSSSS:LIHC|liver:Trichostatin A	Degron flanking region
430	266	270	261	76.4064	266	270	427	30.3425	Q9UKV0:VSSSS:LIHC|liver:VNLG/124	Degron flanking region
431	459	463	464	69.0862	459	463	134.571	13.6703	Q9Y463:PSSST:DLBC|B_cell_lymphoma:Dyrk1b_0191	Degron flanking region
