# Supplementary material for: DegronMD: Leveraging Evolutionary and Structural Features for Deciphering Protein-Targeted Degradation, Mutations, and Drug Response to Degrons
Source: Mol Biol Evol. 2023 Nov 22;40(12):msad253. doi: 10.1093/molbev/msad253 (PMC10701100; doi:10.1093/molbev/msad253)
Supplement: msad253_Supplementary_Data [file msad253_supplementary_data.zip › Supplementary Table S1.xlsx]

## Sheet: Sheet1
Table S1. All curated known degrons in the human.
Entry	Gene_names	ELM identifier	Start	End	Degron instance	E3 ligase	PTMs flanking	Associated mechanism in cancer	Pubmed ID
P46531	NOTCH1	DEG_SCF_FBW7_2	2508	2515	PFLTPSPE	FBXW7	T2511-p,S2513-p,S2516-p,S2521-p,S2522-p,S2523-p,S2524-p	Truncating mutations in C-terminal PEST region	34986604,28292960
P01106	MYC	DEG_SCF_FBW7_1	55	62	LLPTPPLS	FBXW7	T58-p,S62-p,S64-p,S67-p,S71-p	Translocation, mutation of the posttranslational modification site needed for E3 ligase binding, increased gene expression, and stabilization by MCV-mediated inhibition of FBWX7	34986604
P50549	ETV1	DEG_COP1_1	65	74	DNDEQFVPDY	COP1	-	Translocation deleting the N-terminal degron	28292960,34986604
Q16665	HIF1A	DEG_ODPH_VHL_1	400	413	LAPAAGDTIISLDF	VHL	-	Stabilization by E3 ligase inactivation	34986604,28292960
Q9H3D4	TP63	ITCH	540	543	PPPY	ITCH,NEDD4	-	Reduced gene expression	28292960
P08581	MET	CBL_MET	1002	1004	DYR	CBL	T992-p,T993-p,S997-p,S1000-p,Y1003-p,T1006-p,S1015-p	Mutations in posttranslational modification site needed for E3 ligase binding/exon skipping/translocation deleting the degron	28292960
P35222	CTNNB1	DEG_SCF_TRCP1_1	32	37	DSGIHS	BTRC	S23-p,S29-p,Y30-p,S33-p,S37-p,T41-p,S45-p,S47-p	Missense mutations in degron	34986604,28292960
Q16236	NFE2L2	DEG_Kelch_Keap1_1	77	82	DEETGE	KEAP1	-	Missense mutations in both degrons, NRF2 deletion induces tumor formation	34986604,28292960
Q16236	NFE2L2	DEG_Kelch_Keap1_2	26	32	QDIDLGV	KEAP1	S40-p	Missense mutations in both degrons, NRF2 deletion induces tumor formation	28292960
P04637	TP53	DEG_MDM2_SWIB_1	19	26	FSDLWKLL	MDM2	S9-p,S15-p,T18-p,S20-p,S33-p,S37-p	Increased degradation by increased E3 ligase activity	34986604,28292960
P46527	CDKN1B	DEG_SCF_SKP2-CKS1_1	183	190	SVEQTPKK	SKP2,CSK1	S175-p,S178-p,S183-p,T187-p,T198-p	Increased degradation by increased E3 ligase activity	34986604,28292960
P11308	ERG	DEG_SPOP_SBC_1	35	39	ASSSS	SPOP	T25-p,S37-p,S38-p,S39-p,Y41-p,S45-p,S48-p	Gene deletion by chromosomal translocation	28292960
Q9UKT4	FBXO5	DEG_SCF_TRCP1_1	144	149	DSGYSS	BTRC	Y142-p,S145-p,S149-p	-	34986604,28292960
O00221	NFKBIE	DEG_SCF_TRCP1_1	156	161	DSGIES	BTRC	S153-p,Y155-p,S157-p,S161-p,S164-p,S167-p	-	34986604,28292960
O14920	IKBKB	DEG_Kelch_Keap1_1	34	39	NQETGE	KEAP1	T23-p	-	34986604,28292960
O15350	TP73	DEG_MDM2_SWIB_1	15	22	FEHLWSSL	MDM2	T27-p,Y28-p	-	34986604,28292960
O43597	SPRY2	CBL_PTK	51	59	NTNEYTEGP	CBL	S42-p,Y55-p,T56-p	-	28292960
O43609	SPRY1	CBL_PTK	51	57	NEYTEGP	CBL	S50-p,Y53-p,T54-p	-	28292960
O43609	SPRY1	CBL_PTK	235	245	DDEGDSYSDNP	CBL	-	-	28292960
O43683	BUB1	DEG_APCC_KENBOX_2	534	538	NKENY	CDC20	S525-p,Y538-p	-	34986604,28292960
O43683	BUB1	DEG_APCC_KENBOX_2	624	628	DKENV	CDC20	S618-p	-	34986604,28292960
O43683	BUB1	LIG_APCC_ABBA_1	527	532	FHVFED	CDC20	S525-p,Y538-p	-	34986604,28292960
O60566	BUB1B	DEG_APCC_KENBOX_2	25	29	SKENV	CDC20	S16-p,S39-p,T40-p	-	34986604,28292960
O60566	BUB1B	DEG_APCC_KENBOX_2	303	307	AKENE	CDC20	T315-p,S318-p	-	34986604,28292960
O60566	BUB1B	LIG_APCC_ABBA_1	272	277	ITVFDE	CDC20	-	-	34986604,28292960
O60566	BUB1B	LIG_APCC_ABBA_1	340	345	FTPYVE	CDC20	-	-	34986604,28292960
O60566	BUB1B	LIG_APCC_ABBA_1	528	533	FSIFDE	CDC20	S521-p,S537-p,S543-p	-	34986604,28292960
O75330	HMMR	DEG_APCC_KENBOX_2	695	699	SKENF	CDC20	T703-p	-	28292960
O75367	MACROH2A1	DEG_SPOP_SBC_1	171	175	ADSTT	SPOP	S166-p,S170-p,S173-p,T174-p,T175-p,T178-p	-	34986604,28292960
O75367	MACROH2A1	DEG_SPOP_SBC_1	171	175	ADSTT	SPOP	S166-p,S170-p,S173-p,T174-p,T175-p,T178-p	-	28292960
O75553	DAB1	DEG_SIAH_1	360	368	PPVAQVMPG	SIAH1,SIAH2	-	-	34986604,28292960
O95863	SNAI1	DEG_SCF_TRCP1_1	95	100	DSGKGS	BTRC	S90-p,S92-p,S96-p,S100-p,S104-p,S107-p,S111-p	-	34986604,28292960
O95997	PTTG1	DEG_APCC_KENBOX_2	8	12	DKENG	CDC20	Y6-p,T16-p	-	34986604,28292960
P00533	EGFR	CBL_PTK	1063	1073	DSFLQRYSSDP	CBL	S1057-p,S1064-p,Y1069-p,S1070-p,S1071-p,T1074-p,T1078-p,S1081-p	-	28292960
P05412	JUN	DEG_COP1_1	227	235	EEPQTVPEM	COP1	T231-p,T239-p,S243-p	-	34986604,28292960
P05412	JUN	DEG_SCF_FBW7_1	236	243	PGETPPLS	FBXW7	T231-p,T239-p,S243-p,S249-p	-	34986604,28292960
P06454	PTMA	DEG_Kelch_Keap1_1	41	46	NEENGE	KEAP1	-	-	28292960
P07333	CSF1R	CBL_PTK	917	927	DRRERDYTNLP	CBL	Y923-p	-	28292960
P08138	NGFR	CBL_PTK	332	340	DGGLYSSLP	CBL	S325-p,Y336-p	-	28292960
P13051	UNG	DEG_SCF_FBW7_1	58	64	PGTPPSS	FBXW7	T60-p,S63-p,S64-p,S67-p	-	34986604,28292960
P14635	CCNB1	DEG_APCC_DBOX_1	41	49	PRTALGDIG	CDC20	S35-p	-	34986604,28292960
P14921	ETS1	DEG_COP1_1	272	283	SSFNSLQRVPSY	COP1	T265-p,S267-p,S269-p,S270-p,S272-p,S273-p,S276-p,S282-p,Y283-p,S285-p,S288-p,Y291-p	-	34986604
P15036	ETS2	DEG_COP1_1	45	56	EEQTLQEVPTGL	COP1	-	-	34986604
P15036	ETS2	DEG_COP1_1	300	311	SSLLDVQRVPSF	COP1	S295-p,S310-p,S313-p,S319-p,S321-p	-	34986604
P16471	PRLR	DEG_SCF_TRCP1_1	348	353	DSGRGS	BTRC	S349-p,S356-p,S358-p,S361-p	-	34986604,28292960
P17181	IFNAR1	DEG_SCF_TRCP1_1	534	539	DSGNYS	BTRC	Y527-p,S532-p,S535-p,Y538-p,S539-p	-	34986604,28292960
P17535	JUND	DEG_COP1_1	241	252	DEPQTVPDVPSF	COP1	S251-p,S255-p,S259-p	-	34986604
P18848	ATF4	DEG_SCF_TRCP1_1	218	224	DSGICMS	BTRC	S215-p,S219-p,S224-p	-	34986604
P19838	NFKB1	DEG_SCF_TRCP1_1	926	932	DSGVETS	BTRC	S923-p,S927-p,S932-p,S937-p,T939-p,S941-p	-	34986604
P20248	CCNA2	LIG_APCC_ABBA_1	99	104	FTIHVD	CDC20	-	-	34986604,28292960
P24864	CCNE1	DEG_SCF_FBW7_1	393	399	LLTPPQS	FBXW7	S387-p,T395-p,S399-p	-	34986604,28292960
P25963	NFKBIA	DEG_SCF_TRCP1_1	31	36	DSGLDS	BTRC	S32-p,S36-p,Y42-p	-	34986604,28292960
P30281	CCND3	SCF_FBXO31	284	292	PTDVTAIHL	FBXO31	S274-p,S279-p,T281-p,S282-p,T283-p,T285-p,T288-p	-	28292960
P30307	CDC25C	DEG_APCC_KENBOX_2	150	154	NKEND	CDC20	S146-p,S148-p,Y165-p	-	34986604,28292960
P35659	DEK	DEG_SPOP_SBC_1	285	289	ADSST	SPOP	S276-p,S279-p,S287-p,S288-p,T289-p,T290-p,S296-p	-	28292960
P36956	SREBF1	DEG_SCF_FBW7_1	425	430	LTPPPS	FBXW7	T426-p,S430-p,S434-p,S439-p	-	34986604
P38936	CDKN1A	DEG_CRL4_CDT2_1	144	157	QTSMTDFYHSKRRL	DTL	S137-p,T145-p,S146-p,Y151-p,S153-p	-	28292960
P38936	CDKN1A	DEG_CRL4_CDT2_1	144	157	QTSMTDFYHSKRRL	DTL	S137-p,T145-p,S146-p,Y151-p,S153-p	-	34986604
P41161	ETV5	DEG_COP1_1	65	73	DDEQFVPDF	COP1	-	-	28292960
P41161	ETV5	DEG_COP1_1	65	73	DDEQFVPDF	COP1	-	-	34986604
P42345	MTOR	DEG_SCF_FBW7_1	313	318	ITPFTS	FBXW7	T308-p,T314-p	-	28292960
P43146	DCC	DEG_SIAH_1	1331	1339	IPTACVRPT	SIAH1,SIAH2	-	-	34986604,28292960
P43268	ETV4	DEG_COP1_1	72	81	DSDEQFVPDF	COP1	S73-p	-	28292960
P43268	ETV4	DEG_COP1_1	72	81	DSDEQFVPDF	COP1	S73-p	-	34986604
P43403	ZAP70	CBL_PTK	288	296	NSDGYTPEP	CBL	T278-p,T286-p,S289-p,Y292-p,T293-p,T300-p,S301-p	-	28292960
P49757	NUMB	DEG_MDM2_SWIB_1	616	623	FEAQWAAL	MDM2	T631-p,S634-p	-	34986604,28292960
P49918	CDKN1C	DEG_CRL4_CDT2_1	270	282	PLISDFFAKRKRS	DTL	S268-p,S282-p	-	34986604,28292960
P49918	CDKN1C	DEG_SCF_SKP2-CKS1_1	306	313	SVEQTPRK	SKP2,CSK1	S297-p,S299-p,S306-p,T310-p	-	34986604,28292960
P51805	PLXNA3	CBL_MET	1298	1300	DYR	CBL	-	-	28292960
P51955	NEK2	DEG_APCC_TPR_1	443	445	GMR	CDC20	S438-p	-	34986604,28292960
P53350	PLK1	DEG_APCC_DBOX_1	336	344	NRKPLTVLN	CDC20	S326-p,S330-p,S331-p,S335-p,T341-p	-	34986604,28292960
P78396	CCNA1	LIG_APCC_ABBA_1	135	140	FDIYMD	CDC20	-	-	34986604
P98174	FGD1	DEG_SCF_TRCP1_1	282	287	DSGIDS	BTRC	-	-	34986604,28292960
Q02363	ID2	DEG_APCC_DBOX_1	99	107	SRTPLTTLN	CDC20	-	-	34986604,28292960
Q04912	MST1R	CBL_MET	292	294	DYR	CBL	-	-	28292960
Q04912	MST1R	CBL_MET	1016	1018	DYR	CBL	Y1012-p,Y1017-p	-	28292960
Q12830	BPTF	DEG_Kelch_Keap1_1	729	734	DPENGE	KEAP1	S737-p,T739-p,S742-p	-	34986604,28292960
Q12834	CDC20	DEG_APCC_KENBOX_2	96	100	SKENQ	CDC20	S92-p,T106-p	-	34986604,28292960
Q12834	CDC20	DEG_APCC_TPR_1	497	499	GIR	CDC20	S492-p	-	34986604,28292960
Q12959	DLG1	DEG_SCF_TRCP1_1	597	602	DSGLPS	BTRC	S598-p,S602-p	-	34986604,28292960
Q13002	GRIK2	DEG_Kelch_actinfilin_1	881	885	APVIV	CUL3,KLHL17	-	-	28292960
Q13118	KLF10	DEG_SIAH_1	200	208	IPCAAVSPN	SIAH1,SIAH2	S206-p	-	34986604,28292960
Q13309	SKP2	DEG_APCC_DBOX_1	2	10	HRKHLQEIP	CDC20	-	-	34986604,28292960
Q13402	MYO7A	DEG_Kelch_Keap1_1	1636	1641	DHDTGE	KEAP1	-	-	34986604,28292960
Q13501	SQSTM1	DEG_Kelch_Keap1_1	347	352	DPSTGE	KEAP1	T339-p,S342-p,S343-p,S349-p,T350-p,S355-p,S361-p	-	34986604,28292960
Q14247	CTTN	CBL_MET	452	454	DYR	CBL	Y446-p,S447-p,Y453-p,Y464-p	-	28292960
Q14494	NFE2L1	DEG_Kelch_Keap1_1	231	236	DGETGE	KEAP1	-	-	34986604,28292960
Q15468	STIL	DEG_APCC_KENBOX_2	1242	1246	EKENE	CDC20	-	-	28292960
Q15653	NFKBIB	DEG_SCF_TRCP1_1	18	23	DSGLGS	BTRC	S19-p,S23-p	-	34986604,28292960
Q16633	POU2AF1	DEG_SIAH_1	46	54	APTAVVLPH	SIAH1,SIAH2	S40-p	-	34986604,28292960
Q16665	HIF1A	DEG_ODPH_VHL_1	562	574	LAPYIPMDDDFQL	VHL	S551-p,T555-p,Y565-p,S576-p	-	34986604,28292960
Q53EL6	PDCD4	DEG_SCF_TRCP1_1	70	76	DSGRGDS	BTRC	S67-p,S68-p,S71-p,S76-p,S78-p,S80-p,S82-p,S87-p	-	34986604,28292960
Q5JSP0	FGD3	DEG_SCF_TRCP1_1	75	80	DSGIDS	BTRC	S68-p	-	34986604,28292960
Q5JTC6	AMER1	DEG_Kelch_Keap1_1	286	291	SPETGE	KEAP1	S280-p,S286-p	-	34986604,28292960
Q6PGQ7	BORA	DEG_SCF_TRCP1_1	496	501	DSGYNT	BTRC	S497-p,T501-p	-	34986604,28292960
Q7Z6J0	SH3RF1	DEG_SIAH_1	600	608	RPTAAVTPI	SIAH1,SIAH2	-	-	34986604,28292960
Q86TG7	PEG10	DEG_SIAH_1	253	261	PPRALVLPH	SIAH1,SIAH2	S252-p,S264-p	-	34986604,28292960
Q86YC2	PALB2	DEG_Kelch_Keap1_1	89	94	DEETGE	KEAP1	-	-	34986604,28292960
Q96FF9	CDCA5	DEG_APCC_KENBOX_2	87	91	EKENE	CDC20	S79-p,S83-p,T98-p	-	34986604,28292960
Q8NI77	KIF18A	DEG_APCC_TPR_1	896	898	NLR	CDC20	-	-	34986604,28292960
Q9H211	CDT1	DEG_CRL4_CDT2_1	3	15	QRRVTDFFARRRP	DTL	T7-p	-	28292960
Q9H211	CDT1	DEG_CRL4_CDT2_1	3	15	QRRVTDFFARRRP	DTL	T7-p	-	34986604
Q96J92	WNK4	DEG_Kelch_KLHL3_1	557	566	EPEEPEADQH	CUL3,KLHL3,KLHL2	S575-p	-	34986604,28292960
Q9Y6X0	SETBP1	DEG_SCF_TRCP1_1	868	873	DSGIGT	BTRC	-	-	28292960
Q8WWK9	CKAP2	DEG_APCC_KENBOX_2	80	84	DKENM	CDC20	-	-	34986604
Q9Y2N7	HIF3A	DEG_ODPH_VHL_1	490	502	LAPYISMDDDFQL	VHL	-	-	34986604
Q9UHB7	AFF4	DEG_SIAH_1	252	260	KPTAYVRPM	SIAH1,SIAH2	S265-p	-	34986604,28292960
Q96GD4	AURKB	DEG_APCC_KENBOX_2	3	7	QKENS	CDC20	S7-p,Y8-p,Y12-p,T16-p	-	34986604,28292960
Q96RU8	TRIB1	DEG_COP1_1	353	361	TSDQIVPEY	COP1	-	-	28292960
Q9BYP7	WNK3	DEG_Kelch_KLHL3_1	537	546	ECEETEVDQH	CUL3,KLHL3,KLHL2	T541-p	-	34986604,28292960
Q9UM11	FZR1	DEG_APCC_TPR_1	494	496	RIR	CDC20	-	-	34986604
Q99741	CDC6	DEG_APCC_KENBOX_2	80	84	KKENG	CDC20	S74-p,S88-p,T90-p	-	34986604,28292960
Q9NRF2	SH2B1	CBL_APS	747	754	RAINNQYS	CBL	Y753-p	-	28292960
Q99814	EPAS1	DEG_ODPH_VHL_1	403	416	LAPTPGDAIISLDF	VHL	T406-p	-	34986604,28292960
Q9NQR1	KMT5A	DEG_CRL4_CDT2_1	219	231	NRKLTDFYPVRRS	DTL	S232-p	-	34986604
Q9H3D4	TP63	DEG_MDM2_SWIB_1	55	62	FQHIWDFL	MDM2	T46-p,S51-p	-	34986604,28292960
Q99814	EPAS1	DEG_ODPH_VHL_1	529	542	LAPYIPMDGEDFQL	VHL	T528-p	-	34986604,28292960
Q9H4A3	WNK1	DEG_Kelch_KLHL3_1	628	637	EPEEPEADQH	CUL3,KLHL3,KLHL2	-	-	34986604,28292960
Q9UIW2	PLXNA1	CBL_MET	441	443	DYR	CBL	-	-	28292960
Q9UIW2	PLXNA1	CBL_MET	1323	1325	DYR	CBL	-	-	28292960
Q99814	EPAS1	DEG_ODPH_VHL_1	574	585	LAPVAPHSPFLL	VHL	S581-p	-	34986604,28292960
Q9UM13	ANAPC10	DEG_APCC_TPR_1	183	185	SIR	CDC20	T175-p,Y181-p	-	34986604,28292960
Q9Y6R0	NUMBL	DEG_MDM2_SWIB_1	577	584	FEAQWAAL	MDM2	-	-	34986604,28292960
Q9UQQ2	SH2B3	CBL_MET	88	90	DYR	CBL	-	-	28292960
Q9UQQ2	SH2B3	CBL_APS	566	573	RAIDNQYT	CBL	Y555-p,S559-p,S560-p,Y572-p	-	28292960
Q9UER7	DAXX	DEG_SPOP_SBC_1	608	612	VSSTS	SPOP	S618-p	-	34986604,28292960
Q9UER7	DAXX	DEG_SPOP_SBC_1	680	684	ADSST	SPOP	S671-p,S675-p,S683-p,S688-p,S690-p,T695-p	-	34986604,28292960
Q96RU8	TRIB1	DEG_COP1_1	353	361	TSDQIVPEY	COP1	-	-	34986604
Q9HAW4	CLSPN	DEG_SCF_TRCP1_1	29	34	DSGQGS	BTRC	S30-p,S34-p	-	34986604,28292960
Q9HB71	CACYBP	DEG_SIAH_1	59	67	KPAAVVAPI	SIAH1,SIAH2	S48-p,T68-p,T69-p,Y71-p,T72-p	-	34986604,28292960
Q9Y3S1	WNK2	DEG_Kelch_KLHL3_1	588	597	EPEEPEADQH	CUL3,KLHL3,KLHL2	-	-	34986604
Q96HS1	PGAM5	DEG_Kelch_Keap1_1	77	82	NVESGE	KEAP1	S80-p,S87-p	-	34986604,28292960
Q9BXS6	NUSAP1	DEG_APCC_KENBOX_2	383	387	SKENN	CDC20	Y388-p	-	28292960
