# Supplementary material for: DegronMD: Leveraging Evolutionary and Structural Features for Deciphering Protein-Targeted Degradation, Mutations, and Drug Response to Degrons
Source: Mol Biol Evol. 2023 Nov 22;40(12):msad253. doi: 10.1093/molbev/msad253 (PMC10701100; doi:10.1093/molbev/msad253)
Supplement: msad253_Supplementary_Data [file msad253_supplementary_data.zip › Supplementary Table S2.xlsx]

## Sheet: Degrome in humans
Table S2. All known and identified degrons with rich annotations.
Entry	Protein_names	Gene_names	DEGRON Class	START	END	ASA_SCORE	CONS_SCORE	FCONS_SCORE	COIL	HELIX	STRAND	DSS_SCORE	RIG_SCORE	ANCHOR_SCORE	Domain_pfam	nflanking_ub_lysines	ub_lysines	nflanking_lysines	any_lysines	nflanking_ptms	ptms_flanking	Degron Hit	Annotated	Database	E3	Prob_DEGRON	Prob_RANDOM	Predicted_Class	Min_Class	Class	Class_DEGRON_threshold
A0AV02	Solute carrier family 12 member 8 (Cation-chloride cotransporter 9)	SLC12A8	DEG_COP1_1	550	559	82.76	0.120921	0.88073272394397	0.6897000000000001	0.1278999999999999	0.1731	0.60486	0.74028	0.16408	0	1	K537-ub	3	537,541,573	0	0.0	TYGEQLVPEL	NO	Predicted	COP1	0.8746111	0.12538892	1	0.88759387	NON-DEGRON	Novel instance
A0AV96	RNA-binding protein 47 (RNA-binding motif protein 47)	RBM47	DEG_SCF_FBW7_1	517	523	79.7	0.5546800000000001	1.0310220103601029	0.9047142857142856	0.0132857142857142	0.0794285714285714	0.3194142857142857	0.8087142857142856	0.0587285714285714	0	0	0.0	0	0.0	4	S508-p,T519-p,Y522-p,T533-p	PITPVYT	NO	Predicted	FBXW7	0.9126826	0.08731741	1	0.9634881	NON-DEGRON	Novel instance
A0AVK6	Transcription factor E2F8 (E2F-8)	E2F8	DEG_APCC_KENBOX_2	4	8	94.12	0.3186719999999999	1.1156420669374036	0.6744	0.2322	0.1086	0.73526	0.7511000000000001	0.5974	0	0	0.0	3	14,19,23	0	0.0	EKENL	NO	Predicted	APC,CDC20,FZR1	0.7412757	0.25872427	1	0.9515665	NON-DEGRON	Novel instance
A0AVK6	Transcription factor E2F8 (E2F-8)	E2F8	DEG_APCC_KENBOX_2	374	378	77.11999999999999	0.3315519999999999	1.1257871788737723	0.416	0.5542	0.0274	0.4556599999999999	0.7198400000000001	0.40054	0	1	K388-ub	1	388	0	0.0	SKENC	NO	Predicted	APC,CDC20,FZR1	0.9636821	0.036317885	1	0.9515665	DEGRON	High confidence novel instance
A0AVK6	Transcription factor E2F8 (E2F-8)	E2F8	DEG_SCF_FBW7_1	809	816	79.95	0.3101987499999999	1.0369464172296323	0.891375	0.0173749999999999	0.0945	0.5468999999999999	0.6902874999999999	0.5148874999999999	0	0	0.0	1	832	1	T812-p	VPVTPKGS	NO	Predicted	FBXW7	0.98227787	0.01772213	1	0.9634881	DEGRON	High confidence novel instance
A0AVK6	Transcription factor E2F8 (E2F-8)	E2F8	DEG_SIAH_1	672	680	66.76666666666667	0.3098733333333333	1.0851841003828877	0.7697777777777779	0.0208888888888888	0.2104444444444444	0.2039	0.7317	0.1929111111111111	0	0	0.0	2	657,699	1	S664-p	SPIAGVIPV	NO	Predicted	SIAH1,SIAH2,SIAH3	0.5558619	0.4441381	1	0.9671541	NON-DEGRON	Novel instance
A0AVK6	Transcription factor E2F8 (E2F-8)	E2F8	DEG_SPOP_SBC_1	679	683	69.38000000000001	0.256694	0.8699092238042204	0.8474	0.0692	0.0872	0.14452	0.7669	0.13986	0	0	0.0	1	699	0	0.0	PVTSS	NO	Predicted	SPOP	0.74329466	0.25670534	1	0.9192029	NON-DEGRON	Novel instance
A0AVK6	Transcription factor E2F8 (E2F-8)	E2F8	DEG_SPOP_SBC_1	833	837	70.62	0.233882	0.8675294633373235	0.8404	0.1163999999999999	0.0452	0.5889599999999999	0.6667799999999999	0.4496799999999999	0	0	0.0	2	814,846	0	0.0	PTSSS	NO	Predicted	SPOP	0.98802793	0.01197207	1	0.9192029	DEGRON	High confidence novel instance
A0AVK6	Transcription factor E2F8 (E2F-8)	E2F8	LIG_APCC_ABBAyCdc20_2	5	11	84.71428571428571	0.3073542857142857	1.0659168654734186	0.6887142857142858	0.22	0.107	0.6345	0.7733714285714285	0.7250857142857142	0	0	0.0	3	14,19,23	0	0.0	KENLFCE	NO	Predicted	APC,CDC20,FZR1	0.94693285	0.053067148	1	0.8570209	DEGRON	High confidence novel instance
A0FGR9	Extended synaptotagmin-3 (E-Syt3) (Chr3Syt)	ESYT3	DEG_APCC_DBOX_1	852	860	69.75555555555555	0.3364266666666667	0.9844822349767116	0.4223333333333333	0.0344444444444444	0.5448888888888889	0.3117888888888889	0.7844222222222221	0.1714333333333333	1	0	0.0	5	834,835,843,865,870	2	S845-p,S850-p	RRKELGKVL	NO	Predicted	APC,CDC20,FZR1	0.6695886	0.33041137	1	0.9858773	NON-DEGRON	Novel instance
A0JLT2	Mediator of RNA polymerase II transcription subunit 19 (Lung cancer metastasis-related protein 1) (Mediator complex subunit 19)	MED19	DEG_APCC_TPR_1	242	244	132.20000000000002	0.2394066666666666	0.9954463898716824	0.7936666666666667	0.188	0.0276666666666666	0.9874333333333332	0.5812666666666666	0.9973333333333332	0	0	0.0	1	222	2	S234-p,S235-p	SLR	NO	Predicted	APC,CDC20,FZR1	0.96874994	0.03125006	1	0.96676105	DEGRON	High confidence novel instance
A0JLT2	Mediator of RNA polymerase II transcription subunit 19 (Lung cancer metastasis-related protein 1) (Mediator complex subunit 19)	MED19	DEG_SCF_FBW7_1	189	196	97.475	0.55118	0.977087598939914	0.94725	0.040625	0.01425	0.8584125	0.4825624999999999	0.1829125	1	0	0.0	17	172,173,174,176,178,180,199,200,201,202,203,204,205,212,214,215,216	3	T192-p,S194-p,S196-p	PPETPSDS	NO	Predicted	FBXW7	0.9427794	0.05722058	1	0.9634881	NON-DEGRON	Novel instance
A0JLT2	Mediator of RNA polymerase II transcription subunit 19 (Lung cancer metastasis-related protein 1) (Mediator complex subunit 19)	MED19	DEG_SPOP_SBC_1	237	241	87.8	0.23567	0.868907288605168	0.9144	0.0863999999999999	0.0056	0.95932	0.5301799999999998	0.99224	0	0	0.0	5	218,219,220,221,222	3	S226-p,S234-p,S235-p	ASSSS	NO	Predicted	SPOP	0.6920021	0.30799788	1	0.9192029	NON-DEGRON	Novel instance
A0JNW5	UHRF1-binding protein 1-like (Syntaxin-6 Habc-interacting protein of 164 kDa)	UHRF1BP1L	DEG_COP1_1	887	897	80.44545454545455	0.3602972727272727	1.2414917560602	0.8421818181818181	0.1049090909090909	0.0543636363636363	0.4040545454545455	0.7104545454545456	0.1120818181818181	0	0	0.0	3	883,909,911	2	S889-p,S891-p	SESVSPVVPDY	NO	Predicted	COP1	0.9995042	0.00049579144	1	0.88759387	DEGRON	High confidence novel instance
A0JNW5	UHRF1-binding protein 1-like (Syntaxin-6 Habc-interacting protein of 164 kDa)	UHRF1BP1L	DEG_SPOP_SBC_1	1328	1332	78.46000000000001	0.328674	0.8391829174456944	0.93	0.0382	0.0321999999999999	0.5213	0.65354	0.08558	0	0	0.0	3	1313,1320,1324	1	S1327-p	PRSST	NO	Predicted	SPOP	0.95945895	0.040541053	1	0.9192029	DEGRON	High confidence novel instance
A0MZ66	Shootin-1 (Shootin1)	SHTN1	DEG_SPOP_SBC_1	490	494	86.55999999999999	0.39542	1.1158737284983131	0.9034	0.0931999999999999	0.011	0.5186599999999999	0.6406799999999999	0.3891799999999999	0	1	K485-ub	2	485,505	5	T487-p,S492-p,S493-p,S494-p,T496-p	ADSSS	NO	Predicted	SPOP	0.99198145	0.008018553	1	0.9192029	DEGRON	High confidence novel instance
A0PJK1	Sodium/glucose cotransporter 5 (Na(+)/glucose cotransporter 5) (Solute carrier family 5 member 10)	SLC5A10	DEG_SPOP_SBC_1	3	7	91.5	0.1993619999999999	0.7726909809697299	0.9288	0.0622	0.0126	0.6965	0.6903999999999999	0.0184	0	0	0.0	0	0.0	0	0.0	ANSTS	NO	Predicted	SPOP	0.5219579	0.47804213	1	0.9192029	NON-DEGRON	Novel instance
A0PJY2	Fez family zinc finger protein 1 (Zinc finger protein 312B)	FEZF1	DEG_SCF_FBW7_2	429	436	57.6	0.36971875	0.706992950768375	0.71625	0.074375	0.19425	0.7422249999999999	0.5492124999999999	0.4488875	0	0	0.0	3	416,417,421	0	0.0	LARTPAGE	NO	Predicted	FBXW7	0.9079603	0.092039704	1	0.99856865	NON-DEGRON	Novel instance
A1A4S6	Rho GTPase-activating protein 10 (GTPase regulator associated with focal adhesion kinase 2) (Graf-related protein 2) (Rho-type GTPase-activating protein 10)	ARHGAP10	DEG_SCF_FBW7_1	573	580	90.1625	0.43811	0.9022549774914136	0.8182499999999999	0.10775	0.073125	0.5145500000000001	0.7158374999999999	0.2390125	0	0	0.0	1	557	4	T580-p,T586-p,S589-p,S591-p	IFRTPPDT	NO	Predicted	FBXW7	0.92091024	0.07908976	1	0.9634881	NON-DEGRON	Novel instance
A1A4S6	Rho GTPase-activating protein 10 (GTPase regulator associated with focal adhesion kinase 2) (Graf-related protein 2) (Rho-type GTPase-activating protein 10)	ARHGAP10	DEG_SPOP_SBC_1	693	697	87.50000000000001	0.364844	0.9959015335748672	0.9348	0.0425999999999999	0.0208	0.5859	0.6142399999999999	0.1984	0	0	0.0	0	0.0	0	0.0	PTTTS	NO	Predicted	SPOP	0.9308339	0.069166124	1	0.9192029	DEGRON	High confidence novel instance
A1A519	Protein FAM170A (Zinc finger domain-containing protein) (Zinc finger protein ZNFD)	FAM170A	DEG_SPOP_SBC_1	51	55	62.14	0.440034	1.11485300163645	0.7024000000000001	0.1649999999999999	0.1376	0.3022	0.7513799999999999	0.5109800000000001	0	0	0.0	2	42,66	0	0.0	VTSTS	NO	Predicted	SPOP	0.88272065	0.11727935	1	0.9192029	NON-DEGRON	Novel instance
A1A5C7	Solute carrier family 22 member 23	SLC22A23	DEG_SCF_FBW7_1	155	162	55.9875	0.430505	1.230925490298013	0.847	0.088375	0.06775	0.5845625	0.7837000000000001	0.3417125	0	0	0.0	0	0.0	0	0.0	LPTTPFAT	NO	Predicted	FBXW7	0.99837816	0.0016218424	1	0.9634881	DEGRON	High confidence novel instance
A1A5C7	Solute carrier family 22 member 23	SLC22A23	CBL_PTK	632	640	76.94444444444444	0.73502	1.148604983687696	0.591	0.3949999999999999	0.0161111111111111	0.5028111111111111	0.6897333333333333	0.0521111111111111	0	0	0.0	3	645,646,659	0	0.0	NGEHYTRQP	NO	Predicted	CBL	0.7750448	0.2249552	1	0.89098835	NON-DEGRON	Novel instance
A1E959	Odontogenic ameloblast-associated protein (Apin)	ODAM	DEG_SCF_FBW7_1	113	119	99.35714285714286	0.8383671428571429	1.163154146469349	0.9484285714285716	0.0255714285714285	0.0218571428571428	0.7089285714285714	0.6320285714285714	0.0667285714285714	1	0	0.0	1	134	0	0.0	LQTPPQT	NO	Predicted	FBXW7	0.8919123	0.10808772	1	0.9634881	NON-DEGRON	Novel instance
A1KXE4	Myelin-associated neurite-outgrowth inhibitor (Mani) (p20)	FAM168B	DEG_SCF_FBW7_1	183	189	73.0	0.9403814285714286	1.0174101494638987	0.8661428571428571	0.0207142857142857	0.1129999999999999	0.4341571428571428	0.6910714285714287	0.1751571428571428	1	0	0.0	0	0.0	2	S189-p,Y190-p	PGTPTYS	NO	Predicted	FBXW7	0.99500495	0.004995048	1	0.9634881	DEGRON	High confidence novel instance
A1KZ92	Probable oxidoreductase PXDNL (EC 1.-.-.-) (Cardiac peroxidase) (Inactive peroxidasin-like protein) (Polysomal ribonuclease 1) (PRM1) (Vascular peroxidase 2)	PXDNL	LIG_APCC_ABBA_1	282	287	50.51666666666667	0.355005	0.9961023739042708	0.4353333333333333	0.0156666666666666	0.5458333333333333	0.27835	0.8399666666666666	0.4267499999999999	1	0	0.0	1	262	0	0.0	LNVFDD	NO	Predicted	APC,CDC20,FZR1	0.5734766	0.4265234	1	0.9598278	NON-DEGRON	Novel instance
A1KZ92	Probable oxidoreductase PXDNL (EC 1.-.-.-) (Cardiac peroxidase) (Inactive peroxidasin-like protein) (Polysomal ribonuclease 1) (PRM1) (Vascular peroxidase 2)	PXDNL	LIG_APCC_ABBA_1	988	993	78.58333333333334	0.5176866666666667	0.844445696671679	0.8701666666666666	0.1266666666666666	0.0049999999999999	0.2938	0.7478666666666668	0.10935	1	0	0.0	1	1003	0	0.0	LNPHWE	NO	Predicted	APC,CDC20,FZR1	0.7284947	0.2715053	1	0.9598278	NON-DEGRON	Novel instance
A1L167	Ubiquitin-conjugating enzyme E2Q-like protein 1 (EC 2.3.2.23) (E2Q-like ubiquitin-conjugating enzyme 1)	UBE2QL1	DEG_SCF_FBW7_1	154	159	78.36666666666666	0.6646799999999999	1.0687257426550798	0.8623333333333333	0.0906666666666666	0.042	0.71685	0.7451166666666666	0.0852499999999999	0	0	0.0	4	135,142,146,150	0	0.0	VTPPVS	NO	Predicted	FBXW7	0.9836663	0.0163337	1	0.9634881	DEGRON	High confidence novel instance
A1L390	Pleckstrin homology domain-containing family G member 3 (PH domain-containing family G member 3)	PLEKHG3	DEG_APCC_DBOX_1	738	746	71.6	0.3662588888888889	1.2039331096438648	0.7438888888888889	0.1972222222222222	0.0574444444444444	0.3169666666666667	0.7549777777777777	0.6680555555555555	0	0	0.0	2	719,721	4	S735-p,S741-p,S743-p,S753-p	RRESLSYIP	NO	Predicted	APC,CDC20,FZR1	0.9964295	0.003570497	1	0.9858773	DEGRON	High confidence novel instance
A1L390	Pleckstrin homology domain-containing family G member 3 (PH domain-containing family G member 3)	PLEKHG3	DEG_SPOP_SBC_1	2	6	83.74000000000001	0.326966	1.0973977445627854	0.8636000000000001	0.0422	0.105	0.94184	0.6783799999999999	0.94968	0	0	0.0	0	0.0	0	0.0	PVSTS	NO	Predicted	SPOP	0.7868801	0.21311992	1	0.9192029	NON-DEGRON	Novel instance
A1L390	Pleckstrin homology domain-containing family G member 3 (PH domain-containing family G member 3)	PLEKHG3	DEG_SPOP_SBC_1	866	870	87.02000000000001	0.318416	1.1535652709461008	0.9314	0.0434	0.0206	0.7923600000000001	0.53232	0.13296	0	1	K885-ub	2	885,889	3	S865-p,S870-p,S876-p	PESSS	NO	Predicted	SPOP	0.9912077	0.008792281	1	0.9192029	DEGRON	High confidence novel instance
A1L4H1	Soluble scavenger receptor cysteine-rich domain-containing protein SSC5D (Soluble scavenger protein with 5 SRCR domains) (SSc5D)	SSC5D	DEG_SCF_FBW7_1	1071	1077	73.78571428571429	0.4716728571428571	1.2130283918731115	0.8895714285714286	0.0365714285714285	0.0738571428571428	0.6005142857142857	0.6311428571428571	0.9903142857142858	0	0	0.0	1	1096	0	0.0	LSTPDSS	NO	Predicted	FBXW7	0.99045265	0.009547353	1	0.9634881	DEGRON	High confidence novel instance
A1L4H1	Soluble scavenger receptor cysteine-rich domain-containing protein SSC5D (Soluble scavenger protein with 5 SRCR domains) (SSc5D)	SSC5D	DEG_SCF_FBW7_1	1080	1087	84.3875	0.39765625	0.9114645736396956	0.959625	0.01125	0.02575	0.6875249999999999	0.612775	0.8397125000000001	0	0	0.0	1	1096	0	0.0	PALTPEPS	NO	Predicted	FBXW7	0.87956136	0.120438635	1	0.9634881	NON-DEGRON	Novel instance
A1L4H1	Soluble scavenger receptor cysteine-rich domain-containing protein SSC5D (Soluble scavenger protein with 5 SRCR domains) (SSc5D)	SSC5D	DEG_SCF_FBW7_1	1088	1093	87.33333333333333	0.4368733333333333	1.0354523130801014	0.9565	0.016	0.0269999999999999	0.7364333333333334	0.6117166666666667	0.7576833333333334	0	0	0.0	1	1096	0	0.0	PTPLPT	NO	Predicted	FBXW7	0.9112238	0.08877617	1	0.9634881	NON-DEGRON	Novel instance
A1L4H1	Soluble scavenger receptor cysteine-rich domain-containing protein SSC5D (Soluble scavenger protein with 5 SRCR domains) (SSc5D)	SSC5D	DEG_SCF_FBW7_1	1127	1134	78.225	0.397795	-0.0021915549972563	0.8205	0.06	0.114625	0.749375	0.6448125	0.9170375	0	0	0.0	0	0.0	0	0.0	LDTTPYSS	NO	Predicted	FBXW7	0.9248112	0.075188816	1	0.9634881	NON-DEGRON	Novel instance
A1L4H1	Soluble scavenger receptor cysteine-rich domain-containing protein SSC5D (Soluble scavenger protein with 5 SRCR domains) (SSc5D)	SSC5D	DEG_SCF_FBW7_1	1151	1158	94.9375	-1000.0	2.000608716120378	0.95625	0.018875	0.0212499999999999	0.81535	0.5502374999999998	0.2012875	0	0	0.0	0	0.0	0	0.0	PTTTPDPT	NO	Predicted	FBXW7	0.9896903	0.010309696	1	0.9634881	DEGRON	High confidence novel instance
A1L4H1	Soluble scavenger receptor cysteine-rich domain-containing protein SSC5D (Soluble scavenger protein with 5 SRCR domains) (SSc5D)	SSC5D	DEG_SCF_FBW7_1	1176	1182	99.34285714285714	0.3034328571428571	0.9920483126309224	0.9507142857142856	0.0105714285714285	0.0348571428571428	0.7371714285714287	0.5792857142857143	0.2012571428571428	0	0	0.0	0	0.0	0	0.0	PTTPHPT	NO	Predicted	FBXW7	0.9131888	0.086811185	1	0.9634881	NON-DEGRON	Novel instance
A1L4H1	Soluble scavenger receptor cysteine-rich domain-containing protein SSC5D (Soluble scavenger protein with 5 SRCR domains) (SSc5D)	SSC5D	DEG_SCF_FBW7_1	1230	1237	98.4	0.3040625	0.9020253642486802	0.9615	0.013125	0.0204999999999999	0.7900999999999999	0.5710750000000001	0.1567875	0	0	0.0	0	0.0	0	0.0	PTTTPHST	NO	Predicted	FBXW7	0.8554856	0.14451438	1	0.9634881	NON-DEGRON	Novel instance
A1L4H1	Soluble scavenger receptor cysteine-rich domain-containing protein SSC5D (Soluble scavenger protein with 5 SRCR domains) (SSc5D)	SSC5D	DEG_SCF_FBW7_1	1241	1248	90.85	0.36958375	1.0479334779409015	0.949625	0.01675	0.0305	0.782375	0.570775	0.1363	0	0	0.0	0	0.0	0	0.0	PTTTPHPT	NO	Predicted	FBXW7	0.79027635	0.20972365	1	0.9634881	NON-DEGRON	Novel instance
A1L4H1	Soluble scavenger receptor cysteine-rich domain-containing protein SSC5D (Soluble scavenger protein with 5 SRCR domains) (SSc5D)	SSC5D	DEG_SCF_FBW7_1	1289	1296	102.1875	0.453415	1.030634500957264	0.973	0.0104999999999999	0.014	0.8030124999999999	0.5107249999999999	0.06675	0	0	0.0	0	0.0	0	0.0	PTTTPHPT	NO	Predicted	FBXW7	0.6997739	0.3002261	1	0.9634881	NON-DEGRON	Novel instance
A1L4H1	Soluble scavenger receptor cysteine-rich domain-containing protein SSC5D (Soluble scavenger protein with 5 SRCR domains) (SSc5D)	SSC5D	DEG_SCF_FBW7_1	1301	1308	100.0	0.46641625	1.075070144080866	0.96025	0.013125	0.0235	0.75695	0.55355	0.15205	0	0	0.0	0	0.0	0	0.0	PTMTPDPT	NO	Predicted	FBXW7	0.985704	0.014295995	1	0.9634881	DEGRON	High confidence novel instance
A1L4H1	Soluble scavenger receptor cysteine-rich domain-containing protein SSC5D (Soluble scavenger protein with 5 SRCR domains) (SSc5D)	SSC5D	DEG_SCF_FBW7_1	1313	1320	99.4875	0.39516125	0.9346493538607092	0.970125	0.01075	0.01625	0.76325	0.5805750000000001	0.1226125	0	0	0.0	0	0.0	0	0.0	PTTTPDPT	NO	Predicted	FBXW7	0.9081411	0.09185892	1	0.9634881	NON-DEGRON	Novel instance
A1L4H1	Soluble scavenger receptor cysteine-rich domain-containing protein SSC5D (Soluble scavenger protein with 5 SRCR domains) (SSc5D)	SSC5D	DEG_SCF_FBW7_1	1325	1331	92.52857142857142	0.3841728571428571	0.973090054048844	0.927	0.0574285714285714	0.0132857142857142	0.7271428571428571	0.588042857142857	0.1792142857142857	0	0	0.0	0	0.0	0	0.0	PTTPDPS	NO	Predicted	FBXW7	0.6477531	0.35224688	1	0.9634881	NON-DEGRON	Novel instance
A1L4H1	Soluble scavenger receptor cysteine-rich domain-containing protein SSC5D (Soluble scavenger protein with 5 SRCR domains) (SSc5D)	SSC5D	DEG_SCF_FBW7_1	1418	1425	92.9	0.363015	0.9418830514051594	0.967	0.01375	0.017125	0.8433625	0.482225	0.3628	0	0	0.0	1	1411	0	0.0	PNLTPPPT	NO	Predicted	FBXW7	0.80677885	0.19322115	1	0.9634881	NON-DEGRON	Novel instance
A1L4H1	Soluble scavenger receptor cysteine-rich domain-containing protein SSC5D (Soluble scavenger protein with 5 SRCR domains) (SSc5D)	SSC5D	DEG_SCF_FBW7_1	1459	1466	76.7625	0.44088875	0.968232763912999	0.960375	0.00925	0.02825	0.7010375	0.50685	0.5600749999999999	0	0	0.0	0	0.0	0	0.0	LGPTPGQS	NO	Predicted	FBXW7	0.9474692	0.052530825	1	0.9634881	NON-DEGRON	Novel instance
A1L4H1	Soluble scavenger receptor cysteine-rich domain-containing protein SSC5D (Soluble scavenger protein with 5 SRCR domains) (SSc5D)	SSC5D	DEG_SPOP_SBC_1	915	919	11.44	0.4668099999999999	1.0157749549223416	0.8024000000000001	0.036	0.1684	0.64958	0.6015999999999999	0.25742	0	0	0.0	3	895,931,935	4	S917-p,S919-p,T928-p,S930-p	PGSSS	NO	Predicted	SPOP	0.98696506	0.01303494	1	0.9192029	DEGRON	High confidence novel instance
A1L4H1	Soluble scavenger receptor cysteine-rich domain-containing protein SSC5D (Soluble scavenger protein with 5 SRCR domains) (SSc5D)	SSC5D	DEG_SPOP_SBC_1	1131	1135	78.6	0.364858	-0.0016073867287591	0.7455999999999999	0.0526	0.1958	0.73994	0.6346999999999999	0.95886	0	0	0.0	0	0.0	0	0.0	PYSST	NO	Predicted	SPOP	0.92051095	0.07948905	1	0.9192029	DEGRON	High confidence novel instance
A1L4H1	Soluble scavenger receptor cysteine-rich domain-containing protein SSC5D (Soluble scavenger protein with 5 SRCR domains) (SSc5D)	SSC5D	DEG_SPOP_SBC_1	1549	1553	81.42	0.48966	1.0943123292124215	0.8240000000000001	0.1548	0.0144	0.54902	0.7468600000000001	0.78	0	0	0.0	1	1543	0	0.0	AWTTS	NO	Predicted	SPOP	0.9738011	0.026198924	1	0.9192029	DEGRON	High confidence novel instance
A1L4H1	Soluble scavenger receptor cysteine-rich domain-containing protein SSC5D (Soluble scavenger protein with 5 SRCR domains) (SSc5D)	SSC5D	DEG_SPOP_SBC_1	1556	1560	78.82000000000001	0.4861899999999999	1.0658204816239736	0.9316	0.0184	0.051	0.7435400000000001	0.6584199999999998	0.27674	0	0	0.0	1	1543	0	0.0	APTTT	NO	Predicted	SPOP	0.99898237	0.0010176301	1	0.9192029	DEGRON	High confidence novel instance
A1L4K1	Fibronectin type III and SPRY domain-containing protein 2 (SPRY domain-containing protein 1)	FSD2	LIG_APCC_ABBA_1	33	38	77.36666666666666	0.3751933333333333	1.0820496350237383	0.7086666666666668	0.2276666666666666	0.0693333333333333	0.4080833333333333	0.78925	0.4956666666666667	0	0	0.0	2	17,45	1	T41-p	LHLFPE	NO	Predicted	APC,CDC20,FZR1	0.99727565	0.0027243495	1	0.9598278	DEGRON	High confidence novel instance
A1L4K1	Fibronectin type III and SPRY domain-containing protein 2 (SPRY domain-containing protein 1)	FSD2	LIG_APCC_ABBAyCdc20_2	32	38	82.88571428571429	0.37841	1.1076352808597094	0.6758571428571429	0.2591428571428572	0.0695714285714285	0.4041571428571428	0.7875285714285712	0.5122857142857142	0	0	0.0	2	17,45	1	T41-p	RLHLFPE	NO	Predicted	APC,CDC20,FZR1	0.97653687	0.02346313	1	0.8570209	DEGRON	High confidence novel instance
A1X283	SH3 and PX domain-containing protein 2B (Adapter protein HOFI) (Factor for adipocyte differentiation 49) (Tyrosine kinase substrate with four SH3 domains)	SH3PXD2B	DEG_ODPH_VHL_1	437	449	87.78461538461539	0.4565423076923077	1.022061453265681	0.7463846153846153	0.1376923076923076	0.1153846153846153	0.4918999999999999	0.7652923076923076	0.4668307692307692	0	0	0.0	3	424,426,427	0	0.0	LAPLPHEVTQLRL	NO	Predicted	VHL	0.94816613	0.051833868	1	0.9675157	NON-DEGRON	Novel instance
A1X283	SH3 and PX domain-containing protein 2B (Adapter protein HOFI) (Factor for adipocyte differentiation 49) (Tyrosine kinase substrate with four SH3 domains)	SH3PXD2B	DEG_SCF_TRCP1_1	479	485	64.68571428571428	0.3940457142857143	0.9050852114128688	0.8344285714285716	0.0938571428571428	0.078	0.5359285714285714	0.6894	0.7686142857142857	0	0	0.0	3	489,492,497	1	S491-p	DSGLPWS	NO	Predicted	BTRC	0.9021865	0.09781349	1	0.94877315	NON-DEGRON	Novel instance
A2IDD5	Coiled-coil domain-containing protein 78 (hsCCDC78)	CCDC78	DEG_SPOP_SBC_1	432	436	72.52000000000001	0.686438	1.0683795966501246	0.797	0.0297999999999999	0.1776	0.67016	0.73325	0.0642	0	0	0.0	1	417	0	0.0	AGTST	NO	Predicted	SPOP	0.88818765	0.11181235	1	0.9192029	NON-DEGRON	Novel instance
A2RRP1	NBAS subunit of NRZ tethering complex (Neuroblastoma-amplified gene protein) (Neuroblastoma-amplified sequence)	NBAS	DEG_APCC_DBOX_1	685	693	52.56666666666666	0.5551277777777778	1.2196906345236922	0.1162222222222222	0.8825555555555555	0.0022222222222222	0.0324777777777777	0.93	0.3102111111111111	0	2	K673-ub,K679-ub	3	667,673,679	0	0.0	RRKLLTYLD	NO	Predicted	APC,CDC20,FZR1	0.6867437	0.31325632	1	0.9858773	NON-DEGRON	Novel instance
A2RU30	Protein TESPA1 (Thymocyte-expressed positive selection-associated protein 1)	TESPA1	DEG_APCC_DBOX_1	308	316	92.8111111111111	0.6848166666666667	1.070376498744736	0.4847777777777777	0.5053333333333333	0.0137777777777777	0.5895333333333332	0.7269333333333334	0.5197111111111111	0	1	K289-ub	4	289,322,324,327	1	S311-p	KRNSLDQVV	NO	Predicted	APC,CDC20,FZR1	0.9794494	0.020550609	1	0.9858773	NON-DEGRON	Novel instance
A2RU30	Protein TESPA1 (Thymocyte-expressed positive selection-associated protein 1)	TESPA1	DEG_APCC_DBOX_1	409	417	86.87777777777778	0.5063033333333333	1.002349893573878	0.5476666666666667	0.4253333333333333	0.0211111111111111	0.5134666666666665	0.7636555555555558	0.4711555555555555	0	1	K427-ub	3	427,433,435	0	0.0	IRRELCSLP	NO	Predicted	APC,CDC20,FZR1	0.91902447	0.08097553	1	0.9858773	NON-DEGRON	Novel instance
A2RUB1	Meiosis-specific coiled-coil domain-containing protein MEIOC (Meiosis-specific with coiled-coil domain protein)	MEIOC	DEG_SCF_FBW7_1	395	402	81.6	0.6016874999999999	0.9738106483279776	0.87	0.094125	0.033625	0.502325	0.7499875	0.1787875	0	0	0.0	4	375,380,381,408	2	T385-p,T393-p	PKTTPHLT	NO	Predicted	FBXW7	0.9928398	0.007160187	1	0.9634881	DEGRON	High confidence novel instance
A2RUB1	Meiosis-specific coiled-coil domain-containing protein MEIOC (Meiosis-specific with coiled-coil domain protein)	MEIOC	DEG_SPOP_SBC_1	81	85	68.35999999999999	0.38547	0.9855359799181852	0.913	0.0414	0.045	0.32726	0.75614	0.12976	0	0	0.0	0	0.0	0	0.0	PFSST	NO	Predicted	SPOP	0.9485943	0.051405728	1	0.9192029	DEGRON	High confidence novel instance
A2RUB6	Coiled-coil domain-containing protein 66	CCDC66	DEG_APCC_KENBOX_2	671	675	122.7	0.3913439999999999	1.0259525392705715	0.588	0.3992	0.0124	0.48888	0.70848	0.17514	0	0	0.0	7	656,657,659,666,689,692,695	1	S669-p	EKENN	NO	Predicted	APC,CDC20,FZR1	0.96442175	0.03557825	1	0.9515665	DEGRON	High confidence novel instance
A2RUB6	Coiled-coil domain-containing protein 66	CCDC66	LIG_APCC_ABBAyCdc20_2	362	368	84.72857142857143	0.53086	1.1624274286578793	0.4014285714285714	0.557	0.0368571428571428	0.4121999999999999	0.7834428571428571	0.5200428571428571	0	2	K351-ub,K356-ub	5	347,351,356,371,387	0	0.0	RWAMHFD	NO	Predicted	APC,CDC20,FZR1	0.8802339	0.119766116	1	0.8570209	DEGRON	High confidence novel instance
A2VDJ0	Transmembrane protein 131-like	TMEM131L	DEG_SPOP_SBC_1	909	913	72.2	0.4253979999999999	1.0790741327921871	0.8278000000000001	0.1489999999999999	0.0148	0.66878	0.6035000000000001	0.03526	1	1	K933-ub	3	902,929,933	0	0.0	ASSSS	NO	Predicted	SPOP	0.76579326	0.23420674	1	0.9192029	NON-DEGRON	Novel instance
A2VDJ0	Transmembrane protein 131-like	TMEM131L	DEG_SPOP_SBC_1	993	997	89.84	0.3896199999999999	1.0460873810104954	0.9214	0.0678	0.0124	0.5597	0.6228999999999999	0.1226	1	2	K1004-ub,K1017-ub	7	976,977,979,986,988,1004,1017	5	Y983-p,T989-p,S990-p,T991-p,S1007-p	AASST	NO	Predicted	SPOP	0.9931125	0.0068874955	1	0.9192029	DEGRON	High confidence novel instance
A2VEC9	SCO-spondin (SCO-spondin pseudogene)	SSPOP	DEG_SCF_FBW7_1	1534	1540	74.45714285714287	0.4740342857142857	1.211034889137506	0.8751428571428571	0.0192857142857142	0.1035714285714285	0.6014428571428571	0.585442857142857	0.1027142857142857	0	0	0.0	0	0.0	0	0.0	LPTPPAS	NO	Predicted	FBXW7	0.96542126	0.03457874	1	0.9634881	DEGRON	High confidence novel instance
A3KMH1	von Willebrand factor A domain-containing protein 8 (PEX7-binding protein 2) (P7BP2)	VWA8	DEG_Kelch_Keap1_1	1541	1546	86.01666666666667	0.5440999999999999	0.8982711758075674	0.8039999999999999	0.0236666666666666	0.1746666666666666	0.6779333333333334	0.6366000000000002	0.2862333333333333	0	0	0.0	2	1552,1555	0	0.0	NRDSGE	NO	Predicted	KEAP1	0.58855516	0.41144484	1	0.9475442	NON-DEGRON	Novel instance
A3KMH1	von Willebrand factor A domain-containing protein 8 (PEX7-binding protein 2) (P7BP2)	VWA8	DEG_SCF_FBW7_1	1444	1449	61.03333333333333	0.5188366666666667	0.9569381974980544	0.8276666666666666	0.0503333333333333	0.1225	0.4275333333333333	0.7116333333333333	0.0868999999999999	0	0	0.0	3	1437,1461,1462	1	Y1440-p	VTPPQT	NO	Predicted	FBXW7	0.71765405	0.28234595	1	0.9634881	NON-DEGRON	Novel instance
A3KMH1	von Willebrand factor A domain-containing protein 8 (PEX7-binding protein 2) (P7BP2)	VWA8	DEG_SCF_TRCP1_1	1543	1549	75.82857142857142	0.5466071428571428	0.8838612928656056	0.8494285714285714	0.0667142857142857	0.0797142857142857	0.6973714285714285	0.6058857142857142	0.2446857142857143	0	0	0.0	2	1552,1555	0	0.0	DSGEDVS	NO	Predicted	BTRC	0.8768202	0.12317979	1	0.94877315	NON-DEGRON	Novel instance
A4D161	Protein FAM221A	FAM221A	DEG_COP1_1	208	217	70.21000000000001	0.4896399999999999	0.9399425497977376	0.8211	0.1621	0.0183	0.2450799999999999	0.7601499999999999	0.29602	1	0	0.0	1	233	2	S210-p,S222-p	DDSGIGVPSV	NO	Predicted	COP1	0.7844049	0.21559513	1	0.88759387	NON-DEGRON	Novel instance
A4D161	Protein FAM221A	FAM221A	DEG_SPOP_SBC_1	237	241	68.97999999999999	0.284232	0.8516929379989295	0.9074	0.0663999999999999	0.0236	0.42322	0.6012599999999999	0.24556	0	0	0.0	1	233	0	0.0	ASSSS	NO	Predicted	SPOP	0.9260918	0.07390821	1	0.9192029	DEGRON	High confidence novel instance
A4D161	Protein FAM221A	FAM221A	DEG_SPOP_SBC_1	249	253	65.84	0.284348	0.908191009343732	0.7252000000000001	0.2508	0.0184	0.59232	0.64358	0.247	0	0	0.0	1	233	0	0.0	VGTSS	NO	Predicted	SPOP	0.8450203	0.1549797	1	0.9192029	NON-DEGRON	Novel instance
A4D1E9	GTP-binding protein 10 (Protein obg homolog 2) (ObgH2)	GTPBP10	DEG_SPOP_SBC_1	378	382	52.38	0.2134779999999999	0.9934407538828456	0.3894	0.0612	0.5528	0.67766	0.7383299999999999	0.2442599999999999	0	0	0.0	0	0.0	0	0.0	AVTTS	NO	Predicted	SPOP	0.8328014	0.1671986	1	0.9192029	NON-DEGRON	Novel instance
A4D2B8	Putative postmeiotic segregation increased 2-like protein 1 (PMS2-related protein 2) (Postmeiotic segregation increased 2-like protein 13) (Postmeiotic segregation increased 2-like protein 6) (Postmeiotic segregation increased 2-like protein 8) (Postmeiotic segregation increased protein 3) (hPMS3) (Postmeiotic segregation increased protein 8) (Putative postmeiotic segregation increased 2 pseudoge…	PMS2P1	DEG_SPOP_SBC_1	204	208	85.52000000000001	0.240546	0.6933868964324461	0.7354	0.259	0.0094	0.5611200000000001	0.63612	0.1838199999999999	0	1	K213-ub	3	213,216,221	2	S206-p,S208-p	AESSS	NO	Predicted	SPOP	0.7951608	0.20483923	1	0.9192029	NON-DEGRON	Novel instance
A4UGR9	Xin actin-binding repeat-containing protein 2 (Beta-xin) (Cardiomyopathy-associated protein 3) (Xeplin)	XIRP2	DEG_APCC_DBOX_1	2775	2783	94.44444444444444	0.7285788888888889	1.2268829933986156	0.2191111111111111	0.7715555555555556	0.0088888888888888	0.1809222222222222	0.8398111111111113	0.1818222222222222	0	0	0.0	5	2756,2764,2787,2795,2799	0	0.0	KREELQQIL	NO	Predicted	APC,CDC20,FZR1	0.6134431	0.38655692	1	0.9858773	NON-DEGRON	Novel instance
A4UGR9	Xin actin-binding repeat-containing protein 2 (Beta-xin) (Cardiomyopathy-associated protein 3) (Xeplin)	XIRP2	DEG_APCC_KENBOX_2	2894	2898	125.7	0.471312	1.2322585245504198	0.7322	0.2144	0.0476	0.6937599999999999	0.6938199999999999	0.4285	0	0	0.0	4	2880,2890,2901,2903	0	0.0	QKENK	NO	Predicted	APC,CDC20,FZR1	0.97987807	0.020121932	1	0.9515665	DEGRON	High confidence novel instance
A4UGR9	Xin actin-binding repeat-containing protein 2 (Beta-xin) (Cardiomyopathy-associated protein 3) (Xeplin)	XIRP2	DEG_SCF_FBW7_2	173	180	88.025	0.4963674999999999	0.947382918437212	0.7344999999999999	0.1535	0.115	0.50255	0.7593624999999999	0.2821625	0	0	0.0	5	154,184,188,191,196	0	0.0	VIDTPEDE	NO	Predicted	FBXW7	0.6495401	0.35045987	1	0.99856865	NON-DEGRON	Novel instance
A4UGR9	Xin actin-binding repeat-containing protein 2 (Beta-xin) (Cardiomyopathy-associated protein 3) (Xeplin)	XIRP2	DEG_SPOP_SBC_1	231	235	79.96	0.39976	1.0234237085773663	0.7546000000000002	0.0572	0.1899999999999999	0.42216	0.6735200000000001	0.5862	0	0	0.0	4	214,217,227,246	0	0.0	VVSTS	NO	Predicted	SPOP	0.8955894	0.10441059	1	0.9192029	NON-DEGRON	Novel instance
A4UGR9	Xin actin-binding repeat-containing protein 2 (Beta-xin) (Cardiomyopathy-associated protein 3) (Xeplin)	XIRP2	DEG_SPOP_SBC_1	258	262	73.42	0.409282	1.051449563910547	0.7769999999999999	0.155	0.0718	0.52096	0.6962	0.71838	0	0	0.0	1	246	0	0.0	VTSST	NO	Predicted	SPOP	0.8478706	0.15212941	1	0.9192029	NON-DEGRON	Novel instance
A4UGR9	Xin actin-binding repeat-containing protein 2 (Beta-xin) (Cardiomyopathy-associated protein 3) (Xeplin)	XIRP2	DEG_SPOP_SBC_1	1274	1278	73.52000000000001	0.896148	1.126564813349234	0.376	0.0328	0.5880000000000001	0.3305999999999999	0.7968600000000001	0.2667	1	0	0.0	2	1257,1271	3	S1265-p,T1283-p,T1285-p	VKTST	NO	Predicted	SPOP	0.94336635	0.05663365	1	0.9192029	DEGRON	High confidence novel instance
A4UGR9	Xin actin-binding repeat-containing protein 2 (Beta-xin) (Cardiomyopathy-associated protein 3) (Xeplin)	XIRP2	DEG_SPOP_SBC_1	1347	1351	76.9	0.930688	1.184871476296652	0.5508	0.0414	0.4066000000000001	0.45206	0.8133000000000001	0.17244	1	0	0.0	4	1332,1336,1339,1369	0	0.0	VKTTT	NO	Predicted	SPOP	0.87691724	0.12308276	1	0.9192029	NON-DEGRON	Novel instance
A4UGR9	Xin actin-binding repeat-containing protein 2 (Beta-xin) (Cardiomyopathy-associated protein 3) (Xeplin)	XIRP2	DEG_SPOP_SBC_1	2293	2297	92.24	0.3301039999999999	0.8868735223431484	0.825	0.0294	0.1462	0.5411400000000001	0.71444	0.49928	0	0	0.0	7	2281,2286,2289,2290,2303,2309,2315	0	0.0	VMTSS	NO	Predicted	SPOP	0.843443	0.15655702	1	0.9192029	NON-DEGRON	Novel instance
A4UGR9	Xin actin-binding repeat-containing protein 2 (Beta-xin) (Cardiomyopathy-associated protein 3) (Xeplin)	XIRP2	ITCH	3280	3283	75.17500000000001	0.6063775	1.2684382877045115	0.801	0.13	0.07575	0.4235	0.715025	0.3287	0	0	0.0	5	3260,3271,3277,3299,3303	0	0.0	PPTY	NO	Predicted	ITCH,NEDD4	0.9967554	0.0032445788	1	0.9416915	DEGRON	High confidence novel instance
A5LHX3	Proteasome subunit beta type-11 (EC 3.4.25.1) (Proteasome subunit beta-5t)	PSMB11	DEG_SCF_FBW7_1	286	291	61.21666666666667	0.4296383333333333	1.084363399270173	0.7296666666666667	0.0355	0.2348333333333333	0.7811500000000001	0.6082749999999999	0.5128333333333334	0	0	0.0	0	0.0	0	0.0	VTPGDS	NO	Predicted	FBXW7	0.98597103	0.014028966	1	0.9634881	DEGRON	High confidence novel instance
A5PKW4	PH and SEC7 domain-containing protein 1 (Exchange factor for ADP-ribosylation factor guanine nucleotide factor 6) (Exchange factor for ARF6) (Exchange factor for ARF6 A) (Pleckstrin homology and SEC7 domain-containing protein 1)	PSD	DEG_SCF_TRCP1_1	467	472	71.56666666666668	0.25684	0.9733446794436732	0.8688333333333333	0.1008333333333333	0.0311666666666666	0.8191	0.51225	0.8125	0	0	0.0	1	492	0	0.0	DSGTSS	NO	Predicted	BTRC	0.86962366	0.13037634	1	0.94877315	NON-DEGRON	Novel instance
A5PKW4	PH and SEC7 domain-containing protein 1 (Exchange factor for ADP-ribosylation factor guanine nucleotide factor 6) (Exchange factor for ARF6) (Exchange factor for ARF6 A) (Pleckstrin homology and SEC7 domain-containing protein 1)	PSD	CBL_PTK	186	193	59.975	0.29922375	1.037716791252999	0.717625	0.151625	0.135125	0.5674625	0.6808749999999999	0.9075375	0	0	0.0	0	0.0	0	0.0	DGLYSSLP	NO	Predicted	CBL	0.8883289	0.11167109	1	0.89098835	NON-DEGRON	Novel instance
A5YKK6	CCR4-NOT transcription complex subunit 1 (CCR4-associated factor 1) (Negative regulator of transcription subunit 1 homolog) (NOT1H) (hNOT1)	CNOT1	DEG_SCF_FBW7_1	756	763	74.86250000000001	0.30568125	1.2193507239965042	0.92175	0.0365	0.041625	0.5514125	0.6805749999999999	0.3720375	0	0	0.0	1	752	0	0.0	PLSTPNQT	NO	Predicted	FBXW7	0.9981086	0.0018913746	1	0.9634881	DEGRON	High confidence novel instance
A5YKK6	CCR4-NOT transcription complex subunit 1 (CCR4-associated factor 1) (Negative regulator of transcription subunit 1 homolog) (NOT1H) (hNOT1)	CNOT1	DEG_SPOP_SBC_1	1040	1044	77.6	0.25	1.0217787496028996	0.817	0.0458	0.1414	0.33242	0.75068	0.1707399999999999	0	2	K1063-ub,K1064-ub	4	1029,1050,1063,1064	2	T1051-p,T1053-p	VTTST	NO	Predicted	SPOP	0.9972493	0.0027506948	1	0.9192029	DEGRON	High confidence novel instance
A5YKK6	CCR4-NOT transcription complex subunit 1 (CCR4-associated factor 1) (Negative regulator of transcription subunit 1 homolog) (NOT1H) (hNOT1)	CNOT1	DEG_SPOP_SBC_1	1331	1335	84.42	0.265828	1.0162680290550168	0.8926000000000001	0.027	0.0756	0.68084	0.67218	0.13448	0	2	K1320-ub,K1321-ub	3	1320,1321,1324	0	0.0	PITTT	NO	Predicted	SPOP	0.6963922	0.30360782	1	0.9192029	NON-DEGRON	Novel instance
A6H8Y1	Transcription factor TFIIIB component B'' homolog (Transcription factor IIIB 150) (TFIIIB150) (Transcription factor-like nuclear regulator)	BDP1	DEG_APCC_KENBOX_2	1286	1290	95.93999999999998	0.348212	1.04276518446224	0.7158	0.219	0.0766	0.53728	0.7239000000000001	0.1689999999999999	0	0	0.0	5	1267,1271,1283,1304,1309	0	0.0	GKENF	NO	Predicted	APC,CDC20,FZR1	0.71726567	0.28273433	1	0.9515665	NON-DEGRON	Novel instance
A6H8Y1	Transcription factor TFIIIB component B'' homolog (Transcription factor IIIB 150) (TFIIIB150) (Transcription factor-like nuclear regulator)	BDP1	DEG_APCC_KENBOX_2	2076	2080	111.3	0.3904	1.061214302571117	0.72	0.2211999999999999	0.0562	0.51874	0.7177200000000001	0.24348	0	0	0.0	2	2058,2089	1	T2081-p	VKENA	NO	Predicted	APC,CDC20,FZR1	0.9632081	0.03679192	1	0.9515665	DEGRON	High confidence novel instance
A6H8Y1	Transcription factor TFIIIB component B'' homolog (Transcription factor IIIB 150) (TFIIIB150) (Transcription factor-like nuclear regulator)	BDP1	DEG_ODPH_VHL_1	1892	1904	88.04615384615384	0.5932061538461538	1.0595461094425949	0.6774615384615383	0.2391538461538461	0.0842307692307692	0.454176923076923	0.7289461538461537	0.7375846153846154	0	0	0.0	0	0.0	1	S1883-p	LAPEEVNKAPVFV	NO	Predicted	VHL	0.816825	0.18317503	1	0.9675157	NON-DEGRON	Novel instance
A6H8Y1	Transcription factor TFIIIB component B'' homolog (Transcription factor IIIB 150) (TFIIIB150) (Transcription factor-like nuclear regulator)	BDP1	DEG_SCF_FBW7_1	212	218	97.92857142857144	0.3646171428571428	0.8465142125068613	0.953	0.0234285714285714	0.0248571428571428	0.8197428571428572	0.5983571428571429	0.1680285714285714	0	3	K208-ub,K211-ub,K224-ub	3	207,208,224	3	T214-p,T218-p,T226-p	PSTPVQT	NO	Predicted	FBXW7	0.9337528	0.066247225	1	0.9634881	NON-DEGRON	Novel instance
A6H8Y1	Transcription factor TFIIIB component B'' homolog (Transcription factor IIIB 150) (TFIIIB150) (Transcription factor-like nuclear regulator)	BDP1	DEG_SCF_FBW7_2	1362	1369	107.075	0.35544875	1.1430339568475718	0.73725	0.07525	0.187	0.5571625	0.7233375	0.5809375	0	0	0.0	2	1375,1385	0	0.0	MMHTPVEE	NO	Predicted	FBXW7	0.8102891	0.18971092	1	0.99856865	NON-DEGRON	Novel instance
A6H8Y1	Transcription factor TFIIIB component B'' homolog (Transcription factor IIIB 150) (TFIIIB150) (Transcription factor-like nuclear regulator)	BDP1	DEG_SPOP_SBC_1	68	72	96.06	0.312446	0.8547242400654552	0.9196	0.0462	0.0322	0.82104	0.58568	0.33476	0	0	0.0	0	0.0	1	T75-p	PRSST	NO	Predicted	SPOP	0.9127643	0.08723569	1	0.9192029	NON-DEGRON	Novel instance
A6H8Y1	Transcription factor TFIIIB component B'' homolog (Transcription factor IIIB 150) (TFIIIB150) (Transcription factor-like nuclear regulator)	BDP1	DEG_SPOP_SBC_1	198	202	76.96000000000001	0.5884419999999999	1.0988935283077643	0.8326	0.1272	0.043	0.6235799999999999	0.6384000000000001	0.5319	0	2	K208-ub,K211-ub	4	183,207,208,211	1	Y191-p	PMTSS	NO	Predicted	SPOP	0.99931943	0.00068056583	1	0.9192029	DEGRON	High confidence novel instance
A6H8Y1	Transcription factor TFIIIB component B'' homolog (Transcription factor IIIB 150) (TFIIIB150) (Transcription factor-like nuclear regulator)	BDP1	DEG_SPOP_SBC_1	2046	2050	85.66	0.447616	0.9625106171275648	0.7842	0.0116	0.2022	0.47462	0.7213200000000001	0.377	0	0	0.0	2	2034,2058	2	S2044-p,S2050-p	VITTS	NO	Predicted	SPOP	0.98188835	0.018111646	1	0.9192029	DEGRON	High confidence novel instance
A6H8Z2	Protein FAM221B	FAM221B	DEG_COP1_1	53	62	96.67	0.254498	0.8577016051202079	0.9644	0.0142999999999999	0.0176	0.78682	0.5684899999999999	0.7499100000000001	0	0	0.0	1	41	0	0.0	TSESPLVPSP	NO	Predicted	COP1	0.8203322	0.17966777	1	0.88759387	NON-DEGRON	Novel instance
A6H8Z2	Protein FAM221B	FAM221B	DEG_SCF_FBW7_1	80	87	99.175	0.37531125	1.2201834964067693	0.969	0.0125	0.015875	0.791525	0.5690875	0.3806125	0	0	0.0	1	104	0	0.0	ISETPSET	NO	Predicted	FBXW7	0.99648595	0.0035140514	1	0.9634881	DEGRON	High confidence novel instance
A6H8Z2	Protein FAM221B	FAM221B	DEG_SCF_FBW7_2	84	91	104.6875	0.296075	0.8949312896551154	0.9445	0.028125	0.023375	0.70695	0.610825	0.54855	0	0	0.0	1	104	0	0.0	PSETPTYE	NO	Predicted	FBXW7	0.75583136	0.24416864	1	0.99856865	NON-DEGRON	Novel instance
A6NC98	Coiled-coil domain-containing protein 88B (Brain leucine zipper domain-containing protein) (Gipie) (Hook-related protein 3) (HkRP3)	CCDC88B	DEG_APCC_DBOX_1	471	479	86.12222222222222	0.5056533333333334	1.3251141846227272	0.0877777777777777	0.915111111111111	0.0012222222222222	0.5277222222222222	0.7453333333333333	0.9121888888888888	0	0	0.0	0	0.0	0	0.0	LRGLLQVLQ	NO	Predicted	APC,CDC20,FZR1	0.5517545	0.44824553	1	0.9858773	NON-DEGRON	Novel instance
A6NC98	Coiled-coil domain-containing protein 88B (Brain leucine zipper domain-containing protein) (Gipie) (Hook-related protein 3) (HkRP3)	CCDC88B	DEG_APCC_DBOX_1	1189	1197	105.46666666666664	0.5979633333333333	1.2501621084648973	0.0324444444444444	0.9698888888888888	0.0003333333333333	0.3602333333333333	0.7551555555555555	0.2211888888888888	0	0	0.0	0	0.0	0	0.0	LRGRLARLE	NO	Predicted	APC,CDC20,FZR1	0.83726925	0.16273075	1	0.9858773	NON-DEGRON	Novel instance
A6NC98	Coiled-coil domain-containing protein 88B (Brain leucine zipper domain-containing protein) (Gipie) (Hook-related protein 3) (HkRP3)	CCDC88B	DEG_SCF_FBW7_1	1469	1475	90.74285714285716	0.319	0.9868471933632722	0.7892857142857144	0.1925714285714285	0.0191428571428571	0.9596428571428572	0.6377428571428572	0.8917714285714285	0	0	0.0	0	0.0	2	T1471-p,S1475-p	PLTPSLS	NO	Predicted	FBXW7	0.95905393	0.040946066	1	0.9634881	NON-DEGRON	Novel instance
A6NCS4	Homeobox protein Nkx-2.6 (Homeobox protein NK-2 homolog F)	NKX2-6	DEG_SPOP_SBC_1	5	9	73.22	0.658628	0.8972913470786821	0.9322	0.0288	0.038	0.52648	0.7325499999999998	0.8858	0	0	0.0	1	14	0	0.0	PVTST	NO	Predicted	SPOP	0.98355067	0.016449332	1	0.9192029	DEGRON	High confidence novel instance
A6ND36	Protein FAM83G (Protein associated with SMAD1)	FAM83G	DEG_APCC_DBOX_1	55	63	63.94444444444444	0.9079711111111112	1.251930472556395	0.605	0.3708888888888889	0.0249999999999999	0.0895555555555555	0.8855555555555555	0.4531555555555556	1	2	K51-ub,K65-ub	1	51	0	0.0	IRDFLSELE	NO	Predicted	APC,CDC20,FZR1	0.6105929	0.3894071	1	0.9858773	NON-DEGRON	Novel instance
A6ND36	Protein FAM83G (Protein associated with SMAD1)	FAM83G	DEG_SPOP_SBC_1	727	731	78.14	0.3067499999999999	0.8809994712828243	0.8356	0.0649999999999999	0.094	0.67614	0.6257800000000001	0.8794599999999999	0	0	0.0	2	711,747	1	S722-p	VQSST	NO	Predicted	SPOP	0.9852915	0.014708519	1	0.9192029	DEGRON	High confidence novel instance
A6ND36	Protein FAM83G (Protein associated with SMAD1)	FAM83G	ITCH	717	720	99.725	0.35082	1.1440624828606456	0.906	0.0345	0.05475	0.724	0.6196249999999999	0.8896499999999999	0	0	0.0	1	711	1	S722-p	PPRY	NO	Predicted	ITCH,NEDD4	0.70328987	0.29671013	1	0.9416915	NON-DEGRON	Novel instance
A6NDB9	Paralemmin-3	PALM3	DEG_SCF_FBW7_1	148	155	85.88749999999999	0.71056125	0.933574336115122	0.945375	0.015125	0.03825	0.715075	0.5857249999999998	0.562975	0	0	0.0	1	140	4	S143-p,T151-p,S155-p,S157-p	LVGTPPES	NO	Predicted	FBXW7	0.84272385	0.15727615	1	0.9634881	NON-DEGRON	Novel instance
A6NDB9	Paralemmin-3	PALM3	DEG_SCF_FBW7_2	609	616	96.6375	0.508055	1.0490363913150391	0.916375	0.046125	0.03175	0.7627375000000001	0.6611624999999999	0.908075	0	0	0.0	1	591	1	T606-p	LAETPAPE	NO	Predicted	FBXW7	0.91458046	0.085419536	1	0.99856865	NON-DEGRON	Novel instance
A6NDB9	Paralemmin-3	PALM3	DEG_SPOP_SBC_1	299	303	87.74	0.660306	1.123809464867445	0.8656	0.0764	0.052	0.54536	0.74644	0.2528	0	0	0.0	0	0.0	3	T301-p,S302-p,S303-p	VQTSS	NO	Predicted	SPOP	0.99634016	0.0036598444	1	0.9192029	DEGRON	High confidence novel instance
A6NDV4	Transmembrane protein 8B (Nasopharyngeal carcinoma-associated gene 6 protein) (Protein NAG-5) (Protein NGX6)	TMEM8B	DEG_SCF_TRCP1_1	80	86	34.54285714285714	0.5904928571428572	1.5080467890372296	0.3301428571428572	0.0154285714285714	0.6505714285714286	0.0416142857142857	0.7991714285714286	0.1292714285714285	0	0	0.0	0	0.0	0	0.0	DSGGVLS	NO	Predicted	BTRC	0.5265782	0.4734218	1	0.94877315	NON-DEGRON	Novel instance
A6NDV4	Transmembrane protein 8B (Nasopharyngeal carcinoma-associated gene 6 protein) (Protein NAG-5) (Protein NGX6)	TMEM8B	DEG_SPOP_SBC_1	26	30	73.72	0.329538	0.933281840756632	0.9426	0.0186	0.0389999999999999	0.6734799999999999	0.49518	0.1263999999999999	0	0	0.0	0	0.0	0	0.0	PGTTS	NO	Predicted	SPOP	0.94801676	0.051983237	1	0.9192029	DEGRON	High confidence novel instance
A6NFA1	Metalloprotease TIKI2 (EC 3.4.-.-) (Heart, kidney and adipose-enriched transmembrane protein homolog) (TRAB domain-containing protein 2B)	TRABD2B	DEG_MDM2_SWIB_1	440	447	46.375	0.40892375	1.6574528354029257	0.38	0.176625	0.4333749999999999	0.5672375000000001	0.7832625	0.95655	0	0	0.0	2	426,429	0	0.0	FNDLWVRI	NO	Predicted	MDM2	0.89215994	0.10784006	1	0.8570209	DEGRON	High confidence novel instance
A6NFA1	Metalloprotease TIKI2 (EC 3.4.-.-) (Heart, kidney and adipose-enriched transmembrane protein homolog) (TRAB domain-containing protein 2B)	TRABD2B	DEG_SPOP_SBC_1	487	491	66.14	0.239784	1.0522925934052785	0.8098000000000001	0.1671999999999999	0.0218	0.65322	0.58516	0.23032	0	0	0.0	1	470	0	0.0	PASSS	NO	Predicted	SPOP	0.99067336	0.009326637	1	0.9192029	DEGRON	High confidence novel instance
A6NGG8	Photoreceptor cilium actin regulator	PCARE	DEG_SCF_FBW7_1	1	8	57.125	0.91942875	1.264227173521735	0.744	0.1709999999999999	0.082375	0.7606499999999999	0.6806124999999998	0.27095	1	0	0.0	4	16,23,24,26	0	0.0	MGCTPSHS	NO	Predicted	FBXW7	0.98542714	0.014572859	1	0.9634881	DEGRON	High confidence novel instance
A6NGG8	Photoreceptor cilium actin regulator	PCARE	DEG_SPOP_SBC_1	1125	1129	74.28	0.740728	1.1726983766030494	0.8771999999999999	0.099	0.0264	0.43534	0.7299199999999999	0.97762	1	0	0.0	2	1114,1134	0	0.0	PATSS	NO	Predicted	SPOP	0.96207213	0.037927866	1	0.9192029	DEGRON	High confidence novel instance
A6NHR9	Structural maintenance of chromosomes flexible hinge domain-containing protein 1 (SMC hinge domain-containing protein 1) (EC 3.6.1.-)	SMCHD1	DEG_MDM2_SWIB_1	472	480	32.71111111111112	0.7588333333333332	1.5026186241542274	0.3118888888888889	0.066	0.6160000000000001	0.0869888888888888	0.8920666666666668	0.2623888888888888	0	1	K463-ub	4	463,468,496,497	0	0.0	FECFWNGRL	NO	Predicted	MDM2	0.51012766	0.48987234	1	0.8570209	NON-DEGRON	Novel instance
A6NHR9	Structural maintenance of chromosomes flexible hinge domain-containing protein 1 (SMC hinge domain-containing protein 1) (EC 3.6.1.-)	SMCHD1	DEG_SCF_FBW7_1	1497	1503	64.98571428571428	0.4014457142857143	0.8505615365036563	0.7244285714285713	0.0394285714285714	0.2431428571428571	0.3870571428571429	0.7146142857142859	0.0535142857142857	0	0	0.0	2	1490,1494	3	T1499-p,S1503-p,S1507-p	PPTPAVS	NO	Predicted	FBXW7	0.53489494	0.46510506	1	0.9634881	NON-DEGRON	Novel instance
A6NI15	Mesogenin-1 (Paraxial mesoderm-specific mesogenin1) (pMesogenin1) (pMsgn1)	MSGN1	ITCH	152	155	73.025	0.5532549999999999	0.8635899873706915	0.796	0.1	0.0834999999999999	0.355875	0.7909	0.5110250000000001	1	0	0.0	4	134,164,169,173	0	0.0	PPVY	NO	Predicted	ITCH,NEDD4	0.984157	0.015842974	1	0.9416915	DEGRON	High confidence novel instance
A6NJ46	Homeobox protein Nkx-6.3	NKX6-3	DEG_SPOP_SBC_1	202	206	92.48	0.589744	0.9973669766662412	0.9562000000000002	0.04	0.0068	0.6936599999999999	0.5779799999999999	0.19368	0	0	0.0	4	184,193,196,197	3	S198-p,S205-p,T206-p	PSSST	NO	Predicted	SPOP	0.9000432	0.09995681	1	0.9192029	NON-DEGRON	Novel instance
A6NK58	Putative lipoyltransferase 2, mitochondrial (EC 2.3.1.181) (Lipoate-protein ligase B) (Lipoyl/octanoyl transferase) (Octanoyl-[acyl-carrier-protein]-protein N-octanoyltransferase)	LIPT2	ITCH	139	142	76.92500000000001	0.669315	0.9810648585227792	0.9275	0.01025	0.06325	0.26615	0.743825	0.0298249999999999	0	0	0.0	1	151	0	0.0	PPPY	NO	Predicted	ITCH,NEDD4	0.8475259	0.1524741	1	0.9416915	NON-DEGRON	Novel instance
A6NKB5	Pecanex-like protein 2 (Pecanex homolog protein 2)	PCNX2	DEG_ODPH_VHL_1	182	194	79.33846153846153	0.3689792307692308	1.1157797395711853	0.8678461538461538	0.0316923076923076	0.102076923076923	0.4521	0.6790615384615385	0.5712230769230771	0	0	0.0	2	172,210	0	0.0	IAPVSSTSPGIKV	NO	Predicted	VHL	0.97621197	0.023788035	1	0.9675157	DEGRON	High confidence novel instance
A6NKB5	Pecanex-like protein 2 (Pecanex homolog protein 2)	PCNX2	DEG_SPOP_SBC_1	184	188	82.37999999999998	0.388922	1.1224682988006938	0.9232	0.0289999999999999	0.044	0.4403	0.65764	0.53578	0	0	0.0	2	172,193	0	0.0	PVSST	NO	Predicted	SPOP	0.9588314	0.04116857	1	0.9192029	DEGRON	High confidence novel instance
A6NKB5	Pecanex-like protein 2 (Pecanex homolog protein 2)	PCNX2	DEG_SPOP_SBC_1	745	749	79.67999999999999	0.33275	0.9875738774871468	0.7804	0.1878	0.0294	0.71328	0.5648799999999999	0.2498999999999999	0	0	0.0	0	0.0	0	0.0	VSSSS	NO	Predicted	SPOP	0.82673556	0.17326444	1	0.9192029	NON-DEGRON	Novel instance
A6NKB5	Pecanex-like protein 2 (Pecanex homolog protein 2)	PCNX2	DEG_SPOP_SBC_1	2000	2004	81.8	0.316932	0.8836356723738071	0.8846	0.0434	0.0686	0.6363399999999999	0.6325999999999999	0.19192	0	0	0.0	0	0.0	0	0.0	PVTTT	NO	Predicted	SPOP	0.95708644	0.042913556	1	0.9192029	DEGRON	High confidence novel instance
A6NKB5	Pecanex-like protein 2 (Pecanex homolog protein 2)	PCNX2	LIG_APCC_ABBA_1	341	346	96.71666666666668	0.3165733333333333	1.0548017473474516	0.8160000000000002	0.1413333333333333	0.0383333333333333	0.5204333333333333	0.7211333333333333	0.4617333333333333	0	0	0.0	1	321	0	0.0	LPLHQE	NO	Predicted	APC,CDC20,FZR1	0.9448432	0.055156827	1	0.9598278	NON-DEGRON	Novel instance
A6NL88	Protein shisa-7 (Cystine-knot AMPAR modulating protein of 59 kDa) (CKAMP59) (GABA(A) receptor auxiliary subunit Shisa7) (Protein shisa-6-like)	SHISA7	DEG_SPOP_SBC_1	243	247	68.56	0.4781759999999999	0.8319590025860636	0.7898000000000001	0.1044	0.095	0.76616	0.5994600000000002	0.28882	0	0	0.0	1	264	3	S245-p,S246-p,S247-p	ARSSS	NO	Predicted	SPOP	0.8952094	0.10479063	1	0.9192029	NON-DEGRON	Novel instance
A6NL88	Protein shisa-7 (Cystine-knot AMPAR modulating protein of 59 kDa) (CKAMP59) (GABA(A) receptor auxiliary subunit Shisa7) (Protein shisa-6-like)	SHISA7	ITCH	305	308	70.52499999999999	0.37309	1.0	0.7454999999999999	0.2305	0.01825	0.30685	0.6862999999999997	0.380325	0	0	0.0	3	313,323,328	0	0.0	PPSY	NO	Predicted	ITCH,NEDD4	0.60317826	0.39682174	1	0.9416915	NON-DEGRON	Novel instance
A6NNY8	Ubiquitin carboxyl-terminal hydrolase 27 (EC 3.4.19.12) (Deubiquitinating enzyme 27) (Ubiquitin carboxyl-terminal hydrolase 22-like) (Ubiquitin thioesterase 27) (Ubiquitin-specific-processing protease 27) (X-linked ubiquitin carboxyl-terminal hydrolase 27)	USP27X	DEG_SPOP_SBC_1	27	31	83.7	0.5787720000000001	1.0780614681229364	0.7576	0.2224	0.0145999999999999	0.44188	0.67994	0.10832	0	0	0.0	4	9,16,24,46	0	0.0	ASTST	NO	Predicted	SPOP	0.9855429	0.014457107	1	0.9192029	DEGRON	High confidence novel instance
A7E2V4	Zinc finger SWIM domain-containing protein 8	ZSWIM8	DEG_COP1_1	1573	1582	68.88	0.38283	0.9226810166048972	0.8958999999999999	0.0281	0.071	0.18239	0.7362400000000001	0.2325799999999999	0	0	0.0	0	0.0	0	0.0	TAVSFPVPSM	NO	Predicted	COP1	0.739875	0.26012498	1	0.88759387	NON-DEGRON	Novel instance
A7E2V4	Zinc finger SWIM domain-containing protein 8	ZSWIM8	DEG_SCF_FBW7_2	1103	1108	94.81666666666666	0.389815	1.0294776822638132	0.8913333333333333	0.0493333333333333	0.0513333333333333	0.6610833333333334	0.6561666666666666	0.7329333333333333	0	0	0.0	1	1083	3	S1092-p,S1099-p,T1104-p	LTPRPE	NO	Predicted	FBXW7	0.92949903	0.07050097	1	0.99856865	NON-DEGRON	Novel instance
A7E2V4	Zinc finger SWIM domain-containing protein 8	ZSWIM8	DEG_SPOP_SBC_1	1149	1153	82.24	0.59246	1.268312713954036	0.9126	0.0514	0.0361999999999999	0.6797000000000001	0.6019799999999996	0.29094	0	0	0.0	3	1135,1136,1137	5	T1139-p,S1153-p,S1155-p,S1156-p,S1160-p	PETTS	NO	Predicted	SPOP	0.99851316	0.0014868379	1	0.9192029	DEGRON	High confidence novel instance
A7E2Y1	Myosin-7B (Antigen MLAA-21) (Myosin cardiac muscle beta chain) (Myosin heavy chain 7B, cardiac muscle beta isoform) (Slow A MYH14)	MYH7B	DEG_APCC_KENBOX_2	700	704	54.32000000000001	0.804556	1.194916070060319	0.0951999999999999	0.8926000000000001	0.013	0.41536	0.78674	0.19644	1	0	0.0	5	680,684,686,688,689	0	0.0	HKENL	NO	Predicted	APC,CDC20,FZR1	0.94220513	0.05779487	1	0.9515665	NON-DEGRON	Novel instance
A7KAX9	Rho GTPase-activating protein 32 (Brain-specific Rho GTPase-activating protein) (GAB-associated Cdc42/Rac GTPase-activating protein) (GC-GAP) (GTPase regulator interacting with TrkA) (Rho-type GTPase-activating protein 32) (Rho/Cdc42/Rac GTPase-activating protein RICS) (RhoGAP involved in the beta-catenin-N-cadherin and NMDA receptor signaling) (p200RhoGAP) (p250GAP)	ARHGAP32	DEG_APCC_DBOX_1	1390	1398	100.8	0.3346822222222221	0.9944784280815744	0.8437777777777777	0.1351111111111111	0.0256666666666666	0.4225777777777778	0.7406888888888888	0.8307333333333333	0	0	0.0	1	1385	1	S1401-p	ARVPLLHLR	NO	Predicted	APC,CDC20,FZR1	0.96494627	0.03505373	1	0.9858773	NON-DEGRON	Novel instance
A7KAX9	Rho GTPase-activating protein 32 (Brain-specific Rho GTPase-activating protein) (GAB-associated Cdc42/Rac GTPase-activating protein) (GC-GAP) (GTPase regulator interacting with TrkA) (Rho-type GTPase-activating protein 32) (Rho/Cdc42/Rac GTPase-activating protein RICS) (RhoGAP involved in the beta-catenin-N-cadherin and NMDA receptor signaling) (p200RhoGAP) (p250GAP)	ARHGAP32	DEG_COP1_1	47	56	83.49	0.309697	1.0573422948774256	0.7117	0.245	0.0449	0.53598	0.6858899999999999	0.29966	0	0	0.0	3	37,40,42	1	S47-p	SEEDDFVPEL	NO	Predicted	COP1	0.911456	0.08854401	1	0.88759387	DEGRON	High confidence novel instance
A7KAX9	Rho GTPase-activating protein 32 (Brain-specific Rho GTPase-activating protein) (GAB-associated Cdc42/Rac GTPase-activating protein) (GC-GAP) (GTPase regulator interacting with TrkA) (Rho-type GTPase-activating protein 32) (Rho/Cdc42/Rac GTPase-activating protein RICS) (RhoGAP involved in the beta-catenin-N-cadherin and NMDA receptor signaling) (p200RhoGAP) (p250GAP)	ARHGAP32	DEG_SPOP_SBC_1	728	732	89.96000000000001	0.423884	1.076564348903227	0.8603999999999999	0.1148	0.023	0.5288	0.62154	0.24114	0	0	0.0	1	721	5	S730-p,S731-p,S732-p,S736-p,S738-p	PRSSS	NO	Predicted	SPOP	0.99426466	0.0057353377	1	0.9192029	DEGRON	High confidence novel instance
A7KAX9	Rho GTPase-activating protein 32 (Brain-specific Rho GTPase-activating protein) (GAB-associated Cdc42/Rac GTPase-activating protein) (GC-GAP) (GTPase regulator interacting with TrkA) (Rho-type GTPase-activating protein 32) (Rho/Cdc42/Rac GTPase-activating protein RICS) (RhoGAP involved in the beta-catenin-N-cadherin and NMDA receptor signaling) (p200RhoGAP) (p250GAP)	ARHGAP32	DEG_SPOP_SBC_1	934	938	68.98	0.32275	1.0557029966472635	0.8606	0.1139999999999999	0.0228	0.5147600000000001	0.6944200000000001	0.4791999999999999	0	0	0.0	2	941,958	1	T949-p	ASSST	NO	Predicted	SPOP	0.9942464	0.0057535768	1	0.9192029	DEGRON	High confidence novel instance
A7KAX9	Rho GTPase-activating protein 32 (Brain-specific Rho GTPase-activating protein) (GAB-associated Cdc42/Rac GTPase-activating protein) (GC-GAP) (GTPase regulator interacting with TrkA) (Rho-type GTPase-activating protein 32) (Rho/Cdc42/Rac GTPase-activating protein RICS) (RhoGAP involved in the beta-catenin-N-cadherin and NMDA receptor signaling) (p200RhoGAP) (p250GAP)	ARHGAP32	DEG_SPOP_SBC_1	1434	1438	82.56	0.348518	1.0282324889665502	0.9102	0.0742	0.019	0.36524	0.5784399999999998	0.30846	0	0	0.0	1	1422	4	T1435-p,Y1440-p,T1445-p,T1449-p	ATSSS	NO	Predicted	SPOP	0.99821633	0.001783669	1	0.9192029	DEGRON	High confidence novel instance
A7KAX9	Rho GTPase-activating protein 32 (Brain-specific Rho GTPase-activating protein) (GAB-associated Cdc42/Rac GTPase-activating protein) (GC-GAP) (GTPase regulator interacting with TrkA) (Rho-type GTPase-activating protein 32) (Rho/Cdc42/Rac GTPase-activating protein RICS) (RhoGAP involved in the beta-catenin-N-cadherin and NMDA receptor signaling) (p200RhoGAP) (p250GAP)	ARHGAP32	DEG_SPOP_SBC_1	1446	1450	80.22	0.291922	0.8497917295183052	0.957	0.0216	0.0222	0.33942	0.6587599999999998	0.5124	0	0	0.0	2	1465,1470	4	T1435-p,Y1440-p,T1445-p,T1449-p	ASSTS	NO	Predicted	SPOP	0.9991479	0.000852108	1	0.9192029	DEGRON	High confidence novel instance
A7KAX9	Rho GTPase-activating protein 32 (Brain-specific Rho GTPase-activating protein) (GAB-associated Cdc42/Rac GTPase-activating protein) (GC-GAP) (GTPase regulator interacting with TrkA) (Rho-type GTPase-activating protein 32) (Rho/Cdc42/Rac GTPase-activating protein RICS) (RhoGAP involved in the beta-catenin-N-cadherin and NMDA receptor signaling) (p200RhoGAP) (p250GAP)	ARHGAP32	DEG_SPOP_SBC_1	1652	1656	92.23999999999998	0.408886	1.1177481743616635	0.9422	0.0288	0.029	0.36806	0.65528	0.2845799999999999	0	0	0.0	0	0.0	2	Y1653-p,Y1660-p	PYSSS	NO	Predicted	SPOP	0.991521	0.008478999	1	0.9192029	DEGRON	High confidence novel instance
A7KAX9	Rho GTPase-activating protein 32 (Brain-specific Rho GTPase-activating protein) (GAB-associated Cdc42/Rac GTPase-activating protein) (GC-GAP) (GTPase regulator interacting with TrkA) (Rho-type GTPase-activating protein 32) (Rho/Cdc42/Rac GTPase-activating protein RICS) (RhoGAP involved in the beta-catenin-N-cadherin and NMDA receptor signaling) (p200RhoGAP) (p250GAP)	ARHGAP32	LIG_APCC_ABBA_1	1637	1642	93.6	0.3798616666666666	0.9901853798100032	0.8083333333333332	0.0728333333333333	0.1071666666666666	0.3579333333333334	0.79395	0.39965	0	0	0.0	1	1621	3	Y1632-p,T1635-p,Y1653-p	LQPYFE	NO	Predicted	APC,CDC20,FZR1	0.9912884	0.008711576	1	0.9598278	DEGRON	High confidence novel instance
A7KAX9	Rho GTPase-activating protein 32 (Brain-specific Rho GTPase-activating protein) (GAB-associated Cdc42/Rac GTPase-activating protein) (GC-GAP) (GTPase regulator interacting with TrkA) (Rho-type GTPase-activating protein 32) (Rho/Cdc42/Rac GTPase-activating protein RICS) (RhoGAP involved in the beta-catenin-N-cadherin and NMDA receptor signaling) (p200RhoGAP) (p250GAP)	ARHGAP32	LIG_APCC_ABBAyCdc20_2	42	48	91.34285714285714	0.2920414285714285	1.0319054181115834	0.7887142857142857	0.1724285714285714	0.0395714285714285	0.4777714285714284	0.6224	0.2085714285714285	0	0	0.0	1	37	1	S47-p	KSSVHSE	NO	Predicted	APC,CDC20,FZR1	0.8883611	0.1116389	1	0.8570209	DEGRON	High confidence novel instance
A7KAX9	Rho GTPase-activating protein 32 (Brain-specific Rho GTPase-activating protein) (GAB-associated Cdc42/Rac GTPase-activating protein) (GC-GAP) (GTPase regulator interacting with TrkA) (Rho-type GTPase-activating protein 32) (Rho/Cdc42/Rac GTPase-activating protein RICS) (RhoGAP involved in the beta-catenin-N-cadherin and NMDA receptor signaling) (p200RhoGAP) (p250GAP)	ARHGAP32	ITCH	1213	1216	75.975	0.3603775	1.0379278112845436	0.8315	0.04625	0.1169999999999999	0.57165	0.6221749999999999	0.922625	0	0	0.0	2	1223,1233	4	S1203-p,S1215-p,Y1216-p,S1220-p	PPSY	NO	Predicted	ITCH,NEDD4	0.99851054	0.0014894605	1	0.9416915	DEGRON	High confidence novel instance
A7MCY6	TANK-binding kinase 1-binding protein 1 (TBK1-binding protein 1)	TBKBP1	DEG_SCF_FBW7_1	215	222	66.5125	0.5685199999999999	0.8790605129675662	0.842375	0.112125	0.04825	0.52705	0.6391624999999999	0.3256375	0	0	0.0	0	0.0	0	0.0	PGSTPSVS	NO	Predicted	FBXW7	0.93002874	0.06997126	1	0.9634881	NON-DEGRON	Novel instance
A7MD48	Serine/arginine repetitive matrix protein 4 (Medulloblastoma antigen MU-MB-2.76) (Neural-specific serine/arginine repetitive splicing factor of 100 kDa) (Neural-specific SR-related protein of 100 kDa) (nSR100)	SRRM4	DEG_SCF_FBW7_1	100	105	92.48333333333332	0.6323433333333334	0.8927826380118221	0.9716666666666666	0.0143333333333333	0.0121666666666666	0.8494166666666666	0.5530833333333334	0.40545	0	0	0.0	9	81,109,110,111,112,113,114,118,119	0	0.0	LTPPPS	NO	Predicted	FBXW7	0.88845444	0.11154556	1	0.9634881	NON-DEGRON	Novel instance
A7MD48	Serine/arginine repetitive matrix protein 4 (Medulloblastoma antigen MU-MB-2.76) (Neural-specific serine/arginine repetitive splicing factor of 100 kDa) (Neural-specific SR-related protein of 100 kDa) (nSR100)	SRRM4	DEG_SCF_FBW7_2	23	29	80.62857142857145	0.9675657142857144	1.009079712323291	0.739	0.0474285714285714	0.2165714285714285	0.3062428571428571	0.7616857142857142	0.6086	0	0	0.0	3	9,14,40	0	0.0	VATPRPE	NO	Predicted	FBXW7	0.67855453	0.32144547	1	0.99856865	NON-DEGRON	Novel instance
A7MD48	Serine/arginine repetitive matrix protein 4 (Medulloblastoma antigen MU-MB-2.76) (Neural-specific serine/arginine repetitive splicing factor of 100 kDa) (Neural-specific SR-related protein of 100 kDa) (nSR100)	SRRM4	DEG_SCF_TRCP1_1	286	292	92.04285714285716	0.96148	1.5032456226379154	0.9475714285714286	0.0391428571428571	0.0138571428571428	0.7933857142857141	0.5387714285714286	0.3197571428571428	0	0	0.0	2	270,309	1	S301-p	DSGNDTS	NO	Predicted	BTRC	0.9940712	0.0059288144	1	0.94877315	DEGRON	High confidence novel instance
A7MD48	Serine/arginine repetitive matrix protein 4 (Medulloblastoma antigen MU-MB-2.76) (Neural-specific serine/arginine repetitive splicing factor of 100 kDa) (Neural-specific SR-related protein of 100 kDa) (nSR100)	SRRM4	DEG_SCF_TRCP1_1	329	335	86.35714285714286	0.8719885714285713	1.671886899641771	0.9271428571428572	0.0377142857142857	0.0354285714285714	0.7250428571428571	0.5596999999999999	0.4780285714285713	0	0	0.0	3	309,318,342	0	0.0	DSGNSFT	NO	Predicted	BTRC	0.995989	0.0040109754	1	0.94877315	DEGRON	High confidence novel instance
A7MD48	Serine/arginine repetitive matrix protein 4 (Medulloblastoma antigen MU-MB-2.76) (Neural-specific serine/arginine repetitive splicing factor of 100 kDa) (Neural-specific SR-related protein of 100 kDa) (nSR100)	SRRM4	DEG_SPOP_SBC_1	274	278	93.16	0.422912	0.6410675934430206	0.9176	0.0526	0.0304	0.5739799999999999	0.6816400000000001	0.6773399999999999	0	0	0.0	1	270	1	T269-p	PLTTS	NO	Predicted	SPOP	0.9835591	0.016440928	1	0.9192029	DEGRON	High confidence novel instance
A8CG34	Nuclear envelope pore membrane protein POM 121C (Nuclear pore membrane protein 121-2) (POM121-2) (Pore membrane protein of 121 kDa C)	POM121C	DEG_SCF_FBW7_1	539	546	94.925	0.5951375	0.9233887802800134	0.946875	0.0195	0.031375	0.6192875	0.638375	0.202575	0	0	0.0	1	531	0	0.0	VTETPPTT	NO	Predicted	FBXW7	0.9558037	0.044196308	1	0.9634881	NON-DEGRON	Novel instance
A8CG34	Nuclear envelope pore membrane protein POM 121C (Nuclear pore membrane protein 121-2) (POM121-2) (Pore membrane protein of 121 kDa C)	POM121C	DEG_SCF_FBW7_1	1095	1101	75.82857142857144	0.5566500000000001	0.8384775493995373	0.947	0.0185714285714285	0.0322857142857142	0.3472857142857143	0.6925142857142859	0.2361	0	0	0.0	0	0.0	0	0.0	VATPGSS	NO	Predicted	FBXW7	0.9888843	0.01111567	1	0.9634881	DEGRON	High confidence novel instance
A8CG34	Nuclear envelope pore membrane protein POM 121C (Nuclear pore membrane protein 121-2) (POM121-2) (Pore membrane protein of 121 kDa C)	POM121C	DEG_SCF_SKP2-CKS1_1	458	465	94.55	0.5772975	0.8785152069990447	0.88775	0.092375	0.0225	0.8194125	0.6229499999999999	0.3573874999999999	1	0	0.0	3	451,482,484	5	S453-p,T461-p,T462-p,S473-p,T474-p	AADTTPRK	NO	Predicted	SKP2,CSK1	0.54525965	0.45474035	1	0.9325238	NON-DEGRON	Novel instance
A8CG34	Nuclear envelope pore membrane protein POM 121C (Nuclear pore membrane protein 121-2) (POM121-2) (Pore membrane protein of 121 kDa C)	POM121C	DEG_SPOP_SBC_1	389	393	70.94	0.8653359999999999	1.095145264688692	0.834	0.0296	0.1336	0.51092	0.6962599999999999	0.6932400000000001	1	1	K405-ub	1	405	8	Y378-p,T379-p,S380-p,S385-p,S392-p,S393-p,Y394-p,S401-p	AITSS	NO	Predicted	SPOP	0.998713	0.0012869835	1	0.9192029	DEGRON	High confidence novel instance
A8CG34	Nuclear envelope pore membrane protein POM 121C (Nuclear pore membrane protein 121-2) (POM121-2) (Pore membrane protein of 121 kDa C)	POM121C	DEG_SPOP_SBC_1	731	735	81.5	0.5424200000000001	0.9317115179963572	0.9624	0.0202	0.0158	0.6419400000000001	0.5584999999999999	0.3285599999999999	0	0	0.0	2	714,717	0	0.0	APSSS	NO	Predicted	SPOP	0.99327976	0.006720245	1	0.9192029	DEGRON	High confidence novel instance
A8CG34	Nuclear envelope pore membrane protein POM 121C (Nuclear pore membrane protein 121-2) (POM121-2) (Pore membrane protein of 121 kDa C)	POM121C	DEG_SPOP_SBC_1	738	742	85.6	0.6193360000000001	1.015822669676646	0.95	0.018	0.0289999999999999	0.61736	0.6125999999999998	0.23074	0	0	0.0	0	0.0	0	0.0	PTTTS	NO	Predicted	SPOP	0.97205836	0.027941644	1	0.9192029	DEGRON	High confidence novel instance
A8CG34	Nuclear envelope pore membrane protein POM 121C (Nuclear pore membrane protein 121-2) (POM121-2) (Pore membrane protein of 121 kDa C)	POM121C	DEG_SPOP_SBC_1	777	781	81.28	0.504088	0.7179202074665427	0.9346	0.0212	0.043	0.49172	0.7537599999999999	0.17362	0	0	0.0	1	769	0	0.0	APTTT	NO	Predicted	SPOP	0.9973737	0.0026262999	1	0.9192029	DEGRON	High confidence novel instance
A8CG34	Nuclear envelope pore membrane protein POM 121C (Nuclear pore membrane protein 121-2) (POM121-2) (Pore membrane protein of 121 kDa C)	POM121C	DEG_SPOP_SBC_1	820	824	82.43999999999998	0.30505	0.5506986407932698	0.932	0.019	0.0465999999999999	0.27946	0.6425799999999999	0.1617399999999999	0	0	0.0	1	810	0	0.0	VSSSS	NO	Predicted	SPOP	0.9670263	0.032973707	1	0.9192029	DEGRON	High confidence novel instance
A8CG34	Nuclear envelope pore membrane protein POM 121C (Nuclear pore membrane protein 121-2) (POM121-2) (Pore membrane protein of 121 kDa C)	POM121C	DEG_SPOP_SBC_1	825	829	89.9	0.5504	1.1128194618419494	0.9496	0.016	0.0326	0.33048	0.6818199999999999	0.06008	0	0	0.0	1	810	0	0.0	VSTTT	NO	Predicted	SPOP	0.8472092	0.15279078	1	0.9192029	NON-DEGRON	Novel instance
A8CG34	Nuclear envelope pore membrane protein POM 121C (Nuclear pore membrane protein 121-2) (POM121-2) (Pore membrane protein of 121 kDa C)	POM121C	DEG_SPOP_SBC_1	868	872	85.66	0.4755179999999999	0.7159117178288186	0.8826	0.0221999999999999	0.0916	0.43064	0.74934	0.10894	0	0	0.0	1	863	0	0.0	PTTTT	NO	Predicted	SPOP	0.8591048	0.14089519	1	0.9192029	NON-DEGRON	Novel instance
A8CG34	Nuclear envelope pore membrane protein POM 121C (Nuclear pore membrane protein 121-2) (POM121-2) (Pore membrane protein of 121 kDa C)	POM121C	DEG_SPOP_SBC_1	887	891	70.55999999999999	0.5539200000000001	0.9943145842988532	0.8994	0.0596	0.0402	0.38942	0.6917399999999999	0.16548	0	0	0.0	0	0.0	0	0.0	ATSSS	NO	Predicted	SPOP	0.946439	0.053560972	1	0.9192029	DEGRON	High confidence novel instance
A8CG34	Nuclear envelope pore membrane protein POM 121C (Nuclear pore membrane protein 121-2) (POM121-2) (Pore membrane protein of 121 kDa C)	POM121C	DEG_SPOP_SBC_1	907	911	77.67999999999999	0.7530939999999999	1.3144075709819218	0.9392	0.0232	0.0364	0.4383	0.65426	0.13378	0	0	0.0	0	0.0	1	T922-p	PATSS	NO	Predicted	SPOP	0.9948245	0.0051754713	1	0.9192029	DEGRON	High confidence novel instance
A8CG34	Nuclear envelope pore membrane protein POM 121C (Nuclear pore membrane protein 121-2) (POM121-2) (Pore membrane protein of 121 kDa C)	POM121C	DEG_SPOP_SBC_1	1145	1149	75.56	0.6649039999999999	0.8967842913185735	0.9424	0.0138	0.0419999999999999	0.50086	0.7123400000000001	0.53044	0	0	0.0	1	1152	0	0.0	VGSTT	NO	Predicted	SPOP	0.9890215	0.01097852	1	0.9192029	DEGRON	High confidence novel instance
A8K4G0	CMRF35-like molecule 7 (CLM-7) (CD300 antigen-like family member B) (CMRF35-A2) (Immune receptor expressed on myeloid cells 3) (IREM-3) (Leukocyte mono-Ig-like receptor 5) (Triggering receptor expressed on myeloid cells 5) (TREM-5) (CD antigen CD300b)	CD300LB	DEG_SPOP_SBC_1	126	130	77.08	0.10277	0.4391931529893509	0.7590000000000001	0.0298	0.2152	0.50088	0.67716	0.06372	0	0	0.0	2	118,147	0	0.0	AASTT	NO	Predicted	SPOP	0.5335251	0.4664749	1	0.9192029	NON-DEGRON	Novel instance
A8K7I4	Calcium-activated chloride channel regulator 1 (EC 3.4.-.-) (Calcium-activated chloride channel family member 1) (hCLCA1) (Calcium-activated chloride channel protein 1) (CaCC-1) (hCaCC-1)	CLCA1	DEG_SCF_FBW7_1	867	874	91.45	0.4103625	1.0162049569957712	0.95725	0.0071249999999999	0.036375	0.615475	0.603075	0.042925	0	0	0.0	2	849,853	0	0.0	PPQTPPET	NO	Predicted	FBXW7	0.7060249	0.2939751	1	0.9634881	NON-DEGRON	Novel instance
A8K8P3	Protein SFI1 homolog (hSFI1)	SFI1	DEG_COP1_1	1116	1124	75.82222222222222	0.2993611111111111	1.0461202912585543	0.8882222222222221	0.0831111111111111	0.0262222222222222	0.5795444444444444	0.6393666666666665	0.618511111111111	0	1	K1111-ub	1	1111	0	0.0	SSLASVPDP	NO	Predicted	COP1	0.97905195	0.020948052	1	0.88759387	DEGRON	High confidence novel instance
A8MQ03	Cysteine-rich tail protein 1	CYSRT1	DEG_SPOP_SBC_1	90	94	70.6	0.812224	1.053501141115717	0.8022	0.1342	0.0704	0.6235999999999999	0.62604	0.0661	1	0	0.0	1	70	6	Y91-p,S92-p,S93-p,S94-p,T101-p,Y102-p	PYSSS	NO	Predicted	SPOP	0.62543356	0.37456644	1	0.9192029	NON-DEGRON	Novel instance
A8MQ27	E3 ubiquitin-protein ligase NEURL1B (EC 2.3.2.27) (Neuralized-2) (NEUR2) (Neuralized-like protein 1B) (Neuralized-like protein 3) (RING-type E3 ubiquitin transferase NEURL1B)	NEURL1B	DEG_APCC_DBOX_1	82	90	55.01111111111111	0.3877955555555555	0.7635171288776321	0.1467777777777777	0.0083333333333333	0.8425555555555556	0.0803111111111111	0.914722222222222	0.2811666666666667	1	0	0.0	0	0.0	0	0.0	VRLRLVAVR	NO	Predicted	APC,CDC20,FZR1	0.7920712	0.20792878	1	0.9858773	NON-DEGRON	Novel instance
A8MQ27	E3 ubiquitin-protein ligase NEURL1B (EC 2.3.2.27) (Neuralized-2) (NEUR2) (Neuralized-like protein 1B) (Neuralized-like protein 3) (RING-type E3 ubiquitin transferase NEURL1B)	NEURL1B	DEG_APCC_DBOX_1	402	410	54.16666666666666	0.3645	0.7468351011566212	0.4328888888888889	0.0305555555555555	0.5375555555555556	0.0867333333333333	0.8772222222222222	0.3239555555555555	1	0	0.0	0	0.0	0	0.0	PRGRLLCVD	NO	Predicted	APC,CDC20,FZR1	0.5222499	0.47775012	1	0.9858773	NON-DEGRON	Novel instance
A8MQ27	E3 ubiquitin-protein ligase NEURL1B (EC 2.3.2.27) (Neuralized-2) (NEUR2) (Neuralized-like protein 1B) (Neuralized-like protein 3) (RING-type E3 ubiquitin transferase NEURL1B)	NEURL1B	LIG_APCC_ABBAyCdc20_2	308	314	36.642857142857146	0.5438528571428571	1.387037160017628	0.3527142857142857	0.0184285714285714	0.6357142857142858	0.5121714285714286	0.7753857142857141	0.3310285714285714	1	0	0.0	1	297	0	0.0	RTLVFSE	NO	Predicted	APC,CDC20,FZR1	0.66581804	0.33418196	1	0.8570209	NON-DEGRON	Novel instance
A8MTA8	Protein FAM166B	FAM166B	DEG_APCC_DBOX_1	57	65	101.65555555555557	0.4477577777777777	1.1666711409042696	0.8730000000000001	0.0303333333333333	0.0894444444444444	0.5243	0.7002	0.1869333333333333	0	0	0.0	0	0.0	0	0.0	HRTLLPPIR	NO	Predicted	APC,CDC20,FZR1	0.87310493	0.12689507	1	0.9858773	NON-DEGRON	Novel instance
A8MTQ0	Homeobox protein notochord	NOTO	DEG_SPOP_SBC_1	232	236	92.66	0.4646179999999999	1.1875289429505833	0.9506	0.043	0.007	0.5572	0.61602	0.19784	0	0	0.0	2	213,216	1	S233-p	PSSSS	NO	Predicted	SPOP	0.90581226	0.09418774	1	0.9192029	NON-DEGRON	Novel instance
A8MU46	Smoothelin-like protein 1	SMTNL1	DEG_Kelch_Keap1_1	320	325	80.63333333333334	0.5114633333333334	0.9332730625571952	0.9085	0.0656666666666666	0.0255	0.8419	0.4313666666666667	0.2261666666666666	0	0	0.0	1	329	1	S336-p	SPSSGE	NO	Predicted	KEAP1	0.8915126	0.10848743	1	0.9475442	NON-DEGRON	Novel instance
A8MV65	Transcription cofactor vestigial-like protein 3 (Vgl-3)	VGLL3	LIG_APCC_ABBA_1	114	119	92.05	0.3469866666666667	0.5920851650880226	0.8843333333333333	0.079	0.0348333333333333	0.2865999999999999	0.7910666666666666	0.3760833333333333	0	1	K124-ub	2	124,126	1	T115-p	ITLHPE	NO	Predicted	APC,CDC20,FZR1	0.6789201	0.3210799	1	0.9598278	NON-DEGRON	Novel instance
A8MVW5	HEPACAM family member 2 (Mitotic kinetics regulator)	HEPACAM2	DEG_SPOP_SBC_1	189	193	65.17999999999999	0.493456	0.7478460224298035	0.8464	0.0126	0.1372	0.3878	0.7319000000000001	0.09994	1	0	0.0	2	184,211	1	T203-p	VHTSS	NO	Predicted	SPOP	0.8163671	0.18363291	1	0.9192029	NON-DEGRON	Novel instance
A8MW99	Meiosis-specific protein MEI4	MEI4	DEG_SCF_TRCP1_1	101	107	59.17142857142857	0.3463557142857142	0.8469474974224993	0.836857142857143	0.102	0.0565714285714285	0.634742857142857	0.6651714285714284	0.1954428571428571	1	0	0.0	1	90	0	0.0	DSGCDLS	NO	Predicted	BTRC	0.9280759	0.07192409	1	0.94877315	NON-DEGRON	Novel instance
A8MYU2	Potassium channel subfamily U member 1 (Calcium-activated potassium channel subunit alpha-3) (Calcium-activated potassium channel, subfamily M subunit alpha-3) (KCa5) (Slowpoke homolog 3)	KCNU1	DEG_SPOP_SBC_1	659	663	67.74000000000001	0.327956	1.0183057105314783	0.8316000000000001	0.1182	0.0482	0.5719799999999999	0.62626	0.12588	0	0	0.0	2	639,642	1	S649-p	ASTSS	NO	Predicted	SPOP	0.9897849	0.010215104	1	0.9192029	DEGRON	High confidence novel instance
A8TX70	Collagen alpha-5(VI) chain (Collagen alpha-1(XXIX) chain) (von Willebrand factor A domain-containing protein 4)	COL6A5	DEG_APCC_KENBOX_2	267	271	80.42	0.543796	0.9552026495100034	0.9184	0.019	0.0653999999999999	0.22366	0.8683400000000002	0.18808	1	0	0.0	2	284,290	1	S280-p	VKENC	NO	Predicted	APC,CDC20,FZR1	0.8314883	0.16851169	1	0.9515665	NON-DEGRON	Novel instance
B1AK53	Espin (Autosomal recessive deafness type 36 protein) (Ectoplasmic specialization protein)	ESPN	DEG_SCF_TRCP1_1	351	356	29.266666666666666	0.7192816666666667	1.1918090257222895	0.7663333333333333	0.1529999999999999	0.0896666666666666	0.6519166666666666	0.5451999999999999	0.1601166666666666	0	0	0.0	1	348	2	S342-p,S352-p	DSGMSS	NO	Predicted	BTRC	0.9704861	0.029513896	1	0.94877315	DEGRON	High confidence novel instance
B1AK53	Espin (Autosomal recessive deafness type 36 protein) (Ectoplasmic specialization protein)	ESPN	ITCH	452	455	87.4	0.6836849999999999	1.1342830770066104	0.96	0.01225	0.0247499999999999	0.7683499999999999	0.45265	0.301775	0	0	0.0	2	459,474	0	0.0	PPGY	NO	Predicted	ITCH,NEDD4	0.9879538	0.012046218	1	0.9416915	DEGRON	High confidence novel instance
B2RTY4	Unconventional myosin-IXa (Unconventional myosin-9a)	MYO9A	DEG_APCC_DBOX_1	774	782	67.06666666666666	0.3213588888888888	1.103943267963242	0.6238888888888889	0.2911111111111111	0.0855555555555555	0.5572666666666666	0.725288888888889	0.1546111111111111	0	0	0.0	3	763,766,790	1	S768-p	PRTPLSDLQ	NO	Predicted	APC,CDC20,FZR1	0.90777314	0.09222686	1	0.9858773	NON-DEGRON	Novel instance
B2RTY4	Unconventional myosin-IXa (Unconventional myosin-9a)	MYO9A	DEG_APCC_KENBOX_2	1822	1826	121.18	0.39297	1.099274088032561	0.7202	0.2546	0.021	0.6429400000000001	0.6619600000000001	0.16962	0	0	0.0	4	1831,1833,1835,1839	2	S1811-p,S1829-p	FKENK	NO	Predicted	APC,CDC20,FZR1	0.9931057	0.0068942904	1	0.9515665	DEGRON	High confidence novel instance
B2RTY4	Unconventional myosin-IXa (Unconventional myosin-9a)	MYO9A	DEG_COP1_1	1307	1315	85.21111111111111	0.3416033333333333	0.9662789690999124	0.7992222222222223	0.1244444444444444	0.0594444444444444	0.6226666666666667	0.7031666666666667	0.2994777777777778	0	0	0.0	1	1291	4	S1299-p,S1301-p,S1307-p,S1317-p	STELVPEGL	NO	Predicted	COP1	0.84552956	0.15447044	1	0.88759387	NON-DEGRON	Novel instance
B2RTY4	Unconventional myosin-IXa (Unconventional myosin-9a)	MYO9A	DEG_SCF_FBW7_1	1806	1811	63.6	0.4040216666666667	1.2972393790086558	0.9693333333333332	0.0158333333333333	0.017	0.5890833333333333	0.6289000000000001	0.2916833333333333	0	0	0.0	4	1820,1823,1826,1831	1	S1811-p	PTPPLS	NO	Predicted	FBXW7	0.99823713	0.001762867	1	0.9634881	DEGRON	High confidence novel instance
B2RTY4	Unconventional myosin-IXa (Unconventional myosin-9a)	MYO9A	LIG_APCC_ABBA_1	1601	1606	79.81666666666666	0.3139466666666666	1.0355683499260326	0.6246666666666666	0.0978333333333333	0.2771666666666667	0.5422333333333333	0.7832333333333334	0.7279	0	0	0.0	4	1587,1597,1618,1622	2	S1590-p,S1610-p	VTVFFE	NO	Predicted	APC,CDC20,FZR1	0.97496265	0.025037348	1	0.9598278	DEGRON	High confidence novel instance
B2RXF5	Zinc finger and BTB domain-containing protein 42	ZBTB42	DEG_SCF_FBW7_1	206	213	77.5875	0.82649125	0.9858696217946564	0.74575	0.113625	0.140875	0.573125	0.7290875000000001	0.9140125	0	0	0.0	2	193,224	0	0.0	VLQTPLCS	NO	Predicted	FBXW7	0.98328376	0.016716242	1	0.9634881	DEGRON	High confidence novel instance
B2RXH2	Lysine-specific demethylase 4E (EC 1.14.11.66) (KDM4D-like protein) (Lysine-specific demethylase 4D-like) ([histone H3]-trimethyl-L-lysine(9) demethylase 4E)	KDM4E	DEG_APCC_DBOX_1	335	343	86.51111111111112	0.4201622222222222	1.2811084362359502	0.6506666666666666	0.2877777777777778	0.0604444444444444	0.2682555555555555	0.8243666666666667	0.1326444444444444	0	0	0.0	0	0.0	1	S352-p	HRQDLAIVE	NO	Predicted	APC,CDC20,FZR1	0.8907873	0.1092127	1	0.9858773	NON-DEGRON	Novel instance
C9JE40	Protein PAT1 homolog 2 (PAT1-like protein 2) (Protein PAT1 homolog a) (Pat1a) (hPat1a)	PATL2	DEG_SPOP_SBC_1	116	120	64.47999999999999	0.366904	1.0610852876222523	0.9591999999999998	0.0184	0.0205999999999999	0.32468	0.6617	0.09734	0	0	0.0	0	0.0	0	0.0	PSTSS	NO	Predicted	SPOP	0.8130375	0.18696249	1	0.9192029	NON-DEGRON	Novel instance
C9JLW8	Mapk-regulated corepressor-interacting protein 1 (Granulin-2) (Protein FAM195B)	MCRIP1	DEG_SCF_FBW7_2	28	34	69.22857142857143	0.9549114285714284	1.1708444086336989	0.5501428571428572	0.4158571428571428	0.0378571428571428	0.4541857142857143	0.7212714285714286	0.3653857142857143	1	0	0.0	1	14	7	S17-p,S18-p,S21-p,S24-p,S26-p,T30-p,Y41-p	IFTPAHE	NO	Predicted	FBXW7	0.99158806	0.008411944	1	0.99856865	NON-DEGRON	Novel instance
C9JLW8	Mapk-regulated corepressor-interacting protein 1 (Granulin-2) (Protein FAM195B)	MCRIP1	DEG_SPOP_SBC_1	22	26	83.64	0.674366	0.785450891491049	0.9116000000000002	0.082	0.0112	0.63418	0.5725999999999998	0.1203	1	0	0.0	1	14	8	Y11-p,T16-p,S17-p,S18-p,S21-p,S24-p,S26-p,T30-p	PPSSS	NO	Predicted	SPOP	0.978032	0.021968007	1	0.9192029	DEGRON	High confidence novel instance
D6RGH6	Multicilin (Multiciliate differentiation and DNA synthesis-associated cell cycle protein) (McIdas protein) (Protein Idas)	MCIDAS	LIG_APCC_ABBA_1	57	62	76.39999999999999	0.7467766666666668	1.3038554097664177	0.7516666666666666	0.025	0.2336666666666666	0.5733166666666666	0.7014999999999999	0.2272	0	0	0.0	2	40,46	0	0.0	VSVYED	NO	Predicted	APC,CDC20,FZR1	0.9990159	0.0009840727	1	0.9598278	DEGRON	High confidence novel instance
O00115	Deoxyribonuclease-2-alpha (EC 3.1.22.1) (Acid DNase) (Deoxyribonuclease II alpha) (DNase II alpha) (Lysosomal DNase II) (R31240_2)	DNASE2	LIG_APCC_ABBA_1	92	97	36.3	0.6889983333333333	1.4585960313672357	0.5471666666666667	0.1221666666666666	0.3233333333333333	0.5633166666666666	0.7843666666666667	0.5089499999999999	1	0	0.0	2	104,115	0	0.0	FLLYND	NO	Predicted	APC,CDC20,FZR1	0.75568134	0.24431866	1	0.9598278	NON-DEGRON	Novel instance
O00116	Alkyldihydroxyacetonephosphate synthase, peroxisomal (Alkyl-DHAP synthase) (EC 2.5.1.26) (Aging-associated gene 5 protein) (Alkylglycerone-phosphate synthase)	AGPS	DEG_APCC_DBOX_1	116	124	66.1	0.3004811111111112	0.8755497455626329	0.6599999999999999	0.0628888888888889	0.2741111111111111	0.2663444444444444	0.7685777777777779	0.3262888888888888	0	3	K102-ub,K108-ub,K143-ub	5	102,107,108,129,143	1	T127-p	KRYPLSGMG	NO	Predicted	APC,CDC20,FZR1	0.7550327	0.24496728	1	0.9858773	NON-DEGRON	Novel instance
O00124	UBX domain-containing protein 8 (Reproduction 8 protein) (Rep-8 protein) (UBX domain-containing protein 6)	UBXN8	LIG_APCC_ABBA_1	103	108	103.2	0.5558233333333333	1.1426477385851532	0.4121666666666667	0.587	0.0053333333333333	0.3993333333333333	0.7798166666666665	0.2679666666666666	0	4	K86-ub,K94-ub,K110-ub,K127-ub	5	85,86,94,113,127	2	S96-p,Y98-p	LKPHQE	NO	Predicted	APC,CDC20,FZR1	0.9591863	0.040813684	1	0.9598278	NON-DEGRON	Novel instance
O00139	Kinesin-like protein KIF2A (Kinesin-2) (hK2)	KIF2A	DEG_APCC_DBOX_1	588	596	84.5	0.4418933333333334	1.243240178644886	0.3806666666666666	0.5853333333333333	0.0271111111111111	0.5634333333333333	0.7809333333333333	0.4474333333333333	0	0	0.0	0	0.0	2	S585-p,S604-p	QRDDLKLLC	NO	Predicted	APC,CDC20,FZR1	0.9979584	0.0020415783	1	0.9858773	DEGRON	High confidence novel instance
O00139	Kinesin-like protein KIF2A (Kinesin-2) (hK2)	KIF2A	CBL_MET	209	211	116.96666666666664	0.4379166666666667	0.98315246933612	0.9616666666666666	0.0226666666666666	0.0186666666666666	0.2626	0.7773666666666667	0.3862666666666667	0	0	0.0	1	230	2	S207-p,Y210-p	DYR	NO	Predicted	CBL	0.9461509	0.0538491	1	0.8813149	DEGRON	High confidence novel instance
O00151	PDZ and LIM domain protein 1 (C-terminal LIM domain protein 1) (Elfin) (LIM domain protein CLP-36)	PDLIM1	DEG_SPOP_SBC_1	131	135	70.91999999999999	0.381398	0.7212692507383962	0.8664	0.0854	0.0436	0.43014	0.65486	0.32886	0	0	0.0	0	0.0	8	S123-p,T128-p,S130-p,S133-p,S134-p,T136-p,T141-p,Y144-p	PASST	NO	Predicted	SPOP	0.9959682	0.0040317774	1	0.9192029	DEGRON	High confidence novel instance
O00159	Unconventional myosin-Ic (Myosin I beta) (MMI-beta) (MMIb)	MYO1C	DEG_SCF_FBW7_2	1035	1042	55.9	0.60576875	1.0592534467492545	0.529625	0.014875	0.456875	0.4173	0.778	0.1896625	1	2	K1047-ub,K1049-ub	2	1047,1049	3	T1034-p,T1038-p,S1041-p	IDFTPGSE	NO	Predicted	FBXW7	0.981142	0.018858016	1	0.99856865	NON-DEGRON	Novel instance
O00160	Unconventional myosin-If (Myosin-Ie)	MYO1F	DEG_SPOP_SBC_1	984	988	93.78	0.429264	1.0199510102515583	0.963	0.0221999999999999	0.0124	0.86722	0.51168	0.71976	0	0	0.0	0	0.0	3	S973-p,S988-p,S992-p	PPSTS	NO	Predicted	SPOP	0.9842041	0.015795887	1	0.9192029	DEGRON	High confidence novel instance
O00167	Eyes absent homolog 2 (EC 3.1.3.48)	EYA2	DEG_SCF_FBW7_2	229	235	83.92857142857143	0.3946085714285714	1.1186765353156047	0.9327142857142858	0.0409999999999999	0.0234285714285714	0.8203857142857143	0.5328285714285713	0.1543571428571428	0	0	0.0	2	248,254	0	0.0	PSTPAKE	NO	Predicted	FBXW7	0.97892946	0.02107054	1	0.99856865	NON-DEGRON	Novel instance
O00167	Eyes absent homolog 2 (EC 3.1.3.48)	EYA2	DEG_SPOP_SBC_1	196	200	74.16	0.37023	0.9630861095509772	0.8804000000000001	0.0723999999999999	0.046	0.3885599999999999	0.6979200000000001	0.75024	0	0	0.0	0	0.0	0	0.0	PLSTS	NO	Predicted	SPOP	0.8268755	0.17312449	1	0.9192029	NON-DEGRON	Novel instance
O00182	Galectin-9 (Gal-9) (Ecalectin) (Tumor antigen HOM-HD-21)	LGALS9	DEG_SPOP_SBC_1	37	41	56.88	0.393194	0.7495581210156588	0.6998	0.0132	0.2875999999999999	0.1545399999999999	0.7823399999999999	0.11118	1	0	0.0	0	0.0	0	0.0	VLSSS	NO	Predicted	SPOP	0.6738602	0.3261398	1	0.9192029	NON-DEGRON	Novel instance
O00189	AP-4 complex subunit mu-1 (AP-4 adaptor complex mu subunit) (Adaptor-related protein complex 4 subunit mu-1) (Mu subunit of AP-4) (Mu-adaptin-related protein 2) (mu-ARP2) (Mu4-adaptin) (mu4)	AP4M1	DEG_APCC_DBOX_1	361	369	50.94444444444444	0.5997544444444444	1.14506917728483	0.2619999999999999	0.0178888888888888	0.7205555555555555	0.4592333333333333	0.7753444444444444	0.2846555555555555	1	1	K353-ub	1	353	0	0.0	LRWDLPRVQ	NO	Predicted	APC,CDC20,FZR1	0.79181623	0.20818377	1	0.9858773	NON-DEGRON	Novel instance
O00192	Armadillo repeat protein deleted in velo-cardio-facial syndrome	ARVCF	LIG_APCC_ABBA_1	155	160	58.01666666666667	0.3729666666666666	0.8838034591262712	0.8464999999999999	0.0788333333333333	0.0731666666666666	0.38345	0.7104666666666666	0.8544333333333333	0	0	0.0	0	0.0	0	0.0	LGPFAD	NO	Predicted	APC,CDC20,FZR1	0.979231	0.020769	1	0.9598278	DEGRON	High confidence novel instance
O00203	AP-3 complex subunit beta-1 (Adaptor protein complex AP-3 subunit beta-1) (Adaptor-related protein complex 3 subunit beta-1) (Beta-3A-adaptin) (Clathrin assembly protein complex 3 beta-1 large chain)	AP3B1	DEG_SCF_FBW7_1	833	839	74.5	0.2085842857142857	0.9105538076633176	0.9104285714285716	0.0302857142857142	0.057	0.3559	0.7518	0.5340285714285714	1	0	0.0	1	814	0	0.0	LPTPALS	NO	Predicted	FBXW7	0.9568537	0.043146312	1	0.9634881	NON-DEGRON	Novel instance
O00212	Rho-related GTP-binding protein RhoD (Rho-related protein HP1) (RhoHP1)	RHOD	DEG_APCC_DBOX_1	144	152	83.66666666666667	0.8877111111111111	0.9981551653269666	0.7778888888888889	0.1989999999999999	0.0283333333333333	0.3712666666666666	0.7607444444444444	0.0386888888888888	1	1	K137-ub	3	130,135,137	1	S138-p	RRNGLEPVT	NO	Predicted	APC,CDC20,FZR1	0.9268878	0.07311219	1	0.9858773	NON-DEGRON	Novel instance
O00221	NF-kappa-B inhibitor epsilon (NF-kappa-BIE) (I-kappa-B-epsilon) (IkB-E) (IkB-epsilon) (IkappaBepsilon)	NFKBIE	DEG_APCC_DBOX_1	234	242	52.22222222222222	0.4422599999999999	1.0486340959231422	0.5472222222222222	0.4113333333333333	0.0397777777777777	0.5393777777777777	0.7083777777777779	0.3429222222222222	0	0	0.0	0	0.0	0	0.0	PRLPLPHVG	NO	Predicted	APC,CDC20,FZR1	0.6363908	0.3636092	1	0.9858773	NON-DEGRON	Novel instance
O00221	NF-kappa-B inhibitor epsilon (NF-kappa-BIE) (I-kappa-B-epsilon) (IkB-E) (IkB-epsilon) (IkappaBepsilon)	NFKBIE	DEG_SCF_TRCP1_1	156	161	46.65	0.5207916666666667	1.1495062997985066	0.644	0.2784999999999999	0.0753333333333333	0.6880666666666667	0.6717	0.98695	0	0	0.0	1	145	6	S153-p,Y155-p,S157-p,S161-p,S164-p,S167-p	DSGIES	YES	ELM,Science-Manual	BTRC	0.97936755	0.020632446	1	0.94877315	DEGRON	High confidence novel instance
O00221	NF-kappa-B inhibitor epsilon (NF-kappa-BIE) (I-kappa-B-epsilon) (IkB-E) (IkB-epsilon) (IkappaBepsilon)	NFKBIE	DEG_SPOP_SBC_1	169	173	88.98	0.41856	0.9600250215028538	0.9136	0.0652	0.0202	0.75094	0.5378599999999999	0.8744	0	0	0.0	0	0.0	5	S161-p,S164-p,S167-p,S177-p,S183-p	PESTS	NO	Predicted	SPOP	0.9067195	0.093280494	1	0.9192029	NON-DEGRON	Novel instance
O00257	E3 SUMO-protein ligase CBX4 (EC 2.3.2.-) (Chromobox protein homolog 4) (Polycomb 2 homolog) (Pc2) (hPc2)	CBX4	DEG_SPOP_SBC_1	510	514	93.57999999999998	0.34883	0.9533064601280722	0.927	0.0432	0.0296	0.58482	0.66442	0.28528	0	0	0.0	3	494,517,534	0	0.0	APTTT	NO	Predicted	SPOP	0.9085072	0.09149277	1	0.9192029	NON-DEGRON	Novel instance
O00267	Transcription elongation factor SPT5 (hSPT5) (DRB sensitivity-inducing factor 160 kDa subunit) (DSIF p160) (DRB sensitivity-inducing factor large subunit) (DSIF large subunit) (Tat-cotransactivator 1 protein) (Tat-CT1 protein)	SUPT5H	DEG_APCC_DBOX_1	746	754	71.3111111111111	0.3314577777777778	0.829125902781173	0.3932222222222222	0.237	0.3711111111111111	0.5645777777777777	0.7789555555555555	0.724588888888889	0	0	0.0	0	0.0	4	S744-p,T762-p,T764-p,Y765-p	DRQRLTTVG	NO	Predicted	APC,CDC20,FZR1	0.76957875	0.23042125	1	0.9858773	NON-DEGRON	Novel instance
O00268	Transcription initiation factor TFIID subunit 4 (RNA polymerase II TBP-associated factor subunit C) (TBP-associated factor 4) (Transcription initiation factor TFIID 130 kDa subunit) (TAF(II)130) (TAFII-130) (TAFII130) (Transcription initiation factor TFIID 135 kDa subunit) (TAF(II)135) (TAFII-135) (TAFII135)	TAF4	DEG_SCF_FBW7_1	412	419	94.95	0.373245	1.1592261463596438	0.939875	0.020625	0.03675	0.60395	0.6755249999999999	0.708575	0	0	0.0	1	402	4	T409-p,S411-p,T415-p,S421-p	LSRTPTAT	NO	Predicted	FBXW7	0.9922184	0.007781625	1	0.9634881	DEGRON	High confidence novel instance
O00268	Transcription initiation factor TFIID subunit 4 (RNA polymerase II TBP-associated factor subunit C) (TBP-associated factor 4) (Transcription initiation factor TFIID 130 kDa subunit) (TAF(II)130) (TAFII-130) (TAFII130) (Transcription initiation factor TFIID 135 kDa subunit) (TAF(II)135) (TAFII-135) (TAFII135)	TAF4	DEG_SPOP_SBC_1	579	583	76.2	0.3407099999999999	1.0273686461237344	0.8686	0.052	0.0815999999999999	0.5858800000000001	0.6974800000000003	0.14474	0	0	0.0	3	594,595,597	1	T571-p	ATTTS	NO	Predicted	SPOP	0.98426616	0.015733838	1	0.9192029	DEGRON	High confidence novel instance
O00268	Transcription initiation factor TFIID subunit 4 (RNA polymerase II TBP-associated factor subunit C) (TBP-associated factor 4) (Transcription initiation factor TFIID 130 kDa subunit) (TAF(II)130) (TAFII-130) (TAFII130) (Transcription initiation factor TFIID 135 kDa subunit) (TAF(II)135) (TAFII-135) (TAFII135)	TAF4	DEG_SPOP_SBC_1	697	701	83.28	0.263386	0.7059531873626347	0.8459999999999999	0.0632	0.0898	0.33852	0.76282	0.7797799999999999	0	0	0.0	1	708	0	0.0	VLSSS	NO	Predicted	SPOP	0.711173	0.288827	1	0.9192029	NON-DEGRON	Novel instance
O00287	Regulatory factor X-associated protein (RFX-associated protein) (RFX DNA-binding complex 36 kDa subunit)	RFXAP	LIG_APCC_ABBAyCdc20_2	166	172	115.07142857142858	0.99998	1.078346371782052	0.5611428571428572	0.4254285714285714	0.012	0.4613571428571428	0.7939999999999999	0.5209714285714286	1	0	0.0	7	155,158,163,175,176,177,178	1	S179-p	RNKMYKD	NO	Predicted	APC,CDC20,FZR1	0.9505868	0.049413204	1	0.8570209	DEGRON	High confidence novel instance
O00291	Huntingtin-interacting protein 1 (HIP-1) (Huntingtin-interacting protein I) (HIP-I)	HIP1	DEG_APCC_DBOX_1	433	441	97.64444444444445	0.4457577777777778	1.1847296922174062	0.03	0.97	0.0006666666666666	0.3766333333333333	0.7921888888888888	0.3607222222222222	0	0	0.0	2	449,460	0	0.0	LRAELDELR	NO	Predicted	APC,CDC20,FZR1	0.71076244	0.28923756	1	0.9858773	NON-DEGRON	Novel instance
O00292	Left-right determination factor 2 (Endometrial bleeding-associated factor) (Left-right determination factor A) (Protein lefty-2) (Protein lefty-A) (Transforming growth factor beta-4) (TGF-beta-4)	LEFTY2	DEG_APCC_DBOX_1	204	212	78.3111111111111	0.5102522222222222	0.9163653534416828	0.7124444444444444	0.1617777777777777	0.1278888888888888	0.2699111111111111	0.707511111111111	0.1563333333333333	1	0	0.0	1	217	0	0.0	QREHLGPLA	NO	Predicted	APC,CDC20,FZR1	0.8315029	0.16849709	1	0.9858773	NON-DEGRON	Novel instance
O00292	Left-right determination factor 2 (Endometrial bleeding-associated factor) (Left-right determination factor A) (Protein lefty-2) (Protein lefty-A) (Transforming growth factor beta-4) (TGF-beta-4)	LEFTY2	LIG_APCC_ABBAyCdc20_2	265	271	70.41428571428571	0.6405457142857143	1.1585676349580882	0.3017142857142857	0.0349999999999999	0.655	0.1945285714285714	0.9137857142857142	0.2346285714285714	1	0	0.0	2	276,279	0	0.0	RQEMYID	NO	Predicted	APC,CDC20,FZR1	0.57223445	0.42776555	1	0.8570209	NON-DEGRON	Novel instance
O00299	Chloride intracellular channel protein 1 (Chloride channel ABP) (Nuclear chloride ion channel 27) (NCC27) (Regulatory nuclear chloride ion channel protein) (hRNCC)	CLIC1	ITCH	90	93	100.525	0.3556525	0.8429073598072947	0.95625	0.0287499999999999	0.02	0.151425	0.850625	0.1886749999999999	0	2	K95-ub,K113-ub	2	79,113	1	S103-p	PPRY	NO	Predicted	ITCH,NEDD4	0.88861406	0.11138594	1	0.9416915	NON-DEGRON	Novel instance
O00303	Eukaryotic translation initiation factor 3 subunit F (eIF3f) (Deubiquitinating enzyme eIF3f) (EC 3.4.19.12) (Eukaryotic translation initiation factor 3 subunit 5) (eIF-3-epsilon) (eIF3 p47)	EIF3F	DEG_SPOP_SBC_1	43	47	75.16	0.0455739999999999	1.0491362081053082	0.8911999999999999	0.0862	0.0208	0.4911399999999999	0.5683199999999998	0.5629000000000001	0	0	0.0	0	0.0	1	S46-p	PASSS	NO	Predicted	SPOP	0.9550865	0.04491347	1	0.9192029	DEGRON	High confidence novel instance
O00305	Voltage-dependent L-type calcium channel subunit beta-4 (CAB4) (Calcium channel voltage-dependent subunit beta 4)	CACNB4	CBL_PTK	53	59	73.3	0.4958914285714285	1.1956786818100689	0.7251428571428571	0.0458571428571428	0.2317142857142857	0.6195428571428572	0.6060999999999999	0.3516428571428571	1	0	0.0	1	34	0	0.0	DSYTSRP	NO	Predicted	CBL	0.9936109	0.0063890815	1	0.89098835	DEGRON	High confidence novel instance
O00330	Pyruvate dehydrogenase protein X component, mitochondrial (Dihydrolipoamide dehydrogenase-binding protein of pyruvate dehydrogenase complex) (E3-binding protein) (E3BP) (Lipoyl-containing pyruvate dehydrogenase complex component X) (proX)	PDHX	DEG_SCF_FBW7_1	233	238	90.55	0.2811183333333333	1.04654918391567	0.9621666666666666	0.0124999999999999	0.019	0.7418833333333333	0.6004833333333334	0.1634166666666666	0	2	K213-ub,K223-ub	4	213,218,223,227	0	0.0	PTPAPT	NO	Predicted	FBXW7	0.9253765	0.074623525	1	0.9634881	NON-DEGRON	Novel instance
O00358	Forkhead box protein E1 (Forkhead box protein E2) (Forkhead-related protein FKHL15) (HFKH4) (HNF-3/fork head-like protein 5) (HFKL5) (Thyroid transcription factor 2) (TTF-2)	FOXE1	ITCH	209	212	78.225	0.396995	1.083235558951131	0.935	0.028	0.0355	0.2521	0.7061999999999999	0.06665	0	0	0.0	0	0.0	0	0.0	PPVY	NO	Predicted	ITCH,NEDD4	0.69418824	0.30581176	1	0.9416915	NON-DEGRON	Novel instance
O00401	Neural Wiskott-Aldrich syndrome protein (N-WASP)	WASL	DEG_SCF_FBW7_1	458	464	87.6285714285714	0.3467714285714285	0.7392407011787224	0.952	0.0234285714285714	0.023	0.7241142857142856	0.617342857142857	0.4792714285714285	0	0	0.0	3	448,477,480	4	S456-p,T457-p,T460-p,T464-p	PPTPAPT	NO	Predicted	FBXW7	0.97845477	0.021545231	1	0.9634881	DEGRON	High confidence novel instance
O00409	Forkhead box protein N3 (Checkpoint suppressor 1)	FOXN3	DEG_SCF_TRCP1_1	411	416	70.31666666666668	0.6003666666666666	1.0901297590111183	0.648	0.3281666666666666	0.0186666666666666	0.7775333333333333	0.5639666666666667	0.9149	0	0	0.0	7	399,403,406,419,420,426,429	1	S412-p	DSGYAS	NO	Predicted	BTRC	0.98028404	0.019715965	1	0.94877315	DEGRON	High confidence novel instance
O00409	Forkhead box protein N3 (Checkpoint suppressor 1)	FOXN3	DEG_SPOP_SBC_1	345	349	95.76	0.577824	0.951090128948028	0.9558	0.026	0.0199999999999999	0.58778	0.5474999999999999	0.3232	0	0	0.0	2	332,341	1	S349-p	ARSTS	NO	Predicted	SPOP	0.98289526	0.017104745	1	0.9192029	DEGRON	High confidence novel instance
O00418	Eukaryotic elongation factor 2 kinase (eEF-2 kinase) (eEF-2K) (EC 2.7.11.20) (Calcium/calmodulin-dependent eukaryotic elongation factor 2 kinase)	EEF2K	DEG_SCF_TRCP1_1	440	445	63.20000000000001	0.2869983333333333	1.033926772101391	0.8530000000000001	0.1055	0.0446666666666666	0.7648833333333332	0.5015499999999999	0.3854166666666667	0	1	K447-ub	0	0.0	5	S435-p,S438-p,S441-p,Y443-p,S445-p	DSGYPS	NO	Predicted	BTRC	0.9983398	0.0016602278	1	0.94877315	DEGRON	High confidence novel instance
O00425	Insulin-like growth factor 2 mRNA-binding protein 3 (IGF2 mRNA-binding protein 3) (IMP-3) (IGF-II mRNA-binding protein 3) (KH domain-containing protein overexpressed in cancer) (hKOC) (VICKZ family member 3)	IGF2BP3	DEG_APCC_KENBOX_2	233	237	115.08	0.5782719999999999	0.959089308801966	0.8513999999999999	0.0718	0.0674	0.45638	0.74052	0.12696	1	4	K213-ub,K223-ub,K228-ub,K242-ub	4	213,223,228,242	2	S243-p,S248-p	RKENA	NO	Predicted	APC,CDC20,FZR1	0.93046695	0.06953305	1	0.9515665	NON-DEGRON	Novel instance
O00425	Insulin-like growth factor 2 mRNA-binding protein 3 (IGF2 mRNA-binding protein 3) (IMP-3) (IGF-II mRNA-binding protein 3) (KH domain-containing protein overexpressed in cancer) (hKOC) (VICKZ family member 3)	IGF2BP3	DEG_ODPH_VHL_1	441	453	69.32307692307691	0.5071723076923077	0.8068931261823411	0.746	0.0903076923076923	0.1556923076923076	0.2625384615384615	0.7802846153846155	0.1729076923076923	1	4	K429-ub,K440-ub,K465-ub,K473-ub	4	423,429,465,473	1	S438-p	IAPAEAPDAKVRM	NO	Predicted	VHL	0.8306726	0.16932738	1	0.9675157	NON-DEGRON	Novel instance
O00425	Insulin-like growth factor 2 mRNA-binding protein 3 (IGF2 mRNA-binding protein 3) (IMP-3) (IGF-II mRNA-binding protein 3) (KH domain-containing protein overexpressed in cancer) (hKOC) (VICKZ family member 3)	IGF2BP3	DEG_SCF_FBW7_1	246	253	43.0	0.60091125	1.0567254498061212	0.324625	0.454	0.225875	0.370975	0.71765	0.2122125	1	6	K228-ub,K234-ub,K242-ub,K258-ub,K266-ub,K272-ub	6	228,234,242,258,266,272	3	S243-p,S248-p,T249-p	ILSTPEGT	NO	Predicted	FBXW7	0.705155	0.29484499	1	0.9634881	NON-DEGRON	Novel instance
O00425	Insulin-like growth factor 2 mRNA-binding protein 3 (IGF2 mRNA-binding protein 3) (IMP-3) (IGF-II mRNA-binding protein 3) (KH domain-containing protein overexpressed in cancer) (hKOC) (VICKZ family member 3)	IGF2BP3	SCF_FBXL2	165	172	109.15	0.3679424999999999	0.8708211052205792	0.91125	0.06375	0.02375	0.786675	0.6568625	0.117225	0	2	K190-ub,K192-ub	3	150,190,192	1	S180-p	LQQPRGRR	NO	Predicted	FBXL2	0.94849294	0.051507056	1	0.8570209	DEGRON	High confidence novel instance
O00429	Dynamin-1-like protein (EC 3.6.5.5) (Dnm1p/Vps1p-like protein) (DVLP) (Dynamin family member proline-rich carboxyl-terminal domain less) (Dymple) (Dynamin-like protein) (Dynamin-like protein 4) (Dynamin-like protein IV) (HdynIV) (Dynamin-related protein 1)	DNM1L	DEG_COP1_1	531	539	83.98888888888888	0.2089555555555555	1.0560972197972411	0.7911111111111111	0.1651111111111111	0.0451111111111111	0.6385555555555557	0.6052666666666666	0.5416111111111112	0	0	0.0	1	558	3	S529-p,S544-p,S548-p	DKSSKVPSA	NO	Predicted	COP1	0.9951225	0.0048775077	1	0.88759387	DEGRON	High confidence novel instance
O00443	Phosphatidylinositol 4-phosphate 3-kinase C2 domain-containing subunit alpha (PI3K-C2-alpha) (PtdIns-3-kinase C2 subunit alpha) (EC 2.7.1.137) (EC 2.7.1.153) (EC 2.7.1.154) (Phosphoinositide 3-kinase-C2-alpha)	PIK3C2A	DEG_SCF_FBW7_1	117	124	68.48750000000001	0.3763824999999999	1.0645546771848309	0.923	0.022375	0.054	0.26615	0.7989249999999999	0.234725	0	2	K102-ub,K112-ub	3	102,112,113	4	S108-p,T120-p,S124-p,S126-p	LPVTPILS	NO	Predicted	FBXW7	0.9969721	0.003027916	1	0.9634881	DEGRON	High confidence novel instance
O00443	Phosphatidylinositol 4-phosphate 3-kinase C2 domain-containing subunit alpha (PI3K-C2-alpha) (PtdIns-3-kinase C2 subunit alpha) (EC 2.7.1.137) (EC 2.7.1.153) (EC 2.7.1.154) (Phosphoinositide 3-kinase-C2-alpha)	PIK3C2A	LIG_APCC_ABBA_1	75	80	69.8	0.40412	1.205337266779283	0.7145	0.1153333333333333	0.1703333333333333	0.3871833333333334	0.8051666666666667	0.5325000000000001	0	1	K94-ub	5	63,64,70,85,94	2	Y68-p,Y73-p	LMVFPE	NO	Predicted	APC,CDC20,FZR1	0.99878055	0.0012194514	1	0.9598278	DEGRON	High confidence novel instance
O00444	Serine/threonine-protein kinase PLK4 (EC 2.7.11.21) (Polo-like kinase 4) (PLK-4) (Serine/threonine-protein kinase 18) (Serine/threonine-protein kinase Sak)	PLK4	DEG_APCC_DBOX_1	252	260	47.355555555555554	0.6415977777777777	1.0420746410629202	0.404	0.5795555555555555	0.0177777777777777	0.3505333333333332	0.7191666666666667	0.1808444444444444	1	0	0.0	3	239,272,274	4	S255-p,S257-p,S258-p,S266-p	DRLSLSSVL	NO	Predicted	APC,CDC20,FZR1	0.9764801	0.023519874	1	0.9858773	NON-DEGRON	Novel instance
O00444	Serine/threonine-protein kinase PLK4 (EC 2.7.11.21) (Polo-like kinase 4) (PLK-4) (Serine/threonine-protein kinase 18) (Serine/threonine-protein kinase Sak)	PLK4	DEG_SCF_FBW7_2	469	474	81.06666666666668	0.32915	0.9274799871918028	0.7923333333333332	0.1644999999999999	0.0371666666666666	0.5583333333333333	0.7133333333333334	0.2241	0	0	0.0	2	461,491	0	0.0	PTPQTE	NO	Predicted	FBXW7	0.9643734	0.03562659	1	0.99856865	NON-DEGRON	Novel instance
O00444	Serine/threonine-protein kinase PLK4 (EC 2.7.11.21) (Polo-like kinase 4) (PLK-4) (Serine/threonine-protein kinase 18) (Serine/threonine-protein kinase Sak)	PLK4	DEG_SCF_TRCP1_1	284	289	73.81666666666668	0.514305	1.3186139689258294	0.7931666666666667	0.097	0.1108333333333333	0.3751499999999999	0.7009333333333334	0.1642333333333333	0	0	0.0	3	272,274,309	0	0.0	DSGHAT	NO	Predicted	BTRC	0.9951976	0.004802406	1	0.94877315	DEGRON	High confidence novel instance
O00444	Serine/threonine-protein kinase PLK4 (EC 2.7.11.21) (Polo-like kinase 4) (PLK-4) (Serine/threonine-protein kinase 18) (Serine/threonine-protein kinase Sak)	PLK4	DEG_SPOP_SBC_1	296	300	81.26	0.354116	0.8751079204573156	0.9322	0.054	0.0141999999999999	0.30598	0.68638	0.25384	0	0	0.0	1	309	1	S305-p	ASSST	NO	Predicted	SPOP	0.98342186	0.016578138	1	0.9192029	DEGRON	High confidence novel instance
O00444	Serine/threonine-protein kinase PLK4 (EC 2.7.11.21) (Polo-like kinase 4) (PLK-4) (Serine/threonine-protein kinase 18) (Serine/threonine-protein kinase Sak)	PLK4	DEG_SPOP_SBC_1	807	811	79.14	0.4163599999999999	0.915906820665678	0.9706	0.0112	0.0186	0.53852	0.5495599999999999	0.15058	1	0	0.0	2	792,814	2	S817-p,S821-p	PGSTS	NO	Predicted	SPOP	0.99155325	0.008446753	1	0.9192029	DEGRON	High confidence novel instance
O00459	Phosphatidylinositol 3-kinase regulatory subunit beta (PI3-kinase regulatory subunit beta) (PI3K regulatory subunit beta) (PtdIns-3-kinase regulatory subunit beta) (Phosphatidylinositol 3-kinase 85 kDa regulatory subunit beta) (PI3-kinase subunit p85-beta) (PtdIns-3-kinase regulatory subunit p85-beta)	PIK3R2	DEG_SCF_FBW7_1	344	351	50.1375	0.68542125	1.1038720485727296	0.692625	0.223875	0.089625	0.43745	0.7557875000000001	0.177625	1	1	K343-ub	2	360,371	0	0.0	LRDTPDGT	NO	Predicted	FBXW7	0.9611932	0.038806796	1	0.9634881	NON-DEGRON	Novel instance
O00468	Agrin [Cleaved into: Agrin N-terminal 110 kDa subunit; Agrin C-terminal 110 kDa subunit; Agrin C-terminal 90 kDa fragment (C90); Agrin C-terminal 22 kDa fragment (C22)]	AGRN	DEG_SCF_TRCP1_1	1901	1907	62.48571428571429	0.4950871428571428	1.0951526300510823	0.6991428571428571	0.2365714285714285	0.0587142857142857	0.4608142857142857	0.7105142857142857	0.1105	0	0	0.0	0	0.0	0	0.0	DSGALHS	NO	Predicted	BTRC	0.93332213	0.06667787	1	0.94877315	NON-DEGRON	Novel instance
O00468	Agrin [Cleaved into: Agrin N-terminal 110 kDa subunit; Agrin C-terminal 110 kDa subunit; Agrin C-terminal 90 kDa fragment (C90); Agrin C-terminal 22 kDa fragment (C22)]	AGRN	DEG_SPOP_SBC_1	1007	1011	61.02	0.251404	1.0034685772446963	0.8294	0.0472	0.125	0.72076	0.5664999999999999	0.56432	0	0	0.0	0	0.0	0	0.0	APSST	NO	Predicted	SPOP	0.87788194	0.122118056	1	0.9192029	NON-DEGRON	Novel instance
O00472	RNA polymerase II elongation factor ELL2	ELL2	DEG_APCC_DBOX_1	431	439	76.1	0.3559788888888888	1.0125458084628036	0.8082222222222222	0.0866666666666666	0.1067777777777777	0.5805111111111111	0.6962333333333334	0.7787	0	2	K428-ub,K446-ub	3	428,446,449	1	S420-p	SRTSLETLP	NO	Predicted	APC,CDC20,FZR1	0.99594927	0.0040507317	1	0.9858773	DEGRON	High confidence novel instance
O00478	Butyrophilin subfamily 3 member A3	BTN3A3	DEG_SIAH_1	559	567	65.4	0.1940911111111111	0.9472689940422934	0.8815555555555555	0.0704444444444444	0.0451111111111111	0.6355888888888889	0.6234999999999999	0.5398444444444443	0	0	0.0	1	575	0	0.0	HPGAEVSPS	NO	Predicted	SIAH1,SIAH2,SIAH3	0.96912795	0.030872047	1	0.9671541	DEGRON	High confidence novel instance
O00478	Butyrophilin subfamily 3 member A3	BTN3A3	LIG_APCC_ABBA_1	461	466	11.75	0.7146666666666667	1.362016296954666	0.0203333333333333	0.0015	0.9773333333333332	0.3013333333333333	0.8540333333333333	0.40565	1	0	0.0	2	441,453	0	0.0	VGIFLD	NO	Predicted	APC,CDC20,FZR1	0.5631968	0.43680322	1	0.9598278	NON-DEGRON	Novel instance
O00482	Nuclear receptor subfamily 5 group A member 2 (Alpha-1-fetoprotein transcription factor) (B1-binding factor) (hB1F) (CYP7A promoter-binding factor) (Hepatocytic transcription factor) (Liver receptor homolog 1) (LRH-1)	NR5A2	DEG_APCC_DBOX_1	35	43	91.04444444444444	0.4058177777777778	1.050298762663902	0.8218888888888888	0.0431111111111111	0.1356666666666666	0.4833111111111111	0.7452333333333333	0.6579555555555555	0	0	0.0	1	15	1	S31-p	ARGRLVMLP	NO	Predicted	APC,CDC20,FZR1	0.5508002	0.4491998	1	0.9858773	NON-DEGRON	Novel instance
O00482	Nuclear receptor subfamily 5 group A member 2 (Alpha-1-fetoprotein transcription factor) (B1-binding factor) (hB1F) (CYP7A promoter-binding factor) (Hepatocytic transcription factor) (Liver receptor homolog 1) (LRH-1)	NR5A2	DEG_SPOP_SBC_1	276	280	55.52	0.507808	1.2227538343163793	0.8596	0.068	0.0741999999999999	0.4185999999999999	0.6813	0.09638	0	0	0.0	1	270	0	0.0	PYTSS	NO	Predicted	SPOP	0.802155	0.19784498	1	0.9192029	NON-DEGRON	Novel instance
O00482	Nuclear receptor subfamily 5 group A member 2 (Alpha-1-fetoprotein transcription factor) (B1-binding factor) (hB1F) (CYP7A promoter-binding factor) (Hepatocytic transcription factor) (Liver receptor homolog 1) (LRH-1)	NR5A2	CBL_PTK	275	281	56.04285714285714	0.5148271428571428	1.277249005413739	0.8667142857142858	0.0705714285714285	0.0627142857142857	0.4314999999999999	0.6851714285714287	0.1002142857142857	0	0	0.0	1	270	0	0.0	DPYTSSP	NO	Predicted	CBL	0.8403603	0.15963972	1	0.89098835	NON-DEGRON	Novel instance
O00488	Zinc finger protein 593 (Zinc finger protein T86)	ZNF593	DEG_APCC_DBOX_1	24	32	74.14444444444445	0.6636188888888889	1.34122430872816	0.4143333333333333	0.5828888888888888	0.0058888888888888	0.7395555555555556	0.6644999999999999	0.5002111111111112	0	0	0.0	1	20	0	0.0	RRPDLDEIH	NO	Predicted	APC,CDC20,FZR1	0.98572785	0.014272153	1	0.9858773	NON-DEGRON	Novel instance
O00499	Myc box-dependent-interacting protein 1 (Amphiphysin II) (Amphiphysin-like protein) (Box-dependent myc-interacting protein 1) (Bridging integrator 1)	BIN1	DEG_SCF_FBW7_2	345	352	105.725	0.3422025	0.9922050450735412	0.869625	0.106625	0.025625	0.761775	0.6012	0.2191624999999999	0	0	0.0	2	330,337	1	T348-p	PKHTPSKE	NO	Predicted	FBXW7	0.7567763	0.24322373	1	0.99856865	NON-DEGRON	Novel instance
O00499	Myc box-dependent-interacting protein 1 (Amphiphysin II) (Amphiphysin-like protein) (Box-dependent myc-interacting protein 1) (Bridging integrator 1)	BIN1	DEG_SPOP_SBC_1	485	489	71.24	0.267268	0.9998581808721028	0.734	0.2476	0.0163999999999999	0.5134399999999999	0.67088	0.8292200000000001	0	0	0.0	0	0.0	0	0.0	AASSS	NO	Predicted	SPOP	0.8704898	0.12951022	1	0.9192029	NON-DEGRON	Novel instance
O00507	Probable ubiquitin carboxyl-terminal hydrolase FAF-Y (EC 3.4.19.12) (Deubiquitinating enzyme FAF-Y) (Fat facets protein-related, Y-linked) (Ubiquitin thioesterase FAF-Y) (Ubiquitin-specific protease 9, Y chromosome) (Ubiquitin-specific-processing protease FAF-Y)	USP9Y	DEG_SPOP_SBC_1	977	981	83.17999999999999	0.366396	1.130875649740104	0.9258	0.0556	0.0128	0.6735599999999999	0.52214	0.0708	0	2	K959-ub,K965-ub	3	957,959,965	0	0.0	PDSSS	NO	Predicted	SPOP	0.98609805	0.013901949	1	0.9192029	DEGRON	High confidence novel instance
O00512	B-cell CLL/lymphoma 9 protein (B-cell lymphoma 9 protein) (Bcl-9) (Protein legless homolog)	BCL9	DEG_APCC_DBOX_1	583	591	80.33333333333333	0.7037222222222224	0.909751064707193	0.9558888888888888	0.017	0.0235555555555555	0.6107222222222223	0.5892777777777778	0.8071666666666666	0	0	0.0	1	598	0	0.0	SRPGLSGVS	NO	Predicted	APC,CDC20,FZR1	0.9924489	0.007551074	1	0.9858773	DEGRON	High confidence novel instance
O00512	B-cell CLL/lymphoma 9 protein (B-cell lymphoma 9 protein) (Bcl-9) (Protein legless homolog)	BCL9	DEG_COP1_1	706	716	86.84545454545456	0.7199645454545455	1.2639070535710724	0.8465454545454545	0.12	0.035090909090909	0.561990909090909	0.6961272727272728	0.8854454545454544	0	0	0.0	2	695,736	1	S714-p	ELEFGMVPSGM	NO	Predicted	COP1	0.99474996	0.0052500367	1	0.88759387	DEGRON	High confidence novel instance
O00512	B-cell CLL/lymphoma 9 protein (B-cell lymphoma 9 protein) (Bcl-9) (Protein legless homolog)	BCL9	DEG_SPOP_SBC_1	151	155	106.22	0.824586	1.3233654431852584	0.9696	0.0134	0.014	0.8135600000000001	0.49484	0.3849399999999999	0	0	0.0	3	132,171,175	8	T144-p,S153-p,S154-p,T155-p,S157-p,T161-p,T162-p,T164-p	PRSST	NO	Predicted	SPOP	0.9983608	0.0016391873	1	0.9192029	DEGRON	High confidence novel instance
O00512	B-cell CLL/lymphoma 9 protein (B-cell lymphoma 9 protein) (Bcl-9) (Protein legless homolog)	BCL9	DEG_SPOP_SBC_1	292	296	97.96	0.569776	0.98091487883208	0.976	0.0101999999999999	0.0121999999999999	0.74146	0.5225199999999999	0.92186	0	0	0.0	1	284	3	S288-p,S291-p,S295-p	PASST	NO	Predicted	SPOP	0.98967755	0.010322452	1	0.9192029	DEGRON	High confidence novel instance
O00512	B-cell CLL/lymphoma 9 protein (B-cell lymphoma 9 protein) (Bcl-9) (Protein legless homolog)	BCL9	ITCH	515	518	108.15	0.9792075	1.13134870222866	0.96075	0.02575	0.014	0.6586000000000001	0.588875	0.299125	0	0	0.0	0	0.0	0	0.0	PPPY	NO	Predicted	ITCH,NEDD4	0.99728715	0.0027128458	1	0.9416915	DEGRON	High confidence novel instance
O00519	Fatty-acid amide hydrolase 1 (EC 3.5.1.99) (Anandamide amidohydrolase 1) (Fatty acid ester hydrolase) (EC 3.1.1.-) (Oleamide hydrolase 1)	FAAH	DEG_SPOP_SBC_1	318	322	69.54	0.2447039999999999	0.5344314177081988	0.8346	0.1508	0.0164	0.31056	0.7700400000000001	0.11562	1	0	0.0	0	0.0	1	Y329-p	VYTSS	NO	Predicted	SPOP	0.78064513	0.21935487	1	0.9192029	NON-DEGRON	Novel instance
O00533	Neural cell adhesion molecule L1-like protein (Close homolog of L1) [Cleaved into: Processed neural cell adhesion molecule L1-like protein]	CHL1	DEG_COP1_1	604	614	53.74545454545455	0.6396218181818182	1.1099684087225057	0.5304545454545454	0.0084545454545454	0.4673636363636363	0.4104090909090909	0.8021272727272727	0.2422636363636363	1	0	0.0	0	0.0	0	0.0	TQVTVLDVPDP	NO	Predicted	COP1	0.8155878	0.18441218	1	0.88759387	NON-DEGRON	Novel instance
O00548	Delta-like protein 1 (Drosophila Delta homolog 1) (Delta1) (H-Delta-1)	DLL1	DEG_SCF_TRCP1_1	693	699	66.74285714285715	0.2942885714285714	0.7625403181707285	0.854	0.062	0.0847142857142857	0.5537428571428571	0.62695	0.1673285714285714	0	0	0.0	4	675,690,703,714	3	T702-p,Y704-p,S706-p	DSGCSTS	NO	Predicted	BTRC	0.9943551	0.0056449175	1	0.94877315	DEGRON	High confidence novel instance
O00555	Voltage-dependent P/Q-type calcium channel subunit alpha-1A (Brain calcium channel I) (BI) (Calcium channel, L type, alpha-1 polypeptide isoform 4) (Voltage-gated calcium channel subunit alpha Cav2.1)	CACNA1A	DEG_SCF_FBW7_1	2452	2458	93.38571428571429	0.1753042857142857	1.0778458940274402	0.9315714285714286	0.0372857142857142	0.028	0.7092571428571428	0.5671571428571428	0.3806857142857143	0	0	0.0	0	0.0	2	S2451-p,S2464-p	PRTPRAS	NO	Predicted	FBXW7	0.99024045	0.009759545	1	0.9634881	DEGRON	High confidence novel instance
O00555	Voltage-dependent P/Q-type calcium channel subunit alpha-1A (Brain calcium channel I) (BI) (Calcium channel, L type, alpha-1 polypeptide isoform 4) (Voltage-gated calcium channel subunit alpha Cav2.1)	CACNA1A	DEG_SPOP_SBC_1	2270	2274	64.28	0.303046	1.0370506562635131	0.9306	0.0268	0.0402	0.8574200000000001	0.44566	0.8175400000000002	0	0	0.0	0	0.0	6	S2262-p,S2264-p,S2266-p,S2268-p,T2273-p,T2278-p	APSTS	NO	Predicted	SPOP	0.9988257	0.0011742711	1	0.9192029	DEGRON	High confidence novel instance
O00562	Membrane-associated phosphatidylinositol transfer protein 1 (Drosophila retinal degeneration B homolog) (Phosphatidylinositol transfer protein, membrane-associated 1) (PITPnm 1) (Pyk2 N-terminal domain-interacting receptor 2) (NIR-2)	PITPNM1	DEG_SCF_FBW7_1	791	798	84.9	0.357095	0.9403952343958544	0.9245	0.0445	0.033875	0.4124124999999999	0.6844249999999998	0.0768625	1	0	0.0	1	804	1	T794-p	VPSTPTST	NO	Predicted	FBXW7	0.73833823	0.26166177	1	0.9634881	NON-DEGRON	Novel instance
O00562	Membrane-associated phosphatidylinositol transfer protein 1 (Drosophila retinal degeneration B homolog) (Phosphatidylinositol transfer protein, membrane-associated 1) (PITPnm 1) (Pyk2 N-terminal domain-interacting receptor 2) (NIR-2)	PITPNM1	DEG_SCF_FBW7_1	1221	1227	88.71428571428571	0.3820428571428572	1.0627988605837224	0.9622857142857144	0.0188571428571428	0.0168571428571428	0.8142571428571428	0.5870214285714285	0.2153714285714285	0	0	0.0	3	1203,1232,1239	4	S1214-p,T1223-p,S1235-p,S1237-p	PGTPPTT	NO	Predicted	FBXW7	0.99676055	0.0032394528	1	0.9634881	DEGRON	High confidence novel instance
O00562	Membrane-associated phosphatidylinositol transfer protein 1 (Drosophila retinal degeneration B homolog) (Phosphatidylinositol transfer protein, membrane-associated 1) (PITPnm 1) (Pyk2 N-terminal domain-interacting receptor 2) (NIR-2)	PITPNM1	DEG_SPOP_SBC_1	652	656	71.76000000000002	0.368518	0.9129415845018084	0.8190000000000002	0.124	0.0546	0.70078	0.6161999999999999	0.55968	0	0	0.0	0	0.0	1	S664-p	PATTS	NO	Predicted	SPOP	0.8498875	0.15011251	1	0.9192029	NON-DEGRON	Novel instance
O00566	U3 small nucleolar ribonucleoprotein protein MPP10 (M phase phosphoprotein 10)	MPHOSPH10	LIG_APCC_ABBAyCdc20_2	162	168	95.98571428571428	0.3508042857142858	0.9174471996084572	0.8942857142857142	0.0802857142857143	0.022	0.5984857142857144	0.6573857142857144	0.7664142857142856	1	0	0.0	3	157,179,185	4	S158-p,S163-p,S167-p,S171-p	KSPVFSD	NO	Predicted	APC,CDC20,FZR1	0.7582404	0.2417596	1	0.8570209	NON-DEGRON	Novel instance
O00567	Nucleolar protein 56 (Nucleolar protein 5A)	NOP56	DEG_APCC_DBOX_1	414	422	89.31111111111112	0.4919522222222222	1.199957967333769	0.4995555555555555	0.4876666666666666	0.021	0.3641666666666667	0.7949666666666668	0.2947222222222222	0	2	K396-ub,K438-ub	3	396,438,441	1	S406-p	PRKNLDVMK	NO	Predicted	APC,CDC20,FZR1	0.9727902	0.027209818	1	0.9858773	NON-DEGRON	Novel instance
O00567	Nucleolar protein 56 (Nucleolar protein 5A)	NOP56	DEG_SPOP_SBC_1	526	530	79.04	0.1958659999999999	0.939337697527756	0.8777999999999999	0.1074	0.0178	0.65628	0.6046	0.66326	0	1	K514-ub	9	507,508,509,510,514,533,535,536,540	7	S519-p,S520-p,T525-p,S528-p,S530-p,S537-p,T538-p	AGSTS	NO	Predicted	SPOP	0.94639313	0.053606868	1	0.9192029	DEGRON	High confidence novel instance
O00571	ATP-dependent RNA helicase DDX3X (EC 3.6.4.13) (CAP-Rf) (DEAD box protein 3, X-chromosomal) (DEAD box, X isoform) (DBX) (Helicase-like protein 2) (HLP2)	DDX3X	DEG_SPOP_SBC_1	608	612	66.66	0.331462	1.0580882000861889	0.9258	0.0544	0.0216	0.53214	0.5538399999999999	0.19298	0	0	0.0	1	589	10	Y602-p,S605-p,S606-p,S609-p,S611-p,S612-p,S614-p,S615-p,S616-p,S619-p	ASSSS	NO	Predicted	SPOP	0.99837303	0.0016269684	1	0.9192029	DEGRON	High confidence novel instance
O00571	ATP-dependent RNA helicase DDX3X (EC 3.6.4.13) (CAP-Rf) (DEAD box protein 3, X-chromosomal) (DEAD box, X isoform) (DBX) (Helicase-like protein 2) (HLP2)	DDX3X	CBL_MET	601	603	79.0	0.4024699999999999	1.1425824675684988	0.6876666666666665	0.1173333333333333	0.1803333333333333	0.4798333333333333	0.7167333333333334	0.2554333333333333	0	0	0.0	2	581,589	10	S590-p,S591-p,S594-p,Y602-p,S605-p,S606-p,S609-p,S611-p,S612-p,S614-p	DYR	NO	Predicted	CBL	0.9982424	0.0017576218	1	0.8813149	DEGRON	High confidence novel instance
O00592	Podocalyxin (GCTM-2 antigen) (Gp200) (Podocalyxin-like protein 1) (PC) (PCLP-1)	PODXL	DEG_SCF_FBW7_1	47	52	83.33333333333333	0.2357933333333333	0.750366085510439	0.8856666666666667	0.0348333333333333	0.0798333333333333	0.5949333333333333	0.6501666666666666	0.5302	0	0	0.0	2	44,70	1	T60-p	PTPASS	NO	Predicted	FBXW7	0.8403558	0.15964419	1	0.9634881	NON-DEGRON	Novel instance
O00592	Podocalyxin (GCTM-2 antigen) (Gp200) (Podocalyxin-like protein 1) (PC) (PCLP-1)	PODXL	DEG_SCF_FBW7_1	178	184	99.32857142857144	0.2925642857142856	0.8272377468751531	0.9467142857142856	0.0082857142857142	0.0421428571428571	0.7871714285714286	0.6159999999999999	0.4861285714285715	0	0	0.0	2	161,174	5	S185-p,S188-p,T193-p,S194-p,T195-p	LTTPHPT	NO	Predicted	FBXW7	0.982173	0.017826974	1	0.9634881	DEGRON	High confidence novel instance
O00592	Podocalyxin (GCTM-2 antigen) (Gp200) (Podocalyxin-like protein 1) (PC) (PCLP-1)	PODXL	DEG_SCF_FBW7_1	197	204	88.02499999999999	0.3418825	0.9730753357578016	0.953875	0.01875	0.02575	0.7233499999999999	0.5849	0.3754	0	0	0.0	1	211	4	S188-p,T193-p,S194-p,T195-p	PVATPTSS	NO	Predicted	FBXW7	0.979673	0.020326972	1	0.9634881	DEGRON	High confidence novel instance
O00592	Podocalyxin (GCTM-2 antigen) (Gp200) (Podocalyxin-like protein 1) (PC) (PCLP-1)	PODXL	DEG_SCF_FBW7_1	328	334	93.82857142857142	0.4441814285714285	1.2213233633379486	0.9477142857142856	0.016	0.0351428571428571	0.6085285714285714	0.5964428571428572	0.2535285714285714	0	0	0.0	1	343	2	S317-p,S339-p	PKTPSPT	NO	Predicted	FBXW7	0.9939156	0.0060843825	1	0.9634881	DEGRON	High confidence novel instance
O00592	Podocalyxin (GCTM-2 antigen) (Gp200) (Podocalyxin-like protein 1) (PC) (PCLP-1)	PODXL	DEG_SPOP_SBC_1	90	94	79.39999999999999	0.363568	1.2176939846785293	0.893	0.0312	0.0788	0.5452199999999999	0.67956	0.50186	0	0	0.0	2	70,79	0	0.0	PGTTT	NO	Predicted	SPOP	0.98519313	0.014806867	1	0.9192029	DEGRON	High confidence novel instance
O00592	Podocalyxin (GCTM-2 antigen) (Gp200) (Podocalyxin-like protein 1) (PC) (PCLP-1)	PODXL	DEG_SPOP_SBC_1	129	133	90.46	0.340376	0.9600976474102796	0.8809999999999999	0.0358	0.0844	0.59584	0.6968600000000003	0.48146	0	0	0.0	2	124,142	2	S122-p,S128-p	ADTTT	NO	Predicted	SPOP	0.86381024	0.13618976	1	0.9192029	NON-DEGRON	Novel instance
O00592	Podocalyxin (GCTM-2 antigen) (Gp200) (Podocalyxin-like protein 1) (PC) (PCLP-1)	PODXL	DEG_SPOP_SBC_1	134	138	84.88	0.433256	1.240727960022337	0.9158	0.0165999999999999	0.0666	0.5916399999999999	0.7304600000000001	0.6591400000000001	0	0	0.0	3	124,127,142	1	S128-p	VATST	NO	Predicted	SPOP	0.9934097	0.0065903068	1	0.9192029	DEGRON	High confidence novel instance
O00592	Podocalyxin (GCTM-2 antigen) (Gp200) (Podocalyxin-like protein 1) (PC) (PCLP-1)	PODXL	DEG_SPOP_SBC_1	143	147	88.92	0.379492	1.043793492312347	0.9134	0.0262	0.0606	0.64836	0.6431000000000002	0.25678	0	0	0.0	3	124,127,161	0	0.0	PNTTS	NO	Predicted	SPOP	0.8566038	0.1433962	1	0.9192029	NON-DEGRON	Novel instance
O00592	Podocalyxin (GCTM-2 antigen) (Gp200) (Podocalyxin-like protein 1) (PC) (PCLP-1)	PODXL	DEG_SPOP_SBC_1	284	288	84.34	0.4896400000000001	1.3490005923436146	0.9350000000000002	0.0212	0.0414	0.74668	0.5437599999999999	0.3424	0	0	0.0	0	0.0	0	0.0	PASST	NO	Predicted	SPOP	0.9957891	0.0042108893	1	0.9192029	DEGRON	High confidence novel instance
O00592	Podocalyxin (GCTM-2 antigen) (Gp200) (Podocalyxin-like protein 1) (PC) (PCLP-1)	PODXL	DEG_SPOP_SBC_1	320	324	81.62	0.365938	0.9913770555595234	0.9326	0.0285999999999999	0.0336	0.6831600000000001	0.6018	0.39848	0	0	0.0	2	329,343	2	S315-p,S317-p	AASTT	NO	Predicted	SPOP	0.9973002	0.0026997924	1	0.9192029	DEGRON	High confidence novel instance
O00625	Pirin (EC 1.13.11.24) (Probable quercetin 2,3-dioxygenase PIR) (Probable quercetinase)	PIR	LIG_APCC_ABBAyCdc20_2	97	103	19.7	0.7474414285714286	1.300082100832563	0.2671428571428572	0.0287142857142857	0.7021428571428573	0.3995714285714286	0.7643428571428572	0.4528428571428571	1	0	0.0	1	84	0	0.0	RGILHAE	NO	Predicted	APC,CDC20,FZR1	0.67458415	0.32541585	1	0.8570209	NON-DEGRON	Novel instance
O00629	Importin subunit alpha-3 (Importin alpha Q1) (Qip1) (Karyopherin subunit alpha-4)	KPNA4	DEG_COP1_1	491	500	78.09	0.314608	0.7852591237025097	0.8243	0.1333	0.0394	0.4981599999999999	0.78068	0.1253	1	0	0.0	1	475	0	0.0	DEDPSLVPEA	NO	Predicted	COP1	0.99018127	0.009818733	1	0.88759387	DEGRON	High confidence novel instance
O00629	Importin subunit alpha-3 (Importin alpha Q1) (Qip1) (Karyopherin subunit alpha-4)	KPNA4	CBL_MET	65	67	106.66666666666669	0.2671299999999999	0.8558430116139365	0.5493333333333333	0.3856666666666666	0.0633333333333333	0.3328333333333333	0.7805333333333334	0.2696	1	0	0.0	1	47	2	S60-p,Y66-p	DYR	NO	Predicted	CBL	0.7682117	0.23178828	1	0.8813149	NON-DEGRON	Novel instance
O00712	Nuclear factor 1 B-type (NF1-B) (Nuclear factor 1/B) (CCAAT-box-binding transcription factor) (CTF) (Nuclear factor I/B) (NF-I/B) (NFI-B) (TGGCA-binding protein)	NFIB	ITCH	204	207	59.900000000000006	0.3925	0.9081080853695216	0.84375	0.07825	0.0814999999999999	0.6104499999999999	0.62555	0.215075	0	1	K214-ub	1	214	4	S194-p,S196-p,Y207-p,S211-p	PPGY	NO	Predicted	ITCH,NEDD4	0.99096245	0.009037554	1	0.9416915	DEGRON	High confidence novel instance
O00743	Serine/threonine-protein phosphatase 6 catalytic subunit (PP6C) (EC 3.1.3.16) [Cleaved into: Serine/threonine-protein phosphatase 6 catalytic subunit, N-terminally processed]	PPP6C	DEG_SPOP_SBC_1	297	301	98.08	0.369262	0.8090942820749537	0.9472000000000002	0.0215999999999999	0.0294	0.64078	0.7506999999999999	0.04258	0	1	K283-ub	1	283	1	T301-p	PRTTT	NO	Predicted	SPOP	0.8429947	0.15700531	1	0.9192029	NON-DEGRON	Novel instance
O00750	Phosphatidylinositol 4-phosphate 3-kinase C2 domain-containing subunit beta (PI3K-C2-beta) (PtdIns-3-kinase C2 subunit beta) (EC 2.7.1.137) (EC 2.7.1.154) (C2-PI3K) (Phosphoinositide 3-kinase-C2-beta)	PIK3C2B	DEG_APCC_DBOX_1	74	82	86.6888888888889	0.3097366666666666	0.8932833613213305	0.5721111111111111	0.3892222222222222	0.0405555555555555	0.4852666666666667	0.7767333333333334	0.7571888888888889	0	1	K70-ub	1	70	2	Y68-p,S69-p	RRTDLKLLR	NO	Predicted	APC,CDC20,FZR1	0.75553346	0.24446654	1	0.9858773	NON-DEGRON	Novel instance
O00750	Phosphatidylinositol 4-phosphate 3-kinase C2 domain-containing subunit beta (PI3K-C2-beta) (PtdIns-3-kinase C2 subunit beta) (EC 2.7.1.137) (EC 2.7.1.154) (C2-PI3K) (Phosphoinositide 3-kinase-C2-beta)	PIK3C2B	DEG_SPOP_SBC_1	717	721	77.32000000000001	0.30839	0.9371575226568576	0.8992000000000001	0.0796	0.0214	0.46742	0.6008999999999999	0.02146	1	0	0.0	1	725	0	0.0	PGSSS	NO	Predicted	SPOP	0.560093	0.439907	1	0.9192029	NON-DEGRON	Novel instance
O00754	Lysosomal alpha-mannosidase (Laman) (EC 3.2.1.24) (Lysosomal acid alpha-mannosidase) (Mannosidase alpha class 2B member 1) (Mannosidase alpha-B) [Cleaved into: Lysosomal alpha-mannosidase A peptide; Lysosomal alpha-mannosidase B peptide; Lysosomal alpha-mannosidase C peptide; Lysosomal alpha-mannosidase D peptide; Lysosomal alpha-mannosidase E peptide]	MAN2B1	DEG_SCF_FBW7_1	976	981	90.86666666666666	0.291835	0.7998627106059171	0.9101666666666668	0.021	0.071	0.5896	0.6660499999999999	0.0641166666666666	1	0	0.0	1	969	0	0.0	PTPHQT	NO	Predicted	FBXW7	0.571164	0.428836	1	0.9634881	NON-DEGRON	Novel instance
O00763	Acetyl-CoA carboxylase 2 (EC 6.4.1.2) (ACC-beta)	ACACB	DEG_APCC_DBOX_1	192	200	68.41111111111111	0.2565244444444444	1.0413468828587678	0.6786666666666666	0.2615555555555555	0.0583333333333333	0.4282666666666666	0.6838000000000001	0.684288888888889	0	0	0.0	0	0.0	3	S192-p,S195-p,S200-p	SRASLGALS	NO	Predicted	APC,CDC20,FZR1	0.9920786	0.007921398	1	0.9858773	DEGRON	High confidence novel instance
O00763	Acetyl-CoA carboxylase 2 (EC 6.4.1.2) (ACC-beta)	ACACB	DEG_APCC_KENBOX_2	889	893	80.11999999999999	0.4756279999999999	0.9436118858952612	0.7224	0.039	0.2426	0.41862	0.8246000000000002	0.1147	0	0	0.0	3	871,884,904	1	T895-p	EKEND	NO	Predicted	APC,CDC20,FZR1	0.9262537	0.07374632	1	0.9515665	NON-DEGRON	Novel instance
O00763	Acetyl-CoA carboxylase 2 (EC 6.4.1.2) (ACC-beta)	ACACB	DEG_COP1_1	209	217	91.22222222222224	0.2430933333333333	0.9371534044777774	0.8102222222222222	0.1336666666666666	0.0571111111111111	0.5324777777777778	0.7326222222222223	0.1184666666666666	0	0	0.0	4	190,228,234,235	4	S200-p,T216-p,S220-p,S222-p	EAETRVPTM	NO	Predicted	COP1	0.7835173	0.2164827	1	0.88759387	NON-DEGRON	Novel instance
O00763	Acetyl-CoA carboxylase 2 (EC 6.4.1.2) (ACC-beta)	ACACB	DEG_SPOP_SBC_1	103	107	72.32000000000001	0.230552	1.011832437964184	0.8805999999999999	0.0792	0.0344	0.8958400000000001	0.5072000000000001	0.8657	0	0	0.0	2	83,98	1	S95-p	PLSSS	NO	Predicted	SPOP	0.98733807	0.012661934	1	0.9192029	DEGRON	High confidence novel instance
O00763	Acetyl-CoA carboxylase 2 (EC 6.4.1.2) (ACC-beta)	ACACB	LIG_APCC_ABBA_1	236	241	95.21666666666668	0.2689966666666666	0.8543250440545378	0.6823333333333332	0.2863333333333333	0.0293333333333333	0.3582166666666667	0.7905833333333335	0.1607666666666667	0	0	0.0	1	228	1	S246-p	LDLHRD	NO	Predicted	APC,CDC20,FZR1	0.54859674	0.45140326	1	0.9598278	NON-DEGRON	Novel instance
O00763	Acetyl-CoA carboxylase 2 (EC 6.4.1.2) (ACC-beta)	ACACB	LIG_APCC_ABBAyCdc20_2	235	241	98.65714285714286	0.27219	0.8684525389290858	0.6701428571428572	0.2974285714285715	0.0281428571428571	0.3525285714285714	0.7833142857142859	0.1532	0	0	0.0	1	228	1	S246-p	KLDLHRD	NO	Predicted	APC,CDC20,FZR1	0.7964042	0.20359582	1	0.8570209	NON-DEGRON	Novel instance
O00764	Pyridoxal kinase (EC 2.7.1.35) (Pyridoxine kinase)	PDXK	DEG_SPOP_SBC_1	184	188	5.32	0.5766920000000001	1.480977589038602	0.133	0.0076	0.8640000000000001	0.54996	0.7599199999999999	0.12444	1	0	0.0	0	0.0	0	0.0	VITSS	NO	Predicted	SPOP	0.67951757	0.32048243	1	0.9192029	NON-DEGRON	Novel instance
O00767	Stearoyl-CoA desaturase (hSCD1) (EC 1.14.19.1) (Acyl-CoA desaturase) (Delta(9)-desaturase) (Delta-9 desaturase) (Fatty acid desaturase)	SCD	LIG_APCC_ABBA_1	38	43	102.08333333333331	0.2716166666666667	0.9358229867488548	0.7976666666666666	0.1496666666666667	0.0513333333333333	0.5007833333333334	0.8285000000000001	0.1517166666666667	0	4	K34-ub,K51-ub,K60-ub,K62-ub	4	34,51,60,62	1	Y41-p	MPLYLE	NO	Predicted	APC,CDC20,FZR1	0.76807517	0.23192483	1	0.9598278	NON-DEGRON	Novel instance
O14490	Disks large-associated protein 1 (DAP-1) (Guanylate kinase-associated protein) (hGKAP) (PSD-95/SAP90-binding protein 1) (SAP90/PSD-95-associated protein 1) (SAPAP1)	DLGAP1	DEG_SCF_TRCP1_1	355	361	83.5	0.3932299999999999	0.8148808206210233	0.918	0.0504285714285714	0.0314285714285714	0.7161285714285714	0.5428	0.0985571428571428	0	0	0.0	4	349,364,368,378	3	S346-p,S356-p,S359-p	DSGDSDT	NO	Predicted	BTRC	0.6533383	0.3466617	1	0.94877315	NON-DEGRON	Novel instance
O14490	Disks large-associated protein 1 (DAP-1) (Guanylate kinase-associated protein) (hGKAP) (PSD-95/SAP90-binding protein 1) (SAP90/PSD-95-associated protein 1) (SAPAP1)	DLGAP1	DEG_SPOP_SBC_1	278	282	59.28	0.387656	1.019736302471372	0.7575999999999999	0.1402	0.1152	0.28294	0.7824200000000001	0.36222	0	0	0.0	3	258,275,294	0	0.0	AWSST	NO	Predicted	SPOP	0.90134394	0.09865606	1	0.9192029	NON-DEGRON	Novel instance
O14490	Disks large-associated protein 1 (DAP-1) (Guanylate kinase-associated protein) (hGKAP) (PSD-95/SAP90-binding protein 1) (SAP90/PSD-95-associated protein 1) (SAPAP1)	DLGAP1	DEG_SPOP_SBC_1	547	551	108.1	0.424772	0.9205393414266072	0.9438	0.0232	0.0322	0.6239399999999999	0.7171000000000001	0.19	0	0	0.0	2	539,540	3	T536-p,T537-p,T541-p	PRTTT	NO	Predicted	SPOP	0.9897093	0.010290682	1	0.9192029	DEGRON	High confidence novel instance
O14490	Disks large-associated protein 1 (DAP-1) (Guanylate kinase-associated protein) (hGKAP) (PSD-95/SAP90-binding protein 1) (SAP90/PSD-95-associated protein 1) (SAPAP1)	DLGAP1	DEG_SPOP_SBC_1	559	563	76.56	0.4774779999999999	1.1590588957041672	0.8141999999999999	0.0921999999999999	0.0964	0.5465	0.7073800000000001	0.49352	0	0	0.0	3	539,540,552	0	0.0	AQSST	NO	Predicted	SPOP	0.99643207	0.003567934	1	0.9192029	DEGRON	High confidence novel instance
O14490	Disks large-associated protein 1 (DAP-1) (Guanylate kinase-associated protein) (hGKAP) (PSD-95/SAP90-binding protein 1) (SAP90/PSD-95-associated protein 1) (SAPAP1)	DLGAP1	DEG_SPOP_SBC_1	625	629	86.94	0.352644	0.9446802914588528	0.7734	0.0322	0.1961999999999999	0.4519999999999999	0.7866200000000002	0.28822	0	0	0.0	4	640,641,645,646	0	0.0	VTTTT	NO	Predicted	SPOP	0.92936116	0.070638835	1	0.9192029	DEGRON	High confidence novel instance
O14490	Disks large-associated protein 1 (DAP-1) (Guanylate kinase-associated protein) (hGKAP) (PSD-95/SAP90-binding protein 1) (SAP90/PSD-95-associated protein 1) (SAPAP1)	DLGAP1	DEG_SPOP_SBC_1	734	738	82.02000000000001	0.415672	0.8398015652177105	0.8882000000000001	0.0482	0.0672	0.5281	0.6657200000000001	0.28164	1	0	0.0	0	0.0	0	0.0	ASTST	NO	Predicted	SPOP	0.84039867	0.15960133	1	0.9192029	NON-DEGRON	Novel instance
O14490	Disks large-associated protein 1 (DAP-1) (Guanylate kinase-associated protein) (hGKAP) (PSD-95/SAP90-binding protein 1) (SAP90/PSD-95-associated protein 1) (SAPAP1)	DLGAP1	LIG_APCC_ABBA_1	58	63	59.7	0.34581	0.7948110398605915	0.922	0.0233333333333333	0.0551666666666666	0.4299333333333333	0.7049500000000001	0.43555	0	0	0.0	1	82	1	S52-p	VGPFSD	NO	Predicted	APC,CDC20,FZR1	0.99683666	0.0031633377	1	0.9598278	DEGRON	High confidence novel instance
O14492	SH2B adapter protein 2 (Adapter protein with pleckstrin homology and Src homology 2 domains) (SH2 and PH domain-containing adapter protein APS)	SH2B2	DEG_APCC_DBOX_1	366	374	67.02222222222221	0.4724933333333333	1.1460230766036372	0.6678888888888889	0.2513333333333333	0.0734444444444444	0.4867222222222223	0.8002555555555555	0.7724888888888888	0	0	0.0	0	0.0	0	0.0	VRESLIHVP	NO	Predicted	APC,CDC20,FZR1	0.8704418	0.1295582	1	0.9858773	NON-DEGRON	Novel instance
O14492	SH2B adapter protein 2 (Adapter protein with pleckstrin homology and Src homology 2 domains) (SH2 and PH domain-containing adapter protein APS)	SH2B2	DEG_SPOP_SBC_1	566	570	75.73999999999998	0.424362	1.222844329063753	0.9236	0.0542	0.0184	0.55758	0.5032599999999999	0.4805799999999999	0	0	0.0	0	0.0	0	0.0	ASSSS	NO	Predicted	SPOP	0.997908	0.0020920038	1	0.9192029	DEGRON	High confidence novel instance
O14492	SH2B adapter protein 2 (Adapter protein with pleckstrin homology and Src homology 2 domains) (SH2 and PH domain-containing adapter protein APS)	SH2B2	DEG_SPOP_SBC_1	571	575	76.36	0.4373600000000001	1.1655840930730637	0.8238	0.1726	0.013	0.5943400000000001	0.46844	0.43482	0	0	0.0	0	0.0	0	0.0	ASSSS	NO	Predicted	SPOP	0.9977276	0.002272427	1	0.9192029	DEGRON	High confidence novel instance
O14492	SH2B adapter protein 2 (Adapter protein with pleckstrin homology and Src homology 2 domains) (SH2 and PH domain-containing adapter protein APS)	SH2B2	CBL_APS	623	630	52.825	0.65111	1.758477199542952	0.492625	0.0885	0.40975	0.6110499999999999	0.7544812499999999	0.847325	0	0	0.0	0	0.0	1	Y629-p	RAVENQYS	NO	Predicted	CBL	0.9938379	0.006162107	1	0.9885222	DEGRON	High confidence novel instance
O14497	AT-rich interactive domain-containing protein 1A (ARID domain-containing protein 1A) (B120) (BRG1-associated factor 250) (BAF250) (BRG1-associated factor 250a) (BAF250A) (Osa homolog 1) (hOSA1) (SWI-like protein) (SWI/SNF complex protein p270) (SWI/SNF-related, matrix-associated, actin-dependent regulator of chromatin subfamily F member 1) (hELD)	ARID1A	DEG_SCF_FBW7_1	374	381	99.675	0.394245	1.0237676212194715	0.959625	0.01775	0.017875	0.896425	0.5508875	0.762775	0	0	0.0	1	389	6	S363-p,S366-p,S367-p,T377-p,S381-p,S382-p	LARTPQPS	NO	Predicted	FBXW7	0.99391276	0.0060872436	1	0.9634881	DEGRON	High confidence novel instance
O14497	AT-rich interactive domain-containing protein 1A (ARID domain-containing protein 1A) (B120) (BRG1-associated factor 250) (BAF250) (BRG1-associated factor 250a) (BAF250A) (Osa homolog 1) (hOSA1) (SWI-like protein) (SWI/SNF complex protein p270) (SWI/SNF-related, matrix-associated, actin-dependent regulator of chromatin subfamily F member 1) (hELD)	ARID1A	DEG_SCF_FBW7_1	1144	1150	84.64285714285714	0.4315271428571429	0.9460721136906396	0.9518571428571428	0.0221428571428571	0.0244285714285714	0.8610571428571429	0.5084	0.3912142857142857	0	0	0.0	4	1124,1125,1129,1161	1	S1134-p	PQTPQST	NO	Predicted	FBXW7	0.9026653	0.09733468	1	0.9634881	NON-DEGRON	Novel instance
O14497	AT-rich interactive domain-containing protein 1A (ARID domain-containing protein 1A) (B120) (BRG1-associated factor 250) (BAF250) (BRG1-associated factor 250a) (BAF250A) (Osa homolog 1) (hOSA1) (SWI-like protein) (SWI/SNF complex protein p270) (SWI/SNF-related, matrix-associated, actin-dependent regulator of chromatin subfamily F member 1) (hELD)	ARID1A	DEG_SCF_FBW7_1	1162	1168	83.08571428571429	0.5027985714285714	1.1617866891809063	0.9677142857142856	0.0131428571428571	0.0165714285714285	0.853642857142857	0.5394142857142856	0.5291	0	0	0.0	0	0.0	3	S1167-p,T1168-p,S1171-p	PPTPAST	NO	Predicted	FBXW7	0.9972504	0.0027496219	1	0.9634881	DEGRON	High confidence novel instance
O14497	AT-rich interactive domain-containing protein 1A (ARID domain-containing protein 1A) (B120) (BRG1-associated factor 250) (BAF250) (BRG1-associated factor 250a) (BAF250A) (Osa homolog 1) (hOSA1) (SWI-like protein) (SWI/SNF complex protein p270) (SWI/SNF-related, matrix-associated, actin-dependent regulator of chromatin subfamily F member 1) (hELD)	ARID1A	DEG_SCF_TRCP1_1	1315	1320	79.64999999999999	0.4944433333333333	1.112323193899501	0.9388333333333332	0.0456666666666666	0.0165	0.8639666666666667	0.5478999999999999	0.9053666666666668	0	0	0.0	0	0.0	1	Y1319-p	DSGMYS	NO	Predicted	BTRC	0.9972941	0.002705872	1	0.94877315	DEGRON	High confidence novel instance
O14497	AT-rich interactive domain-containing protein 1A (ARID domain-containing protein 1A) (B120) (BRG1-associated factor 250) (BAF250) (BRG1-associated factor 250a) (BAF250A) (Osa homolog 1) (hOSA1) (SWI-like protein) (SWI/SNF complex protein p270) (SWI/SNF-related, matrix-associated, actin-dependent regulator of chromatin subfamily F member 1) (hELD)	ARID1A	DEG_SIAH_1	1556	1564	93.58888888888887	0.50654	1.1791766837097484	0.978111111111111	0.0103333333333333	0.0093333333333333	0.7647555555555555	0.5077555555555553	0.5444222222222223	0	0	0.0	0	0.0	0	0.0	GPSAPVPPM	NO	Predicted	SIAH1,SIAH2,SIAH3	0.92102206	0.07897794	1	0.9671541	NON-DEGRON	Novel instance
O14497	AT-rich interactive domain-containing protein 1A (ARID domain-containing protein 1A) (B120) (BRG1-associated factor 250) (BAF250) (BRG1-associated factor 250a) (BAF250A) (Osa homolog 1) (hOSA1) (SWI-like protein) (SWI/SNF complex protein p270) (SWI/SNF-related, matrix-associated, actin-dependent regulator of chromatin subfamily F member 1) (hELD)	ARID1A	DEG_SPOP_SBC_1	252	256	98.68	0.360356	1.0497186302523456	0.9602	0.0301999999999999	0.0076	0.6050799999999998	0.51204	0.2709	0	0	0.0	0	0.0	0	0.0	PPSSS	NO	Predicted	SPOP	0.9756625	0.02433747	1	0.9192029	DEGRON	High confidence novel instance
O14497	AT-rich interactive domain-containing protein 1A (ARID domain-containing protein 1A) (B120) (BRG1-associated factor 250) (BAF250) (BRG1-associated factor 250a) (BAF250A) (Osa homolog 1) (hOSA1) (SWI-like protein) (SWI/SNF complex protein p270) (SWI/SNF-related, matrix-associated, actin-dependent regulator of chromatin subfamily F member 1) (hELD)	ARID1A	DEG_SPOP_SBC_1	259	263	84.1	0.327634	0.9214379034835412	0.9564	0.04	0.0052	0.66204	0.5365199999999999	0.7136000000000001	0	0	0.0	1	250	0	0.0	ASSSS	NO	Predicted	SPOP	0.8451234	0.15487659	1	0.9192029	NON-DEGRON	Novel instance
O14497	AT-rich interactive domain-containing protein 1A (ARID domain-containing protein 1A) (B120) (BRG1-associated factor 250) (BAF250) (BRG1-associated factor 250a) (BAF250A) (Osa homolog 1) (hOSA1) (SWI-like protein) (SWI/SNF complex protein p270) (SWI/SNF-related, matrix-associated, actin-dependent regulator of chromatin subfamily F member 1) (hELD)	ARID1A	DEG_SPOP_SBC_1	1082	1086	69.52	0.677964	1.0406215595082111	0.9176	0.0492	0.0361999999999999	0.2493	0.72636	0.1542599999999999	1	1	K1069-ub	6	1069,1071,1072,1093,1094,1106	3	T1078-p,S1087-p,S1091-p	VGTSS	NO	Predicted	SPOP	0.8602339	0.1397661	1	0.9192029	NON-DEGRON	Novel instance
O14497	AT-rich interactive domain-containing protein 1A (ARID domain-containing protein 1A) (B120) (BRG1-associated factor 250) (BAF250) (BRG1-associated factor 250a) (BAF250A) (Osa homolog 1) (hOSA1) (SWI-like protein) (SWI/SNF complex protein p270) (SWI/SNF-related, matrix-associated, actin-dependent regulator of chromatin subfamily F member 1) (hELD)	ARID1A	DEG_SPOP_SBC_1	1147	1151	79.52000000000001	0.43254	0.9753984516020576	0.9436	0.033	0.0222	0.86592	0.5181399999999999	0.4417799999999999	0	0	0.0	2	1129,1161	0	0.0	PQSTS	NO	Predicted	SPOP	0.9731025	0.02689749	1	0.9192029	DEGRON	High confidence novel instance
O14497	AT-rich interactive domain-containing protein 1A (ARID domain-containing protein 1A) (B120) (BRG1-associated factor 250) (BAF250) (BRG1-associated factor 250a) (BAF250A) (Osa homolog 1) (hOSA1) (SWI-like protein) (SWI/SNF complex protein p270) (SWI/SNF-related, matrix-associated, actin-dependent regulator of chromatin subfamily F member 1) (hELD)	ARID1A	ITCH	145	148	102.125	0.3935649999999999	1.0011562792321842	0.96225	0.02525	0.01175	0.4654	0.67375	0.960825	0	0	0.0	0	0.0	0	0.0	PPAY	NO	Predicted	ITCH,NEDD4	0.9014786	0.09852141	1	0.9416915	NON-DEGRON	Novel instance
O14497	AT-rich interactive domain-containing protein 1A (ARID domain-containing protein 1A) (B120) (BRG1-associated factor 250) (BAF250) (BRG1-associated factor 250a) (BAF250A) (Osa homolog 1) (hOSA1) (SWI-like protein) (SWI/SNF complex protein p270) (SWI/SNF-related, matrix-associated, actin-dependent regulator of chromatin subfamily F member 1) (hELD)	ARID1A	ITCH	912	915	73.3	0.5148025	1.2822546223596427	0.9675	0.011	0.02225	0.588525	0.635475	0.2444	0	0	0.0	1	893	0	0.0	PPGY	NO	Predicted	ITCH,NEDD4	0.99856466	0.0014353395	1	0.9416915	DEGRON	High confidence novel instance
O14511	Pro-neuregulin-2, membrane-bound isoform (Pro-NRG2) [Cleaved into: Neuregulin-2 (NRG-2) (Divergent of neuregulin-1) (DON-1) (Neural- and thymus-derived activator for ERBB kinases) (NTAK)]	NRG2	DEG_APCC_DBOX_1	156	164	57.63333333333334	0.3755666666666666	0.8901093415983213	0.3491111111111111	0.0201111111111111	0.6311111111111111	0.3674777777777777	0.822111111111111	0.4004222222222223	0	0	0.0	0	0.0	0	0.0	GRVALVKVL	NO	Predicted	APC,CDC20,FZR1	0.88449305	0.11550695	1	0.9858773	NON-DEGRON	Novel instance
O14511	Pro-neuregulin-2, membrane-bound isoform (Pro-NRG2) [Cleaved into: Neuregulin-2 (NRG-2) (Divergent of neuregulin-1) (DON-1) (Neural- and thymus-derived activator for ERBB kinases) (NTAK)]	NRG2	DEG_APCC_DBOX_1	235	243	95.78888888888888	0.5820444444444445	1.2561276453307162	0.6667777777777778	0.146	0.1893333333333333	0.3784999999999999	0.7881222222222222	0.1755111111111111	1	0	0.0	6	219,222,223,227,252,256	0	0.0	TRPKLKKMK	NO	Predicted	APC,CDC20,FZR1	0.99314415	0.0068558455	1	0.9858773	DEGRON	High confidence novel instance
O14511	Pro-neuregulin-2, membrane-bound isoform (Pro-NRG2) [Cleaved into: Neuregulin-2 (NRG-2) (Divergent of neuregulin-1) (DON-1) (Neural- and thymus-derived activator for ERBB kinases) (NTAK)]	NRG2	DEG_APCC_DBOX_1	744	752	102.13333333333334	0.4990933333333333	1.078494293077272	0.6385555555555555	0.2574444444444445	0.0836666666666666	0.6146666666666667	0.7339555555555557	0.8248000000000001	1	0	0.0	0	0.0	0	0.0	RRSRLNGLA	NO	Predicted	APC,CDC20,FZR1	0.80806136	0.19193864	1	0.9858773	NON-DEGRON	Novel instance
O14514	Adhesion G protein-coupled receptor B1 (Brain-specific angiogenesis inhibitor 1) [Cleaved into: Vasculostatin-40 (Vstat40); Vasculostatin-120 (Vstat120)]	ADGRB1	LIG_APCC_ABBAyCdc20_2	1364	1370	84.27142857142857	0.3590414285714285	0.9793163960865872	0.7282857142857143	0.0974285714285714	0.1732857142857142	0.6438714285714287	0.7633571428571427	0.8939428571428573	0	0	0.0	2	1358,1360	1	T1354-p	KYSIHID	NO	Predicted	APC,CDC20,FZR1	0.70114946	0.29885054	1	0.8570209	NON-DEGRON	Novel instance
O14514	Adhesion G protein-coupled receptor B1 (Brain-specific angiogenesis inhibitor 1) [Cleaved into: Vasculostatin-40 (Vstat40); Vasculostatin-120 (Vstat120)]	ADGRB1	ITCH	628	631	66.3	0.590365	1.27430324579632	0.7987500000000001	0.0895	0.10875	0.0900749999999999	0.8858000000000001	0.281325	1	0	0.0	0	0.0	0	0.0	PPTY	NO	Predicted	ITCH,NEDD4	0.92234707	0.07765293	1	0.9416915	NON-DEGRON	Novel instance
O14523	Phospholipid transfer protein C2CD2L (C2 domain-containing protein 2-like) (C2CD2-like) (Transmembrane protein 24)	C2CD2L	DEG_APCC_DBOX_1	286	294	67.28888888888888	0.3747366666666666	1.2211721813562118	0.1594444444444444	0.0083333333333333	0.8323333333333333	0.4228555555555556	0.7849	0.6431555555555556	0	1	K271-ub	1	271	0	0.0	NRLFLRQLR	NO	Predicted	APC,CDC20,FZR1	0.7185009	0.2814991	1	0.9858773	NON-DEGRON	Novel instance
O14523	Phospholipid transfer protein C2CD2L (C2 domain-containing protein 2-like) (C2CD2-like) (Transmembrane protein 24)	C2CD2L	DEG_APCC_DBOX_1	380	388	70.36666666666667	0.5449144444444445	1.0897902508709032	0.4795555555555555	0.0098888888888888	0.5125555555555555	0.6051	0.705388888888889	0.6983333333333334	0	0	0.0	1	393	2	S374-p,T388-p	SRRQLCPLT	NO	Predicted	APC,CDC20,FZR1	0.96955585	0.030444145	1	0.9858773	NON-DEGRON	Novel instance
O14523	Phospholipid transfer protein C2CD2L (C2 domain-containing protein 2-like) (C2CD2-like) (Transmembrane protein 24)	C2CD2L	DEG_SCF_FBW7_1	415	421	74.24285714285713	0.4492785714285713	0.7635762910813666	0.9445714285714284	0.0285714285714285	0.0241428571428571	0.7470571428571429	0.5759714285714287	0.2663714285714286	0	0	0.0	2	431,432	8	S411-p,T417-p,S420-p,S421-p,T422-p,S426-p,T428-p,T430-p	LGTPTSS	NO	Predicted	FBXW7	0.9879066	0.012093425	1	0.9634881	DEGRON	High confidence novel instance
O14523	Phospholipid transfer protein C2CD2L (C2 domain-containing protein 2-like) (C2CD2-like) (Transmembrane protein 24)	C2CD2L	DEG_SPOP_SBC_1	418	422	82.9	0.4627639999999999	0.8090665479917988	0.9664	0.0162	0.0163999999999999	0.75586	0.5827800000000001	0.2314999999999999	0	0	0.0	2	431,432	8	S411-p,T417-p,S420-p,S421-p,T422-p,S426-p,T428-p,T430-p	PTSST	NO	Predicted	SPOP	0.9786354	0.02136463	1	0.9192029	DEGRON	High confidence novel instance
O14523	Phospholipid transfer protein C2CD2L (C2 domain-containing protein 2-like) (C2CD2-like) (Transmembrane protein 24)	C2CD2L	LIG_APCC_ABBA_1	403	408	44.083333333333336	0.6007983333333333	1.244414714417567	0.2396666666666666	0.0111666666666666	0.7513333333333333	0.5679	0.7562833333333333	0.8936666666666667	0	0	0.0	1	393	2	S411-p,T417-p	VELHYE	NO	Predicted	APC,CDC20,FZR1	0.80130535	0.19869465	1	0.9598278	NON-DEGRON	Novel instance
O14524	Nuclear envelope integral membrane protein 1	NEMP1	CBL_PTK	429	435	91.57142857142856	0.2909571428571428	0.8154342767059528	0.831857142857143	0.1445714285714285	0.0272857142857142	0.5476714285714286	0.7531928571428571	0.2955571428571428	0	0	0.0	0	0.0	3	S424-p,S425-p,T444-p	DSYSRCP	NO	Predicted	CBL	0.9881421	0.011857927	1	0.89098835	DEGRON	High confidence novel instance
O14526	F-BAR domain only protein 1	FCHO1	DEG_SCF_TRCP1_1	474	479	78.81666666666668	0.2552266666666666	0.8540579128184534	0.9121666666666668	0.0723333333333333	0.0143333333333333	0.75725	0.5412999999999999	0.8000666666666666	0	0	0.0	0	0.0	0	0.0	DSGLDS	NO	Predicted	BTRC	0.9626902	0.037309825	1	0.94877315	DEGRON	High confidence novel instance
O14526	F-BAR domain only protein 1	FCHO1	DEG_SPOP_SBC_1	416	420	95.9	0.29606	1.051600653565224	0.8952	0.0836	0.02	0.75562	0.6100599999999998	0.56752	0	0	0.0	3	398,408,433	2	S420-p,S427-p	PRTSS	NO	Predicted	SPOP	0.88305116	0.11694884	1	0.9192029	NON-DEGRON	Novel instance
O14526	F-BAR domain only protein 1	FCHO1	DEG_SPOP_SBC_1	463	467	82.6	0.308882	1.029216811813707	0.908	0.0482	0.0436	0.62236	0.5135199999999998	0.5986	0	0	0.0	0	0.0	0	0.0	PFSSS	NO	Predicted	SPOP	0.7117066	0.28829342	1	0.9192029	NON-DEGRON	Novel instance
O14529	Homeobox protein cut-like 2 (Homeobox protein cux-2)	CUX2	DEG_SPOP_SBC_1	1413	1417	84.88	0.3224399999999999	0.95534561125888	0.9556	0.03	0.0126	0.5277599999999999	0.5357999999999999	0.6151800000000001	0	0	0.0	1	1431	0	0.0	VPSSS	NO	Predicted	SPOP	0.93691933	0.06308067	1	0.9192029	DEGRON	High confidence novel instance
O14544	Suppressor of cytokine signaling 6 (SOCS-6) (Cytokine-inducible SH2 protein 4) (CIS-4) (Suppressor of cytokine signaling 4) (SOCS-4)	SOCS6	DEG_SPOP_SBC_1	159	163	73.82	0.522162	0.9854471181354716	0.8642000000000001	0.0252	0.1064	0.46436	0.6688200000000001	0.46184	0	1	K173-ub	3	150,156,173	2	S162-p,S163-p	VHSSS	NO	Predicted	SPOP	0.99871135	0.0012886524	1	0.9192029	DEGRON	High confidence novel instance
O14559	Rho GTPase-activating protein 33 (Rho-type GTPase-activating protein 33) (Sorting nexin-26) (Tc10/CDC42 GTPase-activating protein)	ARHGAP33	DEG_SCF_FBW7_1	822	827	85.44999999999999	0.3589583333333333	1.0204716751134346	0.9626666666666668	0.0139999999999999	0.0195	0.5630499999999999	0.6576499999999997	0.33155	0	0	0.0	0	0.0	0	0.0	PTPALS	NO	Predicted	FBXW7	0.97329503	0.026704967	1	0.9634881	DEGRON	High confidence novel instance
O14559	Rho GTPase-activating protein 33 (Rho-type GTPase-activating protein 33) (Sorting nexin-26) (Tc10/CDC42 GTPase-activating protein)	ARHGAP33	DEG_SCF_FBW7_1	1269	1276	76.58749999999999	0.423925	1.180027835768963	0.8135000000000001	0.029125	0.157625	0.6826874999999999	0.6146812499999998	0.3393375	0	0	0.0	0	0.0	0	0.0	PYPTPSWS	NO	Predicted	FBXW7	0.99830246	0.0016975403	1	0.9634881	DEGRON	High confidence novel instance
O14559	Rho GTPase-activating protein 33 (Rho-type GTPase-activating protein 33) (Sorting nexin-26) (Tc10/CDC42 GTPase-activating protein)	ARHGAP33	DEG_SPOP_SBC_1	658	662	80.42	0.37337	1.0752758832846805	0.8704000000000001	0.0958	0.0374	0.61724	0.57538	0.59268	0	0	0.0	0	0.0	0	0.0	PHSSS	NO	Predicted	SPOP	0.9957799	0.004220128	1	0.9192029	DEGRON	High confidence novel instance
O14559	Rho GTPase-activating protein 33 (Rho-type GTPase-activating protein 33) (Sorting nexin-26) (Tc10/CDC42 GTPase-activating protein)	ARHGAP33	DEG_SPOP_SBC_1	1181	1185	85.08	0.375644	1.083482859843643	0.9492	0.0285999999999999	0.0158	0.7898599999999999	0.4077599999999999	0.35606	0	0	0.0	0	0.0	0	0.0	PASSS	NO	Predicted	SPOP	0.99676055	0.0032394528	1	0.9192029	DEGRON	High confidence novel instance
O14559	Rho GTPase-activating protein 33 (Rho-type GTPase-activating protein 33) (Sorting nexin-26) (Tc10/CDC42 GTPase-activating protein)	ARHGAP33	ITCH	966	969	99.025	0.34681	1.014592929862448	0.9595	0.01925	0.0225	0.701125	0.6180749999999999	0.8365499999999999	0	0	0.0	0	0.0	0	0.0	PPPY	NO	Predicted	ITCH,NEDD4	0.75525403	0.24474597	1	0.9416915	NON-DEGRON	Novel instance
O14559	Rho GTPase-activating protein 33 (Rho-type GTPase-activating protein 33) (Sorting nexin-26) (Tc10/CDC42 GTPase-activating protein)	ARHGAP33	ITCH	1239	1242	76.525	0.3527475	1.0326084642426596	0.93325	0.035	0.0284999999999999	0.47455	0.6750749999999999	0.942	0	0	0.0	0	0.0	0	0.0	PPAY	NO	Predicted	ITCH,NEDD4	0.9825864	0.017413616	1	0.9416915	DEGRON	High confidence novel instance
O14559	Rho GTPase-activating protein 33 (Rho-type GTPase-activating protein 33) (Sorting nexin-26) (Tc10/CDC42 GTPase-activating protein)	ARHGAP33	ITCH	1267	1270	94.65	0.4076025	1.064871980306307	0.921	0.014	0.06075	0.687775	0.5471749999999999	0.133625	0	0	0.0	0	0.0	0	0.0	PPPY	NO	Predicted	ITCH,NEDD4	0.8377071	0.1622929	1	0.9416915	NON-DEGRON	Novel instance
O14578	Citron Rho-interacting kinase (CRIK) (EC 2.7.11.1) (Serine/threonine-protein kinase 21)	CIT	DEG_APCC_DBOX_1	2011	2019	77.0111111111111	0.1670844444444444	0.845247107681776	0.6691111111111111	0.1768888888888889	0.162	0.4689	0.7357777777777778	0.936777777777778	0	0	0.0	0	0.0	5	S2001-p,S2002-p,T2013-p,S2025-p,S2026-p	VRTPLSQVN	NO	Predicted	APC,CDC20,FZR1	0.95822954	0.04177046	1	0.9858773	NON-DEGRON	Novel instance
O14578	Citron Rho-interacting kinase (CRIK) (EC 2.7.11.1) (Serine/threonine-protein kinase 21)	CIT	DEG_SPOP_SBC_1	442	446	59.66	0.326436	0.9908609887373184	0.5753999999999999	0.344	0.085	0.41586	0.68858	0.14776	0	0	0.0	6	423,449,450,454,456,464	4	S431-p,S433-p,S436-p,S440-p	AKTSS	NO	Predicted	SPOP	0.8991332	0.100866795	1	0.9192029	NON-DEGRON	Novel instance
O14578	Citron Rho-interacting kinase (CRIK) (EC 2.7.11.1) (Serine/threonine-protein kinase 21)	CIT	ITCH	1926	1929	88.6	0.19733	0.7505623261370573	0.8620000000000001	0.0755	0.07175	0.7983	0.52555	0.432425	0	0	0.0	2	1923,1935	4	Y1929-p,T1934-p,S1939-p,S1940-p	PPTY	NO	Predicted	ITCH,NEDD4	0.54124564	0.45875436	1	0.9416915	NON-DEGRON	Novel instance
O14579	Coatomer subunit epsilon (Epsilon-coat protein) (Epsilon-COP)	COPE	DEG_APCC_KENBOX_2	292	296	62.540000000000006	0.425882	1.0846351712721252	0.0278	0.9716	0.0025999999999999	0.2784999999999999	0.78207	0.17642	1	2	K278-ub,K288-ub	2	278,288	2	S283-p,S307-p	AKEND	NO	Predicted	APC,CDC20,FZR1	0.5608417	0.43915832	1	0.9515665	NON-DEGRON	Novel instance
O14594	Neurocan core protein (Chondroitin sulfate proteoglycan 3)	NCAN	DEG_Kelch_Keap1_1	943	948	74.18333333333334	0.59441	1.2724438532697484	0.8331666666666666	0.0605	0.1051666666666666	0.5959	0.5824333333333332	0.6913166666666667	0	0	0.0	1	925	0	0.0	SVSSGE	NO	Predicted	KEAP1	0.9946084	0.0053915977	1	0.9475442	DEGRON	High confidence novel instance
O14594	Neurocan core protein (Chondroitin sulfate proteoglycan 3)	NCAN	DEG_SCF_FBW7_1	833	838	68.63333333333333	0.4782316666666666	0.9418104747292276	0.8245	0.0279999999999999	0.1493333333333333	0.6362833333333332	0.6772166666666667	0.5071166666666667	0	0	0.0	0	0.0	0	0.0	VTPAPS	NO	Predicted	FBXW7	0.98822325	0.011776745	1	0.9634881	DEGRON	High confidence novel instance
O14594	Neurocan core protein (Chondroitin sulfate proteoglycan 3)	NCAN	DEG_SCF_FBW7_1	869	875	78.71428571428571	0.4179485714285715	0.901001019231289	0.762857142857143	0.0217142857142857	0.2224285714285714	0.4676428571428572	0.8140000000000001	0.9631714285714283	0	0	0.0	1	881	0	0.0	IVTPLTT	NO	Predicted	FBXW7	0.87441826	0.12558174	1	0.9634881	NON-DEGRON	Novel instance
O14594	Neurocan core protein (Chondroitin sulfate proteoglycan 3)	NCAN	DEG_SCF_FBW7_2	808	815	101.0875	0.4716937499999999	0.9052919900653325	0.929875	0.018125	0.051375	0.413125	0.7532625000000001	0.8099875000000001	0	0	0.0	1	788	0	0.0	PKVTPNLE	NO	Predicted	FBXW7	0.9190388	0.08096123	1	0.99856865	NON-DEGRON	Novel instance
O14594	Neurocan core protein (Chondroitin sulfate proteoglycan 3)	NCAN	DEG_SPOP_SBC_1	854	858	86.22	0.3366679999999999	0.7450437518672123	0.7738	0.1306	0.095	0.5519200000000001	0.7288600000000002	0.80634	0	0	0.0	0	0.0	0	0.0	AESTT	NO	Predicted	SPOP	0.78757685	0.21242315	1	0.9192029	NON-DEGRON	Novel instance
O14613	Cdc42 effector protein 2 (Binder of Rho GTPases 1)	CDC42EP2	DEG_SCF_FBW7_1	135	141	84.6857142857143	0.706642857142857	0.915160517016958	0.9404285714285716	0.0287142857142857	0.0261428571428571	0.8312571428571429	0.6054714285714287	0.2739	1	0	0.0	1	129	2	T137-p,S141-p	LETPQPS	NO	Predicted	FBXW7	0.84760094	0.15239906	1	0.9634881	NON-DEGRON	Novel instance
O14618	Copper chaperone for superoxide dismutase (Superoxide dismutase copper chaperone)	CCS	DEG_APCC_DBOX_1	164	172	49.42222222222223	0.4983455555555555	1.2459842396393088	0.4575555555555556	0.0565555555555555	0.4862222222222221	0.5727777777777778	0.6639333333333334	0.1407666666666666	1	0	0.0	1	189	0	0.0	HRGDLGNVR	NO	Predicted	APC,CDC20,FZR1	0.89961773	0.10038227	1	0.9858773	NON-DEGRON	Novel instance
O14639	Actin-binding LIM protein 1 (abLIM-1) (Actin-binding LIM protein family member 1) (Actin-binding double zinc finger protein) (LIMAB1) (Limatin)	ABLIM1	DEG_SCF_FBW7_2	430	437	68.48750000000001	0.40653125	1.1026886990185925	0.87125	0.057875	0.066875	0.7119375	0.6142	0.3475625	1	1	K417-ub	1	417	7	S422-p,S426-p,T429-p,S431-p,T433-p,S435-p,Y439-p	LSPTPSAE	NO	Predicted	FBXW7	0.9979189	0.0020810962	1	0.99856865	NON-DEGRON	Novel instance
O14639	Actin-binding LIM protein 1 (abLIM-1) (Actin-binding LIM protein family member 1) (Actin-binding double zinc finger protein) (LIMAB1) (Limatin)	ABLIM1	DEG_SCF_FBW7_2	558	565	80.275	0.41172375	0.966448490138044	0.865	0.098375	0.041125	0.740475	0.61395	0.1815625	1	2	K546-ub,K549-ub	4	539,546,549,583	0	0.0	PSETPKIE	NO	Predicted	FBXW7	0.76800454	0.23199546	1	0.99856865	NON-DEGRON	Novel instance
O14639	Actin-binding LIM protein 1 (abLIM-1) (Actin-binding LIM protein family member 1) (Actin-binding double zinc finger protein) (LIMAB1) (Limatin)	ABLIM1	ITCH	525	528	94.25	0.4894825	1.4647450240551043	0.907	0.066	0.032	0.3993	0.796125	0.895325	1	2	K529-ub,K546-ub	3	510,539,546	3	Y522-p,Y528-p,S538-p	PPIY	NO	Predicted	ITCH,NEDD4	0.9687967	0.03120333	1	0.9416915	DEGRON	High confidence novel instance
O14640	Segment polarity protein dishevelled homolog DVL-1 (Dishevelled-1) (DSH homolog 1)	DVL1	ITCH	550	553	69.55	0.5973375	1.4389939303817083	0.90225	0.04825	0.0419999999999999	0.5574	0.6974750000000001	0.72725	1	0	0.0	0	0.0	0	0.0	PPAY	NO	Predicted	ITCH,NEDD4	0.9898337	0.010166287	1	0.9416915	DEGRON	High confidence novel instance
O14641	Segment polarity protein dishevelled homolog DVL-2 (Dishevelled-2) (DSH homolog 2)	DVL2	DEG_SPOP_SBC_1	2	6	86.06	0.263172	0.6833491653052614	0.9732	0.0134	0.0121999999999999	0.85976	0.58952	0.09652	0	0	0.0	1	15	1	T14-p	AGSST	NO	Predicted	SPOP	0.89089346	0.10910654	1	0.9192029	NON-DEGRON	Novel instance
O14641	Segment polarity protein dishevelled homolog DVL-2 (Dishevelled-2) (DSH homolog 2)	DVL2	DEG_SPOP_SBC_1	394	398	62.720000000000006	0.413944	0.8947344220675995	0.8705999999999999	0.0642	0.0654	0.4170399999999999	0.62334	0.13704	0	0	0.0	0	0.0	0	0.0	PGSSS	NO	Predicted	SPOP	0.8744242	0.12557578	1	0.9192029	NON-DEGRON	Novel instance
O14641	Segment polarity protein dishevelled homolog DVL-2 (Dishevelled-2) (DSH homolog 2)	DVL2	LIG_APCC_ABBA_1	417	422	60.88333333333335	0.498005	1.0138022291210749	0.787	0.0816666666666666	0.1321666666666666	0.4513166666666666	0.7285666666666669	0.2016333333333333	0	1	K428-ub	1	428	1	S418-p	LSVHTD	NO	Predicted	APC,CDC20,FZR1	0.99780935	0.0021906495	1	0.9598278	DEGRON	High confidence novel instance
O14641	Segment polarity protein dishevelled homolog DVL-2 (Dishevelled-2) (DSH homolog 2)	DVL2	ITCH	565	568	58.05	0.4904575	1.3085258617239697	0.91125	0.038	0.0505	0.53775	0.6013	0.463125	1	0	0.0	0	0.0	0	0.0	PPPY	NO	Predicted	ITCH,NEDD4	0.9448133	0.05518669	1	0.9416915	DEGRON	High confidence novel instance
O14645	Axonemal dynein light intermediate polypeptide 1 (Inner dynein arm light chain, axonemal) (hp28)	DNALI1	DEG_COP1_1	54	61	84.9875	0.2743325	0.5907049330830351	0.955375	0.021875	0.0205	0.70495	0.6459249999999999	0.400325	0	0	0.0	2	49,51	0	0.0	STPCVPDP	NO	Predicted	COP1	0.94442576	0.05557424	1	0.88759387	DEGRON	High confidence novel instance
O14646	Chromodomain-helicase-DNA-binding protein 1 (CHD-1) (EC 3.6.4.12) (ATP-dependent helicase CHD1)	CHD1	DEG_SCF_TRCP1_1	23	28	88.21666666666668	0.23423	1.002302955329669	0.9678333333333332	0.0255	0.0081666666666666	0.76905	0.4687166666666666	0.6839999999999998	0	0	0.0	0	0.0	0	0.0	DSGSAS	NO	Predicted	BTRC	0.81948763	0.18051237	1	0.94877315	NON-DEGRON	Novel instance
O14646	Chromodomain-helicase-DNA-binding protein 1 (CHD-1) (EC 3.6.4.12) (ATP-dependent helicase CHD1)	CHD1	DEG_SCF_TRCP1_1	53	58	96.65	0.2837733333333334	1.1911078888708695	0.9603333333333332	0.0293333333333333	0.0091666666666666	0.7798166666666667	0.4106	0.3864	0	0	0.0	2	73,77	0	0.0	DSGSES	NO	Predicted	BTRC	0.98726046	0.012739539	1	0.94877315	DEGRON	High confidence novel instance
O14646	Chromodomain-helicase-DNA-binding protein 1 (CHD-1) (EC 3.6.4.12) (ATP-dependent helicase CHD1)	CHD1	DEG_SPOP_SBC_1	953	957	79.82000000000001	0.276494	0.78053233383334	0.9324	0.0336	0.0354	0.54852	0.6087399999999998	0.22842	0	2	K945-ub,K962-ub	3	945,962,970	5	T950-p,S952-p,S955-p,T958-p,S966-p	APSSS	NO	Predicted	SPOP	0.9988153	0.0011847019	1	0.9192029	DEGRON	High confidence novel instance
O14646	Chromodomain-helicase-DNA-binding protein 1 (CHD-1) (EC 3.6.4.12) (ATP-dependent helicase CHD1)	CHD1	CBL_MET	1657	1659	81.39999999999999	0.2696633333333333	1.1000849890750406	0.7833333333333333	0.1953333333333333	0.02	0.4828333333333334	0.6323333333333333	0.8055333333333333	0	0	0.0	1	1653	1	S1662-p	DYR	NO	Predicted	CBL	0.98325956	0.016740441	1	0.8813149	DEGRON	High confidence novel instance
O14647	Chromodomain-helicase-DNA-binding protein 2 (CHD-2) (EC 3.6.4.12) (ATP-dependent helicase CHD2)	CHD2	DEG_APCC_KENBOX_2	1347	1351	133.06	0.226292	0.921757967491266	0.7662	0.2138	0.027	0.65316	0.69168	0.34822	0	0	0.0	7	1327,1328,1338,1340,1341,1343,1356	0	0.0	KKENK	NO	Predicted	APC,CDC20,FZR1	0.61927515	0.38072485	1	0.9515665	NON-DEGRON	Novel instance
O14647	Chromodomain-helicase-DNA-binding protein 2 (CHD-2) (EC 3.6.4.12) (ATP-dependent helicase CHD2)	CHD2	DEG_SCF_TRCP1_1	32	37	90.18333333333332	0.2687466666666666	1.1190211668751746	0.922	0.0526666666666666	0.0285	0.8743333333333333	0.42875	0.5166833333333334	0	0	0.0	0	0.0	0	0.0	DSGSQS	NO	Predicted	BTRC	0.96087337	0.039126635	1	0.94877315	DEGRON	High confidence novel instance
O14647	Chromodomain-helicase-DNA-binding protein 2 (CHD-2) (EC 3.6.4.12) (ATP-dependent helicase CHD2)	CHD2	DEG_SPOP_SBC_1	1432	1436	93.92	0.25338	0.9895249202519985	0.8312000000000002	0.1348	0.0357999999999999	0.77382	0.5267399999999999	0.46828	0	0	0.0	9	1415,1418,1419,1421,1423,1424,1426,1428,1439	3	S1429-p,S1434-p,S1441-p	AKSSS	NO	Predicted	SPOP	0.9644373	0.035562694	1	0.9192029	DEGRON	High confidence novel instance
O14654	Insulin receptor substrate 4 (IRS-4) (160 kDa phosphotyrosine protein) (py160) (Phosphoprotein of 160 kDa) (pp160)	IRS4	DEG_APCC_DBOX_1	993	1001	79.4	0.3195222222222222	0.897268542628957	0.9185555555555556	0.0391111111111111	0.0397777777777777	0.3413444444444444	0.7262444444444446	0.1415333333333333	0	0	0.0	0	0.0	0	0.0	ARWPLPPLP	NO	Predicted	APC,CDC20,FZR1	0.98710966	0.012890339	1	0.9858773	DEGRON	High confidence novel instance
O14654	Insulin receptor substrate 4 (IRS-4) (160 kDa phosphotyrosine protein) (py160) (Phosphoprotein of 160 kDa) (pp160)	IRS4	DEG_SCF_FBW7_1	707	713	77.7	0.4704842857142857	0.9297665746882592	0.8314285714285715	0.0288571428571428	0.1421428571428571	0.5120857142857143	0.6894999999999999	0.9277	0	0	0.0	2	729,730	4	Y700-p,S714-p,S715-p,Y717-p	VATPLVS	NO	Predicted	FBXW7	0.99464583	0.005354166	1	0.9634881	DEGRON	High confidence novel instance
O14654	Insulin receptor substrate 4 (IRS-4) (160 kDa phosphotyrosine protein) (py160) (Phosphoprotein of 160 kDa) (pp160)	IRS4	DEG_SPOP_SBC_1	915	919	70.32000000000001	0.414324	0.999256515356981	0.8524	0.1159999999999999	0.0296	0.67096	0.6330399999999999	0.52306	0	2	K897-ub,K928-ub	6	897,900,902,904,907,928	2	S919-p,Y921-p	ADSSS	NO	Predicted	SPOP	0.9968681	0.003131926	1	0.9192029	DEGRON	High confidence novel instance
O14669	Transmembrane gamma-carboxyglutamic acid protein 2 (Proline-rich gamma-carboxyglutamic acid protein 2) (Proline-rich Gla protein 2)	PRRG2	ITCH	192	195	60.85000000000001	0.9186125	1.2056196299515274	0.94775	0.031	0.023	0.767675	0.5993749999999999	0.403525	0	0	0.0	0	0.0	0	0.0	PPPY	NO	Predicted	ITCH,NEDD4	0.9966016	0.0033984184	1	0.9416915	DEGRON	High confidence novel instance
O14672	Disintegrin and metalloproteinase domain-containing protein 10 (ADAM 10) (EC 3.4.24.81) (CDw156) (Kuzbanian protein homolog) (Mammalian disintegrin-metalloprotease) (CD antigen CD156c)	ADAM10	DEG_APCC_KENBOX_2	409	413	81.02	0.4450279999999999	0.7729199774217358	0.7776	0.1044	0.1158	0.4755399999999999	0.71552	0.18382	1	0	0.0	3	405,426,431	0	0.0	QKENG	NO	Predicted	APC,CDC20,FZR1	0.9809506	0.019049406	1	0.9515665	DEGRON	High confidence novel instance
O14672	Disintegrin and metalloproteinase domain-containing protein 10 (ADAM 10) (EC 3.4.24.81) (CDw156) (Kuzbanian protein homolog) (Mammalian disintegrin-metalloprotease) (CD antigen CD156c)	ADAM10	LIG_APCC_ABBAyCdc20_2	346	352	77.34285714285714	0.4491057142857143	0.7629400729005141	0.447	0.0252857142857142	0.5238571428571429	0.3676571428571428	0.7848714285714286	0.1855714285714285	1	0	0.0	2	355,356	1	S357-p	KSKLYSD	NO	Predicted	APC,CDC20,FZR1	0.8982212	0.101778805	1	0.8570209	DEGRON	High confidence novel instance
O14681	Etoposide-induced protein 2.4 homolog (p53-induced gene 8 protein)	EI24	DEG_SPOP_SBC_1	314	318	78.38000000000001	0.343644	1.0200714843734189	0.7708	0.2037999999999999	0.0214	0.2048	0.69094	0.03182	0	1	K323-ub	4	307,323,333,335	5	S316-p,S317-p,T319-p,S320-p,S326-p	ALSSS	NO	Predicted	SPOP	0.7902861	0.20971388	1	0.9192029	NON-DEGRON	Novel instance
O14686	Histone-lysine N-methyltransferase 2D (Lysine N-methyltransferase 2D) (EC 2.1.1.364) (ALL1-related protein) (Myeloid/lymphoid or mixed-lineage leukemia protein 2)	KMT2D	DEG_Kelch_Keap1_1	2598	2603	82.61666666666667	0.306185	0.9151149995245148	0.9401666666666664	0.0313333333333333	0.0243333333333333	0.6518833333333333	0.5080666666666666	0.7571666666666667	0	0	0.0	0	0.0	0	0.0	SGSTGE	NO	Predicted	KEAP1	0.96001476	0.03998524	1	0.9475442	DEGRON	High confidence novel instance
O14686	Histone-lysine N-methyltransferase 2D (Lysine N-methyltransferase 2D) (EC 2.1.1.364) (ALL1-related protein) (Myeloid/lymphoid or mixed-lineage leukemia protein 2)	KMT2D	DEG_SCF_FBW7_1	2330	2336	94.67142857142858	0.4116842857142858	1.0741797862462978	0.9565714285714284	0.026	0.0157142857142857	0.6600999999999999	0.681042857142857	0.8261	0	0	0.0	1	2322	3	T2323-p,T2332-p,S2342-p	PLTPRAS	NO	Predicted	FBXW7	0.9971692	0.0028308034	1	0.9634881	DEGRON	High confidence novel instance
O14686	Histone-lysine N-methyltransferase 2D (Lysine N-methyltransferase 2D) (EC 2.1.1.364) (ALL1-related protein) (Myeloid/lymphoid or mixed-lineage leukemia protein 2)	KMT2D	DEG_SCF_FBW7_1	4305	4312	103.3875	0.45120375	1.1933579262596912	0.98225	0.006	0.01	0.85335	0.4795375	0.5519499999999999	0	0	0.0	1	4318	0	0.0	VHPTPPPS	NO	Predicted	FBXW7	0.9521366	0.047863424	1	0.9634881	NON-DEGRON	Novel instance
O14686	Histone-lysine N-methyltransferase 2D (Lysine N-methyltransferase 2D) (EC 2.1.1.364) (ALL1-related protein) (Myeloid/lymphoid or mixed-lineage leukemia protein 2)	KMT2D	DEG_SCF_FBW7_1	4619	4625	86.95714285714284	0.5769171428571429	1.0755690379805771	0.974	0.0107142857142857	0.0124285714285714	0.7757571428571427	0.5198714285714285	0.2104428571428571	0	0	0.0	2	4613,4637	6	S4617-p,T4621-p,S4624-p,S4625-p,T4629-p,S4633-p	PPTPPSS	NO	Predicted	FBXW7	0.99832577	0.0016742349	1	0.9634881	DEGRON	High confidence novel instance
O14686	Histone-lysine N-methyltransferase 2D (Lysine N-methyltransferase 2D) (EC 2.1.1.364) (ALL1-related protein) (Myeloid/lymphoid or mixed-lineage leukemia protein 2)	KMT2D	DEG_SCF_FBW7_1	4626	4633	81.9625	0.65439625	1.3252021163884795	0.95225	0.0291249999999999	0.01925	0.8106	0.5303374999999999	0.3244249999999999	0	0	0.0	3	4613,4637,4653	7	S4617-p,T4621-p,S4624-p,S4625-p,T4629-p,S4633-p,T4643-p	LPPTPPPS	NO	Predicted	FBXW7	0.9990369	0.00096309185	1	0.9634881	DEGRON	High confidence novel instance
O14686	Histone-lysine N-methyltransferase 2D (Lysine N-methyltransferase 2D) (EC 2.1.1.364) (ALL1-related protein) (Myeloid/lymphoid or mixed-lineage leukemia protein 2)	KMT2D	DEG_SCF_FBW7_2	377	384	82.10000000000001	0.2558525	0.8545390920449562	0.9255	0.039875	0.0335	0.704475	0.5996250000000001	0.134825	0	0	0.0	1	397	4	T366-p,S373-p,T380-p,Y389-p	PGDTPTDE	NO	Predicted	FBXW7	0.88248706	0.11751294	1	0.99856865	NON-DEGRON	Novel instance
O14686	Histone-lysine N-methyltransferase 2D (Lysine N-methyltransferase 2D) (EC 2.1.1.364) (ALL1-related protein) (Myeloid/lymphoid or mixed-lineage leukemia protein 2)	KMT2D	DEG_SCF_FBW7_2	1984	1990	96.88571428571429	0.4871314285714286	0.9784247201114038	0.9637142857142856	0.019	0.0151428571428571	0.8402714285714286	0.617642857142857	0.1128	0	0	0.0	1	2008	0	0.0	PTTPTTE	NO	Predicted	FBXW7	0.94631046	0.05368954	1	0.99856865	NON-DEGRON	Novel instance
O14686	Histone-lysine N-methyltransferase 2D (Lysine N-methyltransferase 2D) (EC 2.1.1.364) (ALL1-related protein) (Myeloid/lymphoid or mixed-lineage leukemia protein 2)	KMT2D	DEG_SCF_FBW7_2	2838	2844	89.32857142857142	0.4308414285714286	1.107495513654997	0.9645714285714286	0.0225714285714285	0.0131428571428571	0.6444714285714285	0.6102142857142855	0.6225428571428571	0	0	0.0	0	0.0	0	0.0	PSTPGPE	NO	Predicted	FBXW7	0.9864405	0.01355952	1	0.99856865	NON-DEGRON	Novel instance
O14686	Histone-lysine N-methyltransferase 2D (Lysine N-methyltransferase 2D) (EC 2.1.1.364) (ALL1-related protein) (Myeloid/lymphoid or mixed-lineage leukemia protein 2)	KMT2D	DEG_SCF_FBW7_2	3136	3142	103.52857142857144	0.3792742857142857	0.9968227344553858	0.9377142857142856	0.0157142857142857	0.0371428571428571	0.5191142857142856	0.7417285714285714	0.8513428571428571	0	0	0.0	3	3119,3121,3155	2	S3130-p,T3138-p	IATPKVE	NO	Predicted	FBXW7	0.99335843	0.0066415668	1	0.99856865	NON-DEGRON	Novel instance
O14686	Histone-lysine N-methyltransferase 2D (Lysine N-methyltransferase 2D) (EC 2.1.1.364) (ALL1-related protein) (Myeloid/lymphoid or mixed-lineage leukemia protein 2)	KMT2D	DEG_SIAH_1	1187	1195	97.5888888888889	0.3912411111111111	0.9808692749829004	0.9608888888888888	0.0218888888888888	0.0151111111111111	0.7217777777777779	0.6616666666666666	0.4436666666666666	0	0	0.0	2	1173,1201	3	S1180-p,T1195-p,T1198-p	EPRAPVAPT	NO	Predicted	SIAH1,SIAH2,SIAH3	0.9955108	0.0044891834	1	0.9671541	DEGRON	High confidence novel instance
O14686	Histone-lysine N-methyltransferase 2D (Lysine N-methyltransferase 2D) (EC 2.1.1.364) (ALL1-related protein) (Myeloid/lymphoid or mixed-lineage leukemia protein 2)	KMT2D	DEG_SPOP_SBC_1	2967	2971	91.3	0.357796	0.9348722309581609	0.954	0.0318	0.0132	0.6659200000000001	0.6170599999999999	0.6187	0	0	0.0	2	2953,2985	1	S2969-p	PPSST	NO	Predicted	SPOP	0.9663675	0.033632517	1	0.9192029	DEGRON	High confidence novel instance
O14686	Histone-lysine N-methyltransferase 2D (Lysine N-methyltransferase 2D) (EC 2.1.1.364) (ALL1-related protein) (Myeloid/lymphoid or mixed-lineage leukemia protein 2)	KMT2D	DEG_SPOP_SBC_1	3172	3176	88.13999999999999	0.389354	1.054944172539244	0.9406	0.033	0.0252	0.67868	0.56168	0.7240400000000001	0	0	0.0	2	3155,3182	1	T3179-p	PFSSS	NO	Predicted	SPOP	0.9870341	0.012965918	1	0.9192029	DEGRON	High confidence novel instance
O14686	Histone-lysine N-methyltransferase 2D (Lysine N-methyltransferase 2D) (EC 2.1.1.364) (ALL1-related protein) (Myeloid/lymphoid or mixed-lineage leukemia protein 2)	KMT2D	LIG_APCC_ABBA_1	600	605	111.83333333333331	0.3450383333333333	1.0087405609958888	0.9646666666666668	0.0196666666666666	0.0138333333333333	0.7954	0.5608333333333333	0.9835333333333334	0	0	0.0	0	0.0	1	S609-p	FPPFEE	NO	Predicted	APC,CDC20,FZR1	0.9867115	0.013288498	1	0.9598278	DEGRON	High confidence novel instance
O14686	Histone-lysine N-methyltransferase 2D (Lysine N-methyltransferase 2D) (EC 2.1.1.364) (ALL1-related protein) (Myeloid/lymphoid or mixed-lineage leukemia protein 2)	KMT2D	LIG_APCC_ABBA_1	1166	1171	97.48333333333336	0.4200966666666666	0.9907621610225514	0.7033333333333333	0.2623333333333333	0.0431666666666666	0.5795833333333333	0.7598666666666666	0.9460666666666668	0	0	0.0	1	1149	2	T1164-p,S1180-p	MEVYPE	NO	Predicted	APC,CDC20,FZR1	0.99072075	0.009279251	1	0.9598278	DEGRON	High confidence novel instance
O14686	Histone-lysine N-methyltransferase 2D (Lysine N-methyltransferase 2D) (EC 2.1.1.364) (ALL1-related protein) (Myeloid/lymphoid or mixed-lineage leukemia protein 2)	KMT2D	CBL_PTK	2448	2454	99.12857142857142	0.4069442857142857	0.908311701487778	0.9682857142857144	0.0144285714285714	0.015	0.8061857142857142	0.5265285714285712	0.2744857142857143	0	0	0.0	1	2468	0	0.0	DPYSRPP	NO	Predicted	CBL	0.95440453	0.045595467	1	0.89098835	DEGRON	High confidence novel instance
O14686	Histone-lysine N-methyltransferase 2D (Lysine N-methyltransferase 2D) (EC 2.1.1.364) (ALL1-related protein) (Myeloid/lymphoid or mixed-lineage leukemia protein 2)	KMT2D	ITCH	2193	2196	112.525	0.3538175	0.9823240640833918	0.975	0.00775	0.015	0.6416999999999999	0.5881749999999999	0.3823	0	0	0.0	0	0.0	1	S2201-p	PPTY	NO	Predicted	ITCH,NEDD4	0.99674356	0.0032564402	1	0.9416915	DEGRON	High confidence novel instance
O14730	Serine/threonine-protein kinase RIO3 (EC 2.7.11.1) (RIO kinase 3) (sudD homolog)	RIOK3	LIG_APCC_ABBA_1	119	124	99.51666666666668	0.35223	0.8743591016591145	0.8933333333333334	0.047	0.0578333333333333	0.5149333333333334	0.6840833333333333	0.2728666666666666	0	2	K101-ub,K108-ub	3	101,102,108	7	S110-p,S112-p,Y116-p,Y122-p,S125-p,S127-p,S128-p	VHPYED	NO	Predicted	APC,CDC20,FZR1	0.9812106	0.01878941	1	0.9598278	DEGRON	High confidence novel instance
O14737	Programmed cell death protein 5 (TF-1 cell apoptosis-related protein 19) (Protein TFAR19)	PDCD5	DEG_APCC_DBOX_1	10	18	110.4888888888889	0.7181577777777778	1.0473489921521175	0.1602222222222222	0.8438888888888889	0.0011111111111111	0.5862	0.7287111111111111	0.5052555555555557	1	2	K20-ub,K33-ub	1	33	0	0.0	RRQRLAELQ	NO	Predicted	APC,CDC20,FZR1	0.50293773	0.49706227	1	0.9858773	NON-DEGRON	Novel instance
O14737	Programmed cell death protein 5 (TF-1 cell apoptosis-related protein 19) (Protein TFAR19)	PDCD5	DEG_APCC_DBOX_1	52	60	46.47777777777778	0.8637066666666667	1.053972691386786	0.1556666666666666	0.8406666666666667	0.0058888888888888	0.2784222222222222	0.7653777777777778	0.5564555555555555	1	3	K33-ub,K63-ub,K68-ub	4	33,63,66,68	3	S42-p,S51-p,S57-p	ARARLSNLA	NO	Predicted	APC,CDC20,FZR1	0.6061397	0.39386028	1	0.9858773	NON-DEGRON	Novel instance
O14745	Na(+)/H(+) exchange regulatory cofactor NHE-RF1 (NHERF-1) (Ezrin-radixin-moesin-binding phosphoprotein 50) (EBP50) (Regulatory cofactor of Na(+)/H(+) exchanger) (Sodium-hydrogen exchanger regulatory factor 1) (Solute carrier family 9 isoform A3 regulatory factor 1)	SLC9A3R1	DEG_APCC_DBOX_1	150	158	48.91111111111112	0.7475722222222222	1.283959889118497	0.289	0.0298888888888888	0.681	0.6653777777777778	0.7173999999999999	0.8147222222222221	1	1	K172-ub	3	142,172,174	3	T156-p,S162-p,Y164-p	LRPRLCTMK	NO	Predicted	APC,CDC20,FZR1	0.9886036	0.011396408	1	0.9858773	DEGRON	High confidence novel instance
O14745	Na(+)/H(+) exchange regulatory cofactor NHE-RF1 (NHERF-1) (Ezrin-radixin-moesin-binding phosphoprotein 50) (EBP50) (Regulatory cofactor of Na(+)/H(+) exchanger) (Sodium-hydrogen exchanger regulatory factor 1) (Solute carrier family 9 isoform A3 regulatory factor 1)	SLC9A3R1	DEG_APCC_KENBOX_2	265	269	106.5	0.477954	0.9880334588069916	0.6188	0.3708	0.0094	0.54472	0.72112	0.27888	1	0	0.0	0	0.0	3	T260-p,S269-p,S280-p	QKENS	NO	Predicted	APC,CDC20,FZR1	0.98079544	0.019204557	1	0.9515665	DEGRON	High confidence novel instance
O14745	Na(+)/H(+) exchange regulatory cofactor NHE-RF1 (NHERF-1) (Ezrin-radixin-moesin-binding phosphoprotein 50) (EBP50) (Regulatory cofactor of Na(+)/H(+) exchanger) (Sodium-hydrogen exchanger regulatory factor 1) (Solute carrier family 9 isoform A3 regulatory factor 1)	SLC9A3R1	DEG_SPOP_SBC_1	310	314	81.46	0.539048	1.053533348850349	0.952	0.0294	0.0166	0.7565199999999999	0.5206199999999999	0.2643	1	0	0.0	2	305,331	4	S299-p,S302-p,S313-p,S317-p	APSST	NO	Predicted	SPOP	0.9989002	0.0010998249	1	0.9192029	DEGRON	High confidence novel instance
O14745	Na(+)/H(+) exchange regulatory cofactor NHE-RF1 (NHERF-1) (Ezrin-radixin-moesin-binding phosphoprotein 50) (EBP50) (Regulatory cofactor of Na(+)/H(+) exchanger) (Sodium-hydrogen exchanger regulatory factor 1) (Solute carrier family 9 isoform A3 regulatory factor 1)	SLC9A3R1	LIG_APCC_ABBA_1	26	31	33.63333333333333	0.87058	1.2003416877192346	0.2816666666666667	0.0115	0.7108333333333333	0.3075833333333333	0.7494499999999998	0.3125666666666666	1	1	K50-ub	3	19,34,50	1	Y38-p	FHLHGE	NO	Predicted	APC,CDC20,FZR1	0.61665887	0.38334113	1	0.9598278	NON-DEGRON	Novel instance
O14745	Na(+)/H(+) exchange regulatory cofactor NHE-RF1 (NHERF-1) (Ezrin-radixin-moesin-binding phosphoprotein 50) (EBP50) (Regulatory cofactor of Na(+)/H(+) exchanger) (Sodium-hydrogen exchanger regulatory factor 1) (Solute carrier family 9 isoform A3 regulatory factor 1)	SLC9A3R1	LIG_APCC_ABBA_1	166	171	30.516666666666666	0.7966116666666667	1.1817131978697126	0.4496666666666666	0.0261666666666666	0.5288333333333333	0.6163166666666667	0.67585	0.8553499999999999	1	1	K172-ub	3	158,159,174	6	T156-p,S162-p,Y164-p,S170-p,S173-p,S181-p	FNLHSD	NO	Predicted	APC,CDC20,FZR1	0.81803477	0.18196523	1	0.9598278	NON-DEGRON	Novel instance
O14746	Telomerase reverse transcriptase (EC 2.7.7.49) (HEST2) (Telomerase catalytic subunit) (Telomerase-associated protein 2) (TP2)	TERT	DEG_SPOP_SBC_1	307	311	73.72	0.3277219999999999	1.077810499627768	0.9274	0.0508	0.0208	0.7478	0.4742599999999999	0.11552	0	0	0.0	1	329	0	0.0	PPSTS	NO	Predicted	SPOP	0.9923395	0.007660508	1	0.9192029	DEGRON	High confidence novel instance
O14746	Telomerase reverse transcriptase (EC 2.7.7.49) (HEST2) (Telomerase catalytic subunit) (Telomerase-associated protein 2) (TP2)	TERT	ITCH	173	176	66.55	0.4913	1.1979898650895338	0.7150000000000001	0.2007499999999999	0.0844999999999999	0.078475	0.8016249999999999	0.337275	0	0	0.0	0	0.0	0	0.0	PPLY	NO	Predicted	ITCH,NEDD4	0.91255856	0.087441444	1	0.9416915	NON-DEGRON	Novel instance
O14757	Serine/threonine-protein kinase Chk1 (EC 2.7.11.1) (CHK1 checkpoint homolog) (Cell cycle checkpoint kinase) (Checkpoint kinase-1)	CHEK1	DEG_SCF_FBW7_1	359	366	71.2	0.3046124999999999	0.7894536887056398	0.848875	0.094875	0.0507499999999999	0.4386624999999999	0.6498999999999999	0.1174125	0	1	K383-ub	2	375,383	5	T348-p,S357-p,T362-p,S365-p,S366-p	LLGTPGSS	NO	Predicted	FBXW7	0.99322045	0.0067795515	1	0.9634881	DEGRON	High confidence novel instance
O14770	Homeobox protein Meis2 (Meis1-related protein 1)	MEIS2	DEG_SCF_FBW7_1	410	417	78.7375	0.309995	0.9432818438829536	0.9195	0.04975	0.030125	0.7664499999999999	0.5746124999999999	0.3060875	0	0	0.0	0	0.0	0	0.0	PQMTPHPT	NO	Predicted	FBXW7	0.9349139	0.06508613	1	0.9634881	NON-DEGRON	Novel instance
O14771	Zinc finger protein 213 (Putative transcription factor CR53) (Zinc finger protein with KRAB and SCAN domains 21)	ZNF213	DEG_APCC_DBOX_1	286	294	75.28888888888889	0.4871288888888888	0.8213915780629482	0.6146666666666667	0.1228888888888888	0.2646666666666666	0.5746666666666668	0.6848555555555556	0.6698888888888889	0	0	0.0	0	0.0	1	T303-p	PRAALGPVV	NO	Predicted	APC,CDC20,FZR1	0.7379227	0.26207727	1	0.9858773	NON-DEGRON	Novel instance
O14773	Tripeptidyl-peptidase 1 (TPP-1) (EC 3.4.14.9) (Cell growth-inhibiting gene 1 protein) (Lysosomal pepstatin-insensitive protease) (LPIC) (Tripeptidyl aminopeptidase) (Tripeptidyl-peptidase I) (TPP-I)	TPP1	DEG_SPOP_SBC_1	177	181	66.52000000000001	0.400622	0.9332980360223176	0.9068000000000002	0.075	0.0198	0.5817	0.6782199999999999	0.12632	0	0	0.0	0	0.0	0	0.0	PPTSS	NO	Predicted	SPOP	0.95843047	0.04156953	1	0.9192029	DEGRON	High confidence novel instance
O14776	Transcription elongation regulator 1 (TATA box-binding protein-associated factor 2S) (Transcription factor CA150)	TCERG1	DEG_APCC_DBOX_1	366	374	86.1222222222222	0.3410133333333334	1.0072720714237446	0.961	0.018	0.02	0.1365555555555555	0.7519111111111112	0.2075111111111111	0	0	0.0	1	392	0	0.0	FRVPLPGMP	NO	Predicted	APC,CDC20,FZR1	0.78882885	0.21117115	1	0.9858773	NON-DEGRON	Novel instance
O14776	Transcription elongation regulator 1 (TATA box-binding protein-associated factor 2S) (Transcription factor CA150)	TCERG1	DEG_Kelch_actinfilin_1	359	363	89.08	0.337916	1.011014584205974	0.9702	0.014	0.0134	0.23624	0.7426	0.3938799999999999	0	0	0.0	0	0.0	0	0.0	PPVMV	NO	Predicted	CUL3,KLHL17	0.7111635	0.28883648	1	0.9182239	NON-DEGRON	Novel instance
O14776	Transcription elongation regulator 1 (TATA box-binding protein-associated factor 2S) (Transcription factor CA150)	TCERG1	DEG_SCF_FBW7_1	312	318	77.65714285714284	0.2925257142857143	0.9084649511978706	0.928	0.0257142857142857	0.0427142857142857	0.5350571428571428	0.672957142857143	0.8627000000000001	0	0	0.0	0	0.0	0	0.0	VATPTVS	NO	Predicted	FBXW7	0.9890154	0.0109846	1	0.9634881	DEGRON	High confidence novel instance
O14776	Transcription elongation regulator 1 (TATA box-binding protein-associated factor 2S) (Transcription factor CA150)	TCERG1	DEG_SCF_FBW7_1	319	325	79.8	0.3070657142857142	0.990730674588916	0.9445714285714286	0.0218571428571428	0.0285714285714285	0.5563428571428571	0.6209857142857143	0.5444571428571429	0	0	0.0	0	0.0	0	0.0	VSTPAPT	NO	Predicted	FBXW7	0.9879832	0.012016773	1	0.9634881	DEGRON	High confidence novel instance
O14776	Transcription elongation regulator 1 (TATA box-binding protein-associated factor 2S) (Transcription factor CA150)	TCERG1	DEG_SPOP_SBC_1	261	265	80.22	0.34907	1.0977310769415494	0.9304	0.0294	0.0368	0.54198	0.58924	0.33244	0	0	0.0	0	0.0	0	0.0	PTTSS	NO	Predicted	SPOP	0.99476755	0.0052324533	1	0.9192029	DEGRON	High confidence novel instance
O14776	Transcription elongation regulator 1 (TATA box-binding protein-associated factor 2S) (Transcription factor CA150)	TCERG1	DEG_SPOP_SBC_1	269	273	74.9	0.306878	0.8986597272600213	0.8972	0.0444	0.0546	0.6267199999999999	0.59066	0.50738	0	0	0.0	0	0.0	0	0.0	AVSTS	NO	Predicted	SPOP	0.9767486	0.023251414	1	0.9192029	DEGRON	High confidence novel instance
O14776	Transcription elongation regulator 1 (TATA box-binding protein-associated factor 2S) (Transcription factor CA150)	TCERG1	DEG_SPOP_SBC_1	279	283	82.47999999999999	0.33579	1.043589185768249	0.9389999999999998	0.0398	0.0186	0.54074	0.54038	0.21094	0	0	0.0	0	0.0	0	0.0	PSSTT	NO	Predicted	SPOP	0.9605858	0.039414227	1	0.9192029	DEGRON	High confidence novel instance
O14782	Kinesin-like protein KIF3C	KIF3C	ITCH	418	421	89.725	0.30089	1.0319890122053692	0.9665	0.017	0.016	0.567075	0.5387500000000001	0.593425	0	0	0.0	4	402,407,412,413	0	0.0	PPGY	NO	Predicted	ITCH,NEDD4	0.91793305	0.08206695	1	0.9416915	NON-DEGRON	Novel instance
O14791	Apolipoprotein L1 (Apolipoprotein L) (Apo-L) (ApoL) (Apolipoprotein L-I) (ApoL-I)	APOL1	DEG_APCC_DBOX_1	289	297	51.71111111111111	0.4244122222222222	1.179709312381094	0.3305555555555555	0.6374444444444445	0.0326666666666666	0.4789	0.6991444444444445	0.1155444444444444	1	0	0.0	1	281	1	T307-p	ARANLQSVP	NO	Predicted	APC,CDC20,FZR1	0.725743	0.274257	1	0.9858773	NON-DEGRON	Novel instance
O14793	Growth/differentiation factor 8 (GDF-8) (Myostatin)	MSTN	LIG_APCC_ABBA_1	249	254	64.03333333333335	0.60264	1.1840912257386906	0.539	0.0363333333333333	0.4256666666666667	0.54525	0.7628333333333334	0.20265	1	0	0.0	1	262	0	0.0	LNPFLE	NO	Predicted	APC,CDC20,FZR1	0.71489626	0.28510374	1	0.9598278	NON-DEGRON	Novel instance
O14795	Protein unc-13 homolog B (Munc13-2) (munc13)	UNC13B	DEG_SPOP_SBC_1	255	259	66.41999999999999	0.391184	1.1362769511084116	0.8635999999999999	0.0686	0.0634	0.56664	0.60564	0.53752	0	0	0.0	0	0.0	2	Y247-p,S254-p	PTSSS	NO	Predicted	SPOP	0.9981844	0.0018156171	1	0.9192029	DEGRON	High confidence novel instance
O14795	Protein unc-13 homolog B (Munc13-2) (munc13)	UNC13B	ITCH	200	203	72.075	0.4572575	1.2954004027979522	0.9335	0.0414999999999999	0.02375	0.696225	0.57595	0.4807249999999999	0	0	0.0	0	0.0	0	0.0	PPPY	NO	Predicted	ITCH,NEDD4	0.9976332	0.0023667812	1	0.9416915	DEGRON	High confidence novel instance
O14798	Tumor necrosis factor receptor superfamily member 10C (Antagonist decoy receptor for TRAIL/Apo-2L) (Decoy TRAIL receptor without death domain) (Decoy receptor 1) (DcR1) (Lymphocyte inhibitor of TRAIL) (TNF-related apoptosis-inducing ligand receptor 3) (TRAIL receptor 3) (TRAIL-R3) (TRAIL receptor without an intracellular domain) (CD antigen CD263)	TNFRSF10C	DEG_SCF_FBW7_1	232	238	48.77142857142858	0.5037571428571428	0.996908986658038	0.7861428571428573	0.1435714285714285	0.0755714285714285	0.2859285714285714	0.6949285714285712	0.2686714285714285	0	0	0.0	0	0.0	0	0.0	PGTPASS	NO	Predicted	FBXW7	0.6589	0.34109998	1	0.9634881	NON-DEGRON	Novel instance
O14798	Tumor necrosis factor receptor superfamily member 10C (Antagonist decoy receptor for TRAIL/Apo-2L) (Decoy TRAIL receptor without death domain) (Decoy receptor 1) (DcR1) (Lymphocyte inhibitor of TRAIL) (TNF-related apoptosis-inducing ligand receptor 3) (TRAIL receptor 3) (TRAIL-R3) (TRAIL receptor without an intracellular domain) (CD antigen CD263)	TNFRSF10C	DEG_SCF_FBW7_2	159	165	80.70000000000002	0.5430014285714286	0.9699855329605372	0.7638571428571429	0.1731428571428571	0.0665714285714285	0.6261285714285715	0.7329285714285714	0.4810285714285714	0	0	0.0	0	0.0	0	0.0	VETPAAE	NO	Predicted	FBXW7	0.93256044	0.067439556	1	0.99856865	NON-DEGRON	Novel instance
O14813	Paired mesoderm homeobox protein 2A (ARIX1 homeodomain protein) (Aristaless homeobox protein homolog) (Paired-like homeobox 2A)	PHOX2A	DEG_SCF_FBW7_1	184	189	78.55	0.4769133333333333	1.0327127793952733	0.9298333333333334	0.0525	0.0163333333333333	0.7349166666666666	0.5502166666666666	0.4517333333333332	0	0	0.0	3	164,165,178	0	0.0	PTPDST	NO	Predicted	FBXW7	0.9917441	0.008255899	1	0.9634881	DEGRON	High confidence novel instance
O14813	Paired mesoderm homeobox protein 2A (ARIX1 homeodomain protein) (Aristaless homeobox protein homolog) (Paired-like homeobox 2A)	PHOX2A	CBL_PTK	64	74	79.7090909090909	0.3942327272727273	0.96262966407764	0.8961818181818181	0.0545454545454545	0.0472727272727272	0.3818090909090909	0.6951363636363638	0.1711	0	0	0.0	2	87,89	0	0.0	DHQPAPYSAVP	NO	Predicted	CBL	0.9322288	0.0677712	1	0.89098835	DEGRON	High confidence novel instance
O14815	Calpain-9 (EC 3.4.22.-) (Digestive tract-specific calpain) (New calpain 4) (nCL-4) (Protein CG36)	CAPN9	LIG_APCC_ABBAyCdc20_2	39	45	59.471428571428575	0.661992857142857	1.0798238080691718	0.746142857142857	0.0821428571428571	0.1674285714285714	0.4255714285714286	0.7807428571428571	0.3189714285714286	1	0	0.0	0	0.0	0	0.0	RGTLFED	NO	Predicted	APC,CDC20,FZR1	0.9846127	0.015387297	1	0.8570209	DEGRON	High confidence novel instance
O14827	Ras-specific guanine nucleotide-releasing factor 2 (Ras-GRF2) (Ras guanine nucleotide exchange factor 2)	RASGRF2	DEG_SPOP_SBC_1	766	770	98.4	0.305902	0.8733750694303853	0.9594	0.0221999999999999	0.0162	0.7510999999999999	0.5952999999999999	0.1792	1	0	0.0	1	754	1	S776-p	PTTTT	NO	Predicted	SPOP	0.95199937	0.048000634	1	0.9192029	DEGRON	High confidence novel instance
O14828	Secretory carrier-associated membrane protein 3 (Secretory carrier membrane protein 3)	SCAMP3	ITCH	50	53	82.6	0.2486975	0.7636381272994234	0.9405	0.0292499999999999	0.02575	0.6879	0.573025	0.325225	0	0	0.0	0	0.0	3	Y41-p,T46-p,Y53-p	PPAY	NO	Predicted	ITCH,NEDD4	0.94888765	0.051112354	1	0.9416915	DEGRON	High confidence novel instance
O14830	Serine/threonine-protein phosphatase with EF-hands 2 (PPEF-2) (EC 3.1.3.16)	PPEF2	DEG_SCF_TRCP1_1	744	749	74.46666666666665	0.3171	1.0464379529284424	0.9663333333333334	0.0226666666666666	0.013	0.6181333333333333	0.5796499999999999	0.0437666666666666	0	0	0.0	1	726	0	0.0	DSGCSS	NO	Predicted	BTRC	0.7327719	0.26722813	1	0.94877315	NON-DEGRON	Novel instance
O14836	Tumor necrosis factor receptor superfamily member 13B (Transmembrane activator and CAML interactor) (CD antigen CD267)	TNFRSF13B	DEG_SPOP_SBC_1	219	223	81.26000000000002	0.47385	0.6532298996785453	0.941	0.0248	0.0368	0.57036	0.5489999999999999	0.04904	0	1	K207-ub	1	207	0	0.0	PVSTS	NO	Predicted	SPOP	0.89958966	0.10041034	1	0.9192029	NON-DEGRON	Novel instance
O14874	[3-methyl-2-oxobutanoate dehydrogenase [lipoamide]] kinase, mitochondrial (EC 2.7.11.4) (Branched-chain alpha-ketoacid dehydrogenase kinase) (BCKD-kinase) (BCKDHKIN)	BCKDK	DEG_SPOP_SBC_1	29	33	74.52000000000001	0.3476879999999999	1.1842454343343014	0.8198000000000001	0.0998	0.0854	0.44688	0.6727000000000001	0.20566	0	1	K48-ub	1	48	5	S31-p,T32-p,S33-p,T35-p,T37-p	ARSTS	NO	Predicted	SPOP	0.9990258	0.0009741783	1	0.9192029	DEGRON	High confidence novel instance
O14893	Gem-associated protein 2 (Gemin-2) (Component of gems 2) (Survival of motor neuron protein-interacting protein 1) (SMN-interacting protein 1)	GEMIN2	DEG_APCC_DBOX_1	2	10	108.47777777777776	0.2895322222222222	0.9370909898416688	0.7833333333333333	0.1483333333333333	0.0667777777777777	0.5001444444444445	0.7719777777777778	0.3326111111111111	0	0	0.0	0	0.0	0	0.0	RRAELAGLK	NO	Predicted	APC,CDC20,FZR1	0.78012025	0.21987975	1	0.9858773	NON-DEGRON	Novel instance
O14901	Krueppel-like factor 11 (Transforming growth factor-beta-inducible early growth response protein 2) (TGFB-inducible early growth response protein 2) (TIEG-2)	KLF11	DEG_SCF_FBW7_1	104	111	75.97500000000001	0.6462049999999999	1.1783558646298704	0.844375	0.0146249999999999	0.13975	0.5147499999999999	0.7036875	0.5609375	0	0	0.0	2	96,131	2	T107-p,S111-p	LCITPPQS	NO	Predicted	FBXW7	0.99777526	0.0022247434	1	0.9634881	DEGRON	High confidence novel instance
O14901	Krueppel-like factor 11 (Transforming growth factor-beta-inducible early growth response protein 2) (TGFB-inducible early growth response protein 2) (TIEG-2)	KLF11	DEG_SCF_TRCP1_1	77	83	80.67142857142858	0.5312185714285714	0.986616557349014	0.8521428571428571	0.0847142857142857	0.0618571428571428	0.4772285714285714	0.6702000000000001	0.2326857142857142	0	0	0.0	2	63,96	3	T73-p,T82-p,T83-p	DSGDVTT	NO	Predicted	BTRC	0.99780875	0.0021912456	1	0.94877315	DEGRON	High confidence novel instance
O14917	Protocadherin-17 (Protocadherin-68)	PCDH17	DEG_Kelch_Keap1_1	639	644	42.866666666666674	0.6389166666666667	1.2041719459933802	0.8023333333333333	0.02	0.1815	0.3315833333333333	0.71875	0.0799	1	0	0.0	1	664	2	S642-p,T647-p	DPSSGE	NO	Predicted	KEAP1	0.73798865	0.26201135	1	0.9475442	NON-DEGRON	Novel instance
O14917	Protocadherin-17 (Protocadherin-68)	PCDH17	DEG_SCF_TRCP1_1	889	895	62.142857142857146	0.5463071428571428	1.0784028962739338	0.8104285714285713	0.1344285714285714	0.0578571428571428	0.7308285714285715	0.541457142857143	0.2291571428571428	0	0	0.0	2	880,906	0	0.0	DSGHGDS	NO	Predicted	BTRC	0.9691223	0.03087771	1	0.94877315	DEGRON	High confidence novel instance
O14917	Protocadherin-17 (Protocadherin-68)	PCDH17	DEG_SPOP_SBC_1	873	877	63.85999999999999	0.5703820000000001	1.158458933639095	0.5148	0.1352	0.3566	0.66228	0.6781199999999998	0.8225199999999999	0	0	0.0	1	880	1	Y865-p	VQSSS	NO	Predicted	SPOP	0.8663759	0.13362408	1	0.9192029	NON-DEGRON	Novel instance
O14917	Protocadherin-17 (Protocadherin-68)	PCDH17	DEG_SPOP_SBC_1	1046	1050	66.3	0.506946	1.0441935474810384	0.8502000000000001	0.0504	0.105	0.33338	0.7147600000000001	0.2578999999999999	0	0	0.0	2	1041,1060	3	S1037-p,S1038-p,T1040-p	PCTST	NO	Predicted	SPOP	0.99853015	0.0014698505	1	0.9192029	DEGRON	High confidence novel instance
O14920	Inhibitor of nuclear factor kappa-B kinase subunit beta (I-kappa-B-kinase beta) (IKK-B) (IKK-beta) (IkBKB) (EC 2.7.11.10) (I-kappa-B kinase 2) (IKK2) (Nuclear factor NF-kappa-B inhibitor kinase beta) (NFKBIKB) (Serine/threonine protein kinase IKBKB) (EC 2.7.11.1)	IKBKB	DEG_Kelch_Keap1_1	34	39	81.96666666666667	0.45886	0.8624804776274466	0.824	0.0066666666666666	0.1699999999999999	0.32615	0.7894333333333333	0.0892333333333333	1	1	K44-ub	2	18,44	1	T23-p	NQETGE	YES	ELM,Science-Manual	KEAP1	0.97737396	0.022626042	1	0.9475442	DEGRON	High confidence novel instance
O14924	Regulator of G-protein signaling 12 (RGS12)	RGS12	DEG_SPOP_SBC_1	1127	1131	74.26	0.357238	0.9746922475909366	0.8382	0.1146	0.0453999999999999	0.694	0.6149	0.4321400000000001	1	2	K1115-ub,K1122-ub	6	1110,1115,1117,1122,1145,1150	0	0.0	VNSSS	NO	Predicted	SPOP	0.84417367	0.15582633	1	0.9192029	NON-DEGRON	Novel instance
O14936	Peripheral plasma membrane protein CASK (hCASK) (EC 2.7.11.1) (Calcium/calmodulin-dependent serine protein kinase) (Protein lin-2 homolog)	CASK	DEG_SCF_FBW7_1	457	464	89.875	0.43694875	1.0744793517941011	0.892625	0.07325	0.035625	0.56115	0.6727375	0.2398874999999999	1	0	0.0	0	0.0	2	T460-p,S465-p	LRVTPPPT	NO	Predicted	FBXW7	0.9708083	0.029191673	1	0.9634881	DEGRON	High confidence novel instance
O14939	Phospholipase D2 (PLD 2) (hPLD2) (EC 3.1.4.4) (Choline phosphatase 2) (PLD1C) (Phosphatidylcholine-hydrolyzing phospholipase D2)	PLD2	DEG_SPOP_SBC_1	583	587	63.10000000000001	0.5334	1.1989480545752884	0.8343999999999999	0.0736	0.09	0.33764	0.75532	0.07832	0	0	0.0	4	567,570,572,574	3	Y573-p,Y578-p,Y580-p	PKSTS	NO	Predicted	SPOP	0.7697521	0.23024791	1	0.9192029	NON-DEGRON	Novel instance
O14950	Myosin regulatory light chain 12B (MLC-2A) (MLC-2) (Myosin regulatory light chain 2-B, smooth muscle isoform) (Myosin regulatory light chain 20 kDa) (MLC20) (Myosin regulatory light chain MRLC2) (SHUJUN-1)	MYL12B	DEG_APCC_DBOX_1	123	131	46.53333333333333	0.7185799999999999	1.1165506121027755	0.256	0.7358888888888888	0.0073333333333333	0.3322888888888889	0.8481333333333334	0.2695222222222223	1	2	K150-ub,K151-ub	2	150,151	2	T128-p,T135-p	LRELLTTMG	NO	Predicted	APC,CDC20,FZR1	0.52564514	0.47435486	1	0.9858773	NON-DEGRON	Novel instance
O14958	Calsequestrin-2 (Calsequestrin, cardiac muscle isoform)	CASQ2	DEG_APCC_DBOX_1	245	253	79.13333333333333	0.4915666666666667	1.0361791098927806	0.7683333333333333	0.04	0.1963333333333333	0.3693333333333333	0.7837222222222222	0.0333444444444444	1	0	0.0	2	230,242	0	0.0	QRPTLRRLR	NO	Predicted	APC,CDC20,FZR1	0.92837745	0.07162255	1	0.9858773	NON-DEGRON	Novel instance
O14964	Hepatocyte growth factor-regulated tyrosine kinase substrate (Hrs) (Protein pp110)	HGS	DEG_SPOP_SBC_1	227	231	79.92	0.447762	0.9457157120639004	0.9032	0.0443999999999999	0.0526	0.6071599999999999	0.6579999999999998	0.09884	0	4	K207-ub,K222-ub,K226-ub,K251-ub	3	207,222,251	5	Y216-p,T228-p,Y237-p,T239-p,S240-p	ATSTT	NO	Predicted	SPOP	0.84029603	0.15970397	1	0.9192029	NON-DEGRON	Novel instance
O14964	Hepatocyte growth factor-regulated tyrosine kinase substrate (Hrs) (Protein pp110)	HGS	DEG_SPOP_SBC_1	689	693	80.6	0.46702	0.9729380637903376	0.9236	0.0378	0.0356	0.5661799999999999	0.60708	0.29558	0	0	0.0	0	0.0	0	0.0	PQSST	NO	Predicted	SPOP	0.98232955	0.017670453	1	0.9192029	DEGRON	High confidence novel instance
O14964	Hepatocyte growth factor-regulated tyrosine kinase substrate (Hrs) (Protein pp110)	HGS	ITCH	234	237	82.0	0.4863625	1.044466559421501	0.4185	0.565	0.01575	0.6665000000000001	0.706375	0.344275	0	3	K222-ub,K226-ub,K251-ub	3	222,226,251	6	T228-p,Y237-p,T239-p,S240-p,S243-p,S246-p	PPEY	NO	Predicted	ITCH,NEDD4	0.98487735	0.015122652	1	0.9416915	DEGRON	High confidence novel instance
O14965	Aurora kinase A (EC 2.7.11.1) (Aurora 2) (Aurora/IPL1-related kinase 1) (ARK-1) (Aurora-related kinase 1) (hARK1) (Breast tumor-amplified kinase) (Serine/threonine-protein kinase 15) (Serine/threonine-protein kinase 6) (Serine/threonine-protein kinase aurora-A)	AURKA	DEG_APCC_DBOX_1	370	378	67.23333333333333	0.6859911111111111	0.9975256155923528	0.4065555555555555	0.5840000000000001	0.012	0.4658444444444444	0.7278444444444445	0.1797222222222222	1	0	0.0	3	365,389,396	1	S369-p	QRPMLREVL	NO	Predicted	APC,CDC20,FZR1	0.5968748	0.40312523	1	0.9858773	NON-DEGRON	Novel instance
O14965	Aurora kinase A (EC 2.7.11.1) (Aurora 2) (Aurora/IPL1-related kinase 1) (ARK-1) (Aurora-related kinase 1) (hARK1) (Breast tumor-amplified kinase) (Serine/threonine-protein kinase 15) (Serine/threonine-protein kinase 6) (Serine/threonine-protein kinase aurora-A)	AURKA	DEG_APCC_KENBOX_2	4	8	110.5	0.4562319999999999	1.00185367888911	0.8658000000000001	0.1214	0.0212	0.7276999999999999	0.71286	0.44132	0	1	K23-ub	2	14,23	3	S4-p,S10-p,T16-p	SKENC	NO	Predicted	APC,CDC20,FZR1	0.9912902	0.008709788	1	0.9515665	DEGRON	High confidence novel instance
O14966	Ras-related protein Rab-7L1 (Rab-7-like protein 1) (Ras-related protein Rab-29)	RAB29	DEG_APCC_KENBOX_2	156	160	71.11999999999999	0.700558	1.049938348222862	0.8367999999999999	0.1188	0.0452	0.37764	0.79012	0.0602	1	2	K144-ub,K172-ub	2	144,172	3	T149-p,T154-p,S155-p	VKENK	NO	Predicted	APC,CDC20,FZR1	0.8907047	0.10929531	1	0.9515665	NON-DEGRON	Novel instance
O14974	Protein phosphatase 1 regulatory subunit 12A (Myosin phosphatase-targeting subunit 1) (Myosin phosphatase target subunit 1) (Protein phosphatase myosin-binding subunit)	PPP1R12A	DEG_APCC_DBOX_1	666	674	110.54444444444444	0.4879599999999999	1.2237101885415953	0.7684444444444445	0.1461111111111111	0.069	0.6373333333333333	0.7294555555555555	0.7223777777777777	0	0	0.0	1	683	5	S668-p,Y669-p,T671-p,S678-p,S680-p	RRSYLTPVR	NO	Predicted	APC,CDC20,FZR1	0.9937989	0.0062010884	1	0.9858773	DEGRON	High confidence novel instance
O14974	Protein phosphatase 1 regulatory subunit 12A (Myosin phosphatase-targeting subunit 1) (Myosin phosphatase target subunit 1) (Protein phosphatase myosin-binding subunit)	PPP1R12A	DEG_APCC_KENBOX_2	815	819	96.78	0.353482	0.9697227102741972	0.4248	0.5702	0.0086	0.55306	0.6578199999999998	0.30182	0	0	0.0	4	824,829,834,838	2	Y810-p,S811-p	TKENE	NO	Predicted	APC,CDC20,FZR1	0.6980106	0.30198938	1	0.9515665	NON-DEGRON	Novel instance
O14974	Protein phosphatase 1 regulatory subunit 12A (Myosin phosphatase-targeting subunit 1) (Myosin phosphatase target subunit 1) (Protein phosphatase myosin-binding subunit)	PPP1R12A	DEG_COP1_1	617	629	102.67692307692307	0.333353076923077	0.9911956885957108	0.770076923076923	0.2145384615384615	0.0175384615384615	0.5490615384615386	0.7222384615384616	0.3536846153846153	0	0	0.0	0	0.0	5	S607-p,S608-p,T609-p,S618-p,T631-p	DSTEKEKDSVPTA	NO	Predicted	COP1	0.99936146	0.00063854456	1	0.88759387	DEGRON	High confidence novel instance
O14974	Protein phosphatase 1 regulatory subunit 12A (Myosin phosphatase-targeting subunit 1) (Myosin phosphatase target subunit 1) (Protein phosphatase myosin-binding subunit)	PPP1R12A	DEG_SCF_FBW7_1	395	401	86.60000000000001	0.3442857142857143	0.917789308325796	0.9317142857142856	0.0157142857142857	0.0492857142857142	0.5600857142857143	0.7081857142857144	0.8250714285714286	0	0	0.0	4	375,412,413,420	3	T406-p,T408-p,S409-p	VTTPTVS	NO	Predicted	FBXW7	0.97478706	0.025212944	1	0.9634881	DEGRON	High confidence novel instance
O14974	Protein phosphatase 1 regulatory subunit 12A (Myosin phosphatase-targeting subunit 1) (Myosin phosphatase target subunit 1) (Protein phosphatase myosin-binding subunit)	PPP1R12A	DEG_SPOP_SBC_1	567	571	97.54	0.362314	1.0852938333194908	0.9624	0.0142	0.0243999999999999	0.50088	0.6396400000000002	0.20944	0	0	0.0	2	551,584	3	T571-p,T575-p,S578-p	VPSTT	NO	Predicted	SPOP	0.99681324	0.0031867623	1	0.9192029	DEGRON	High confidence novel instance
O14974	Protein phosphatase 1 regulatory subunit 12A (Myosin phosphatase-targeting subunit 1) (Myosin phosphatase target subunit 1) (Protein phosphatase myosin-binding subunit)	PPP1R12A	DEG_SPOP_SBC_1	642	646	84.82000000000001	0.368208	1.1493634965408035	0.9084	0.0772	0.017	0.4679999999999999	0.7573000000000001	0.77236	0	0	0.0	1	623	4	T631-p,T645-p,T647-p,T652-p	AASTT	NO	Predicted	SPOP	0.9917448	0.008255184	1	0.9192029	DEGRON	High confidence novel instance
O14974	Protein phosphatase 1 regulatory subunit 12A (Myosin phosphatase-targeting subunit 1) (Myosin phosphatase target subunit 1) (Protein phosphatase myosin-binding subunit)	PPP1R12A	DEG_SPOP_SBC_1	656	660	76.56000000000002	0.295546	0.8290559210064942	0.7929999999999999	0.1222	0.0858	0.59136	0.7428	0.40096	0	0	0.0	0	0.0	6	T645-p,T647-p,T652-p,S668-p,Y669-p,T671-p	VSSTT	NO	Predicted	SPOP	0.9967283	0.003271699	1	0.9192029	DEGRON	High confidence novel instance
O14974	Protein phosphatase 1 regulatory subunit 12A (Myosin phosphatase-targeting subunit 1) (Myosin phosphatase target subunit 1) (Protein phosphatase myosin-binding subunit)	PPP1R12A	DEG_SPOP_SBC_1	771	775	90.56000000000002	0.348836	1.1029658118184067	0.933	0.0354	0.0291999999999999	0.55946	0.6598400000000001	0.6921999999999999	0	0	0.0	2	755,757	6	T761-p,Y762-p,T765-p,Y766-p,Y769-p,S781-p	PVSTS	NO	Predicted	SPOP	0.99144554	0.008554459	1	0.9192029	DEGRON	High confidence novel instance
O14975	Very long-chain acyl-CoA synthetase (VLACS) (VLCS) (EC 6.2.1.-) (Arachidonate--CoA ligase) (EC 6.2.1.15) (Fatty acid transport protein 2) (FATP-2) (Fatty-acid-coenzyme A ligase, very long-chain 1) (Long-chain-fatty-acid--CoA ligase) (EC 6.2.1.3) (Phytanate--CoA ligase) (EC 6.2.1.24) (Solute carrier family 27 member 2) (THCA-CoA ligase) (EC 6.2.1.7) (Very long-chain-fatty-acid-CoA ligase)	SLC27A2	DEG_APCC_KENBOX_2	531	535	86.94	0.43659	0.8759551852915829	0.7946	0.023	0.1764	0.2801	0.7545999999999998	0.04286	1	1	K540-ub	2	540,541	1	S528-p	MKENH	NO	Predicted	APC,CDC20,FZR1	0.5906781	0.4093219	1	0.9515665	NON-DEGRON	Novel instance
O14976	Cyclin-G-associated kinase (EC 2.7.11.1)	GAK	DEG_SCF_FBW7_2	1048	1055	80.9375	0.2653625	0.8766215240186017	0.929	0.046	0.02675	0.5690999999999999	0.685975	0.5430999999999999	0	0	0.0	0	0.0	0	0.0	VAPTPATE	NO	Predicted	FBXW7	0.9849341	0.015065908	1	0.99856865	NON-DEGRON	Novel instance
O14976	Cyclin-G-associated kinase (EC 2.7.11.1)	GAK	DEG_SPOP_SBC_1	781	785	77.8	0.3647999999999999	1.1110941902078737	0.8815999999999999	0.093	0.0233999999999999	0.79558	0.52214	0.58196	0	1	K801-ub	1	801	7	S770-p,T776-p,S778-p,S780-p,S783-p,S785-p,T794-p	PPSSS	NO	Predicted	SPOP	0.9989485	0.0010514855	1	0.9192029	DEGRON	High confidence novel instance
O14976	Cyclin-G-associated kinase (EC 2.7.11.1)	GAK	LIG_APCC_ABBA_1	884	889	76.18333333333334	0.4624133333333333	1.1899746559051745	0.7789999999999999	0.1384999999999999	0.0796666666666666	0.5200166666666667	0.7205833333333335	0.9731833333333334	0	0	0.0	1	902	0	0.0	LGLHSE	NO	Predicted	APC,CDC20,FZR1	0.9792814	0.020718575	1	0.9598278	DEGRON	High confidence novel instance
O14978	Zinc finger protein 263 (Zinc finger protein FPM315) (Zinc finger protein with KRAB and SCAN domains 12)	ZNF263	DEG_APCC_DBOX_1	9	17	91.63333333333334	0.6666433333333335	1.3066300384816016	0.5804444444444443	0.0987777777777778	0.3188888888888889	0.6076888888888887	0.764072222222222	0.7014444444444444	0	0	0.0	0	0.0	1	S7-p	EREGLLIVK	NO	Predicted	APC,CDC20,FZR1	0.9591085	0.040891528	1	0.9858773	NON-DEGRON	Novel instance
O14981	TATA-binding protein-associated factor 172 (EC 3.6.4.-) (ATP-dependent helicase BTAF1) (B-TFIID transcription factor-associated 170 kDa subunit) (TAF(II)170) (TBP-associated factor 172) (TAF-172)	BTAF1	DEG_SPOP_SBC_1	269	273	69.3	0.2364959999999999	0.883108295044292	0.785	0.1682	0.0452	0.37072	0.7292400000000001	0.2908799999999999	0	0	0.0	1	262	1	S261-p	PDSSS	NO	Predicted	SPOP	0.9349753	0.065024674	1	0.9192029	DEGRON	High confidence novel instance
O14981	TATA-binding protein-associated factor 172 (EC 3.6.4.-) (ATP-dependent helicase BTAF1) (B-TFIID transcription factor-associated 170 kDa subunit) (TAF(II)170) (TBP-associated factor 172) (TAF-172)	BTAF1	DEG_SPOP_SBC_1	1809	1813	89.38	0.21216	0.7555188656339533	0.8148	0.1709999999999999	0.0162	0.5099799999999999	0.6959799999999999	0.04974	0	0	0.0	4	1802,1805,1816,1820	5	T1799-p,T1811-p,S1812-p,T1813-p,S1818-p	ADTST	NO	Predicted	SPOP	0.75640506	0.24359494	1	0.9192029	NON-DEGRON	Novel instance
O14986	Phosphatidylinositol 4-phosphate 5-kinase type-1 beta (PIP5K1-beta) (PtdIns(4)P-5-kinase 1 beta) (EC 2.7.1.68) (Phosphatidylinositol 4-phosphate 5-kinase type I beta) (PIP5KIbeta) (Protein STM-7) (Type I phosphatidylinositol 4-phosphate 5-kinase beta)	PIP5K1B	DEG_SPOP_SBC_1	505	509	77.52	0.232464	1.0174936533579506	0.8812	0.0492	0.0756	0.39278	0.65722	0.21372	0	0	0.0	1	502	0	0.0	PSSST	NO	Predicted	SPOP	0.9262056	0.073794425	1	0.9192029	DEGRON	High confidence novel instance
O14994	Synapsin-3 (Synapsin III)	SYN3	DEG_SPOP_SBC_1	28	32	91.02	0.324692	0.8777152350023286	0.9734	0.0157999999999999	0.0087999999999999	0.69296	0.5713599999999999	0.22462	1	0	0.0	0	0.0	1	T32-p	PDSST	NO	Predicted	SPOP	0.9248596	0.07514042	1	0.9192029	DEGRON	High confidence novel instance
O15013	Rho guanine nucleotide exchange factor 10	ARHGEF10	DEG_SCF_FBW7_1	129	135	83.22857142857143	0.2438114285714285	1.0449068009598894	0.962	0.0281428571428571	0.0115714285714285	0.6272285714285715	0.6695999999999999	0.0961857142857142	0	0	0.0	1	112	0	0.0	PPTPVPS	NO	Predicted	FBXW7	0.9669185	0.033081472	1	0.9634881	DEGRON	High confidence novel instance
O15013	Rho guanine nucleotide exchange factor 10	ARHGEF10	DEG_SCF_FBW7_2	119	126	82.9125	0.2435387499999999	1.0698950443605313	0.7206250000000001	0.117	0.161	0.50915	0.7790125000000001	0.7395	0	0	0.0	2	106,112	0	0.0	IDITPFQE	NO	Predicted	FBXW7	0.83713686	0.16286314	1	0.99856865	NON-DEGRON	Novel instance
O15013	Rho guanine nucleotide exchange factor 10	ARHGEF10	DEG_SCF_FBW7_2	407	413	86.32857142857142	0.4440485714285714	1.2134750271633865	0.9022857142857144	0.0522857142857142	0.0394285714285714	0.4410285714285714	0.762842857142857	0.1100571428571428	0	0	0.0	1	402	1	T409-p	ILTPMPE	NO	Predicted	FBXW7	0.8774627	0.122537315	1	0.99856865	NON-DEGRON	Novel instance
O15013	Rho guanine nucleotide exchange factor 10	ARHGEF10	LIG_APCC_ABBA_1	121	126	84.5	0.2358	1.0081701505764191	0.785	0.1431666666666667	0.0675	0.5167666666666667	0.7628500000000001	0.6684833333333332	0	0	0.0	2	106,112	0	0.0	ITPFQE	NO	Predicted	APC,CDC20,FZR1	0.7678625	0.2321375	1	0.9598278	NON-DEGRON	Novel instance
O15014	Zinc finger protein 609	ZNF609	DEG_APCC_KENBOX_2	159	163	115.3	0.4019899999999999	0.965819787785199	0.729	0.2695999999999999	0.0118	0.63316	0.5744999999999999	0.1581999999999999	0	0	0.0	7	141,145,148,166,168,169,181	4	S163-p,S164-p,S165-p,S167-p	EKENS	NO	Predicted	APC,CDC20,FZR1	0.9030193	0.09698069	1	0.9515665	NON-DEGRON	Novel instance
O15014	Zinc finger protein 609	ZNF609	DEG_SCF_FBW7_1	102	107	75.94999999999999	0.454385	1.0107143218239725	0.9376666666666668	0.042	0.0213333333333333	0.7218666666666667	0.5878166666666668	0.5176166666666667	0	0	0.0	8	84,87,89,91,94,97,118,119	5	S95-p,S100-p,T106-p,S107-p,S112-p	PTPGTS	NO	Predicted	FBXW7	0.99768305	0.0023169518	1	0.9634881	DEGRON	High confidence novel instance
O15014	Zinc finger protein 609	ZNF609	DEG_SPOP_SBC_1	422	426	75.92	0.5695560000000001	1.0545087620229028	0.9270000000000002	0.0464	0.0227999999999999	0.78512	0.4894200000000001	0.48706	0	0	0.0	5	408,431,439,441,443	3	S413-p,S417-p,S433-p	PASST	NO	Predicted	SPOP	0.99849164	0.0015083551	1	0.9192029	DEGRON	High confidence novel instance
O15014	Zinc finger protein 609	ZNF609	DEG_SPOP_SBC_1	681	685	74.75999999999999	0.46141	1.0705760385917062	0.9342	0.0484	0.0162	0.4159799999999999	0.57394	0.51876	0	0	0.0	1	702	0	0.0	PGSSS	NO	Predicted	SPOP	0.9711973	0.028802693	1	0.9192029	DEGRON	High confidence novel instance
O15015	Zinc finger protein 646	ZNF646	DEG_COP1_1	144	156	74.97692307692309	0.4756823076923077	1.0134563201483209	0.804	0.1419230769230769	0.053076923076923	0.7159923076923077	0.6729538461538463	0.5026307692307692	0	0	0.0	0	0.0	0	0.0	TEETPDCESVPDP	NO	Predicted	COP1	0.94423753	0.05576247	1	0.88759387	DEGRON	High confidence novel instance
O15015	Zinc finger protein 646	ZNF646	DEG_SPOP_SBC_1	903	907	60.96	0.5858059999999999	0.9946977678264768	0.7342000000000001	0.0738	0.1916	0.5914599999999999	0.5952399999999998	0.13042	0	0	0.0	0	0.0	1	S913-p	AHSSS	NO	Predicted	SPOP	0.9691113	0.030888677	1	0.9192029	DEGRON	High confidence novel instance
O15018	PDZ domain-containing protein 2 (Activated in prostate cancer protein) (PDZ domain-containing protein 3) [Cleaved into: Processed PDZ domain-containing protein 2]	PDZD2	DEG_APCC_DBOX_1	2264	2272	76.5	0.3118022222222222	1.027735119759577	0.8485555555555556	0.0644444444444444	0.0871111111111111	0.4879888888888888	0.6499333333333333	0.5060666666666667	0	0	0.0	1	2281	0	0.0	SRGGLPSLA	NO	Predicted	APC,CDC20,FZR1	0.9578287	0.0421713	1	0.9858773	NON-DEGRON	Novel instance
O15018	PDZ domain-containing protein 2 (Activated in prostate cancer protein) (PDZ domain-containing protein 3) [Cleaved into: Processed PDZ domain-containing protein 2]	PDZD2	DEG_APCC_DBOX_1	2478	2486	101.14444444444445	0.4849111111111111	1.020939747239459	0.4594444444444444	0.5175555555555555	0.0191111111111111	0.5642222222222222	0.7286888888888889	0.7715	0	0	0.0	3	2463,2466,2495	6	S2467-p,T2472-p,S2475-p,S2478-p,S2480-p,S2489-p	SRSKLQELR	NO	Predicted	APC,CDC20,FZR1	0.99102086	0.008979142	1	0.9858773	DEGRON	High confidence novel instance
O15018	PDZ domain-containing protein 2 (Activated in prostate cancer protein) (PDZ domain-containing protein 3) [Cleaved into: Processed PDZ domain-containing protein 2]	PDZD2	DEG_COP1_1	2254	2261	85.89999999999999	0.3180537499999999	0.9240144389171998	0.8785000000000001	0.0679999999999999	0.051875	0.5848125	0.7115874999999999	0.5071125000000001	0	0	0.0	1	2281	1	S2246-p	TSSVVPEA	NO	Predicted	COP1	0.9615673	0.038432717	1	0.88759387	DEGRON	High confidence novel instance
O15018	PDZ domain-containing protein 2 (Activated in prostate cancer protein) (PDZ domain-containing protein 3) [Cleaved into: Processed PDZ domain-containing protein 2]	PDZD2	DEG_SCF_FBW7_1	676	683	82.0375	0.54800375	1.0098642438802108	0.91425	0.04	0.045	0.4399	0.7076125000000001	0.3017875	0	0	0.0	2	658,672	0	0.0	PSLTPCST	NO	Predicted	FBXW7	0.98720783	0.01279217	1	0.9634881	DEGRON	High confidence novel instance
O15018	PDZ domain-containing protein 2 (Activated in prostate cancer protein) (PDZ domain-containing protein 3) [Cleaved into: Processed PDZ domain-containing protein 2]	PDZD2	DEG_SCF_FBW7_1	844	850	82.35714285714288	0.4193257142857142	1.0136430847473588	0.921142857142857	0.0238571428571428	0.0527142857142857	0.5885285714285714	0.6284142857142856	0.4702285714285714	0	0	0.0	3	836,855,856	3	S840-p,T846-p,S850-p	LGTPLKS	NO	Predicted	FBXW7	0.99463814	0.005361855	1	0.9634881	DEGRON	High confidence novel instance
O15018	PDZ domain-containing protein 2 (Activated in prostate cancer protein) (PDZ domain-containing protein 3) [Cleaved into: Processed PDZ domain-containing protein 2]	PDZD2	DEG_SCF_FBW7_1	2451	2457	91.71428571428572	0.2712685714285714	0.7789894873221137	0.9245714285714284	0.0391428571428571	0.0317142857142857	0.634242857142857	0.6789571428571428	0.8047714285714286	0	0	0.0	5	2436,2443,2444,2463,2466	6	S2440-p,S2445-p,T2453-p,T2455-p,S2460-p,S2467-p	IPTPTMT	NO	Predicted	FBXW7	0.98699576	0.013004243	1	0.9634881	DEGRON	High confidence novel instance
O15018	PDZ domain-containing protein 2 (Activated in prostate cancer protein) (PDZ domain-containing protein 3) [Cleaved into: Processed PDZ domain-containing protein 2]	PDZD2	DEG_SCF_FBW7_1	2514	2521	104.375	0.52123	1.3961098570903308	0.865	0.06825	0.069375	0.55795	0.7120375000000001	0.433475	0	0	0.0	3	2495,2511,2534	2	S2521-p,S2530-p	LEITPRRS	NO	Predicted	FBXW7	0.99895835	0.0010416508	1	0.9634881	DEGRON	High confidence novel instance
O15018	PDZ domain-containing protein 2 (Activated in prostate cancer protein) (PDZ domain-containing protein 3) [Cleaved into: Processed PDZ domain-containing protein 2]	PDZD2	DEG_SCF_FBW7_2	197	204	80.9125	0.3958925	1.1567486695504694	0.8524999999999999	0.063875	0.076875	0.6770499999999999	0.6429750000000001	0.1686875	0	0	0.0	6	180,182,211,212,214,218	2	T200-p,T209-p	PGETPTLE	NO	Predicted	FBXW7	0.99691916	0.0030808449	1	0.99856865	NON-DEGRON	Novel instance
O15018	PDZ domain-containing protein 2 (Activated in prostate cancer protein) (PDZ domain-containing protein 3) [Cleaved into: Processed PDZ domain-containing protein 2]	PDZD2	DEG_SCF_TRCP1_1	2032	2037	76.86666666666666	0.4213933333333333	1.3061397391192044	0.9495	0.0293333333333333	0.0205	0.6953833333333334	0.5673166666666666	0.5667666666666666	0	0	0.0	2	2018,2021	1	S2037-p	DSGPVS	NO	Predicted	BTRC	0.9983139	0.0016860962	1	0.94877315	DEGRON	High confidence novel instance
O15018	PDZ domain-containing protein 2 (Activated in prostate cancer protein) (PDZ domain-containing protein 3) [Cleaved into: Processed PDZ domain-containing protein 2]	PDZD2	DEG_SPOP_SBC_1	300	304	81.76	0.272584	0.8720278032252904	0.849	0.0579999999999999	0.092	0.6144000000000001	0.687	0.3613	0	0	0.0	4	296,307,312,315	1	S304-p	PLTTS	NO	Predicted	SPOP	0.9856177	0.014382303	1	0.9192029	DEGRON	High confidence novel instance
O15018	PDZ domain-containing protein 2 (Activated in prostate cancer protein) (PDZ domain-containing protein 3) [Cleaved into: Processed PDZ domain-containing protein 2]	PDZD2	DEG_SPOP_SBC_1	904	908	65.8	0.334652	0.9513928427897432	0.8914	0.0487999999999999	0.0588	0.8046599999999999	0.5309799999999999	0.24394	0	0	0.0	2	911,915	0	0.0	PPSTS	NO	Predicted	SPOP	0.81932783	0.18067217	1	0.9192029	NON-DEGRON	Novel instance
O15018	PDZ domain-containing protein 2 (Activated in prostate cancer protein) (PDZ domain-containing protein 3) [Cleaved into: Processed PDZ domain-containing protein 2]	PDZD2	DEG_SPOP_SBC_1	2137	2141	90.76	0.317902	1.2146455410190815	0.8612	0.1222	0.0187999999999999	0.5818399999999999	0.5997200000000001	0.4064399999999999	0	0	0.0	1	2127	2	Y2133-p,S2142-p	AESST	NO	Predicted	SPOP	0.9955699	0.004430115	1	0.9192029	DEGRON	High confidence novel instance
O15018	PDZ domain-containing protein 2 (Activated in prostate cancer protein) (PDZ domain-containing protein 3) [Cleaved into: Processed PDZ domain-containing protein 2]	PDZD2	DEG_SPOP_SBC_1	2168	2172	76.86000000000001	0.428748	1.2041545920855423	0.8643999999999998	0.1122	0.027	0.4288599999999999	0.6316400000000001	0.8272999999999999	0	0	0.0	2	2180,2187	1	S2159-p	ASSSS	NO	Predicted	SPOP	0.9963601	0.0036398768	1	0.9192029	DEGRON	High confidence novel instance
O15018	PDZ domain-containing protein 2 (Activated in prostate cancer protein) (PDZ domain-containing protein 3) [Cleaved into: Processed PDZ domain-containing protein 2]	PDZD2	DEG_SPOP_SBC_1	2252	2256	79.46000000000001	0.38353	1.1542231797818134	0.8858	0.0295999999999999	0.0844	0.61132	0.68678	0.5366000000000001	0	0	0.0	1	2262	1	S2246-p	PVTSS	NO	Predicted	SPOP	0.994728	0.005271971	1	0.9192029	DEGRON	High confidence novel instance
O15018	PDZ domain-containing protein 2 (Activated in prostate cancer protein) (PDZ domain-containing protein 3) [Cleaved into: Processed PDZ domain-containing protein 2]	PDZD2	DEG_SPOP_SBC_1	2431	2435	96.96	0.3734479999999999	1.014039058961184	0.9424	0.0314	0.0204	0.72462	0.5690999999999998	0.1356	0	0	0.0	3	2416,2443,2444	4	T2422-p,S2438-p,S2440-p,S2445-p	PETSS	NO	Predicted	SPOP	0.9626672	0.037332773	1	0.9192029	DEGRON	High confidence novel instance
O15018	PDZ domain-containing protein 2 (Activated in prostate cancer protein) (PDZ domain-containing protein 3) [Cleaved into: Processed PDZ domain-containing protein 2]	PDZD2	LIG_APCC_ABBA_1	1584	1589	110.58333333333331	0.3401383333333334	0.9596216593078574	0.8938333333333334	0.0763333333333333	0.0306666666666666	0.6994833333333333	0.6120666666666666	0.4374499999999999	0	0	0.0	0	0.0	3	S1578-p,S1592-p,S1594-p	VSLHKE	NO	Predicted	APC,CDC20,FZR1	0.7793615	0.22063851	1	0.9598278	NON-DEGRON	Novel instance
O15018	PDZ domain-containing protein 2 (Activated in prostate cancer protein) (PDZ domain-containing protein 3) [Cleaved into: Processed PDZ domain-containing protein 2]	PDZD2	LIG_APCC_ABBAyCdc20_2	1583	1589	115.31428571428572	0.3274542857142857	0.9213906673583012	0.8931428571428571	0.0738571428571428	0.0347142857142857	0.6939000000000001	0.6118285714285713	0.4433285714285714	0	0	0.0	0	0.0	3	S1578-p,S1592-p,S1594-p	RVSLHKE	NO	Predicted	APC,CDC20,FZR1	0.53967416	0.46032584	1	0.8570209	NON-DEGRON	Novel instance
O15018	PDZ domain-containing protein 2 (Activated in prostate cancer protein) (PDZ domain-containing protein 3) [Cleaved into: Processed PDZ domain-containing protein 2]	PDZD2	CBL_PTK	2273	2282	82.72999999999999	0.293284	1.0179985705653207	0.7861	0.0303	0.1802	0.36884	0.74355	0.74234	0	0	0.0	1	2262	0	0.0	NGQGIYSVKP	NO	Predicted	CBL	0.71902215	0.28097785	1	0.89098835	NON-DEGRON	Novel instance
O15018	PDZ domain-containing protein 2 (Activated in prostate cancer protein) (PDZ domain-containing protein 3) [Cleaved into: Processed PDZ domain-containing protein 2]	PDZD2	ITCH	1299	1302	92.075	0.3637775	1.0876946557830676	0.8805	0.079	0.0405	0.7243249999999999	0.6035499999999999	0.8608	0	0	0.0	1	1295	2	S1307-p,S1309-p	PPDY	NO	Predicted	ITCH,NEDD4	0.97065914	0.029340863	1	0.9416915	DEGRON	High confidence novel instance
O15020	Spectrin beta chain, non-erythrocytic 2 (Beta-III spectrin) (Spinocerebellar ataxia 5 protein)	SPTBN2	DEG_SIAH_1	2102	2110	82.85555555555555	0.2292366666666666	0.7964194440715797	0.9123333333333332	0.0421111111111111	0.0392222222222222	0.8750444444444444	0.5598555555555556	0.6552777777777777	0	0	0.0	4	2083,2086,2088,2096	0	0.0	EPTASVPPG	NO	Predicted	SIAH1,SIAH2,SIAH3	0.79704815	0.20295185	1	0.9671541	NON-DEGRON	Novel instance
O15020	Spectrin beta chain, non-erythrocytic 2 (Beta-III spectrin) (Spinocerebellar ataxia 5 protein)	SPTBN2	DEG_SPOP_SBC_1	2342	2346	84.66	0.279086	0.965027662517289	0.941	0.0182	0.0339999999999999	0.6784	0.68976	0.16184	0	0	0.0	0	0.0	1	T2354-p	VPSTT	NO	Predicted	SPOP	0.9598611	0.0401389	1	0.9192029	DEGRON	High confidence novel instance
O15020	Spectrin beta chain, non-erythrocytic 2 (Beta-III spectrin) (Spinocerebellar ataxia 5 protein)	SPTBN2	CBL_MET	2288	2290	92.23333333333332	0.5459999999999999	1.2663392233077255	0.5506666666666667	0.3226666666666666	0.0786666666666666	0.1251666666666666	0.8434333333333331	0.2516666666666666	1	1	K2304-ub	3	2293,2297,2304	0	0.0	DYR	NO	Predicted	CBL	0.6426812	0.35731882	1	0.8813149	NON-DEGRON	Novel instance
O15021	Microtubule-associated serine/threonine-protein kinase 4 (EC 2.7.11.1)	MAST4	DEG_APCC_DBOX_1	282	290	72.41111111111111	0.4773422222222223	1.2730468411685707	0.6283333333333334	0.1467777777777777	0.2245555555555555	0.4812666666666667	0.7161222222222223	0.6801222222222223	1	0	0.0	0	0.0	2	S285-p,T298-p	RRWSLASLP	NO	Predicted	APC,CDC20,FZR1	0.986615	0.013384998	1	0.9858773	DEGRON	High confidence novel instance
O15021	Microtubule-associated serine/threonine-protein kinase 4 (EC 2.7.11.1)	MAST4	DEG_Kelch_Keap1_1	1290	1295	80.58333333333333	0.4208016666666666	0.8976545132390974	0.8980000000000001	0.0465	0.0575	0.5156999999999999	0.5634499999999999	0.7430166666666667	0	0	0.0	1	1272	5	S1283-p,S1290-p,S1292-p,S1296-p,S1300-p	SLSSGE	NO	Predicted	KEAP1	0.99646217	0.0035378337	1	0.9475442	DEGRON	High confidence novel instance
O15021	Microtubule-associated serine/threonine-protein kinase 4 (EC 2.7.11.1)	MAST4	DEG_SCF_FBW7_1	1018	1024	71.51428571428572	0.4060471428571429	1.092075686148697	0.8502857142857143	0.0865714285714285	0.0627142857142857	0.6963571428571428	0.6792714285714286	0.6270714285714286	0	0	0.0	1	1003	0	0.0	VTTPAST	NO	Predicted	FBXW7	0.9820486	0.017951429	1	0.9634881	DEGRON	High confidence novel instance
O15021	Microtubule-associated serine/threonine-protein kinase 4 (EC 2.7.11.1)	MAST4	DEG_SCF_FBW7_1	1379	1386	80.0375	0.65904125	1.175138636282586	0.90175	0.04475	0.051125	0.8115875	0.5559750000000001	0.5239750000000001	0	0	0.0	1	1369	8	S1370-p,S1377-p,T1382-p,S1384-p,T1386-p,T1390-p,S1391-p,S1397-p	LARTPSPT	NO	Predicted	FBXW7	0.9966786	0.0033214092	1	0.9634881	DEGRON	High confidence novel instance
O15021	Microtubule-associated serine/threonine-protein kinase 4 (EC 2.7.11.1)	MAST4	DEG_SPOP_SBC_1	39	43	78.72	0.286086	1.0719357168160883	0.8600000000000001	0.0578	0.0804	0.74098	0.4896799999999999	0.7145999999999999	0	0	0.0	0	0.0	1	S32-p	AESSS	NO	Predicted	SPOP	0.9973627	0.0026373267	1	0.9192029	DEGRON	High confidence novel instance
O15027	Protein transport protein Sec16A (SEC16 homolog A) (p250)	SEC16A	DEG_COP1_1	442	451	68.13000000000001	0.262103	1.0163686678182395	0.8967	0.0625	0.0389	0.57996	0.67931	0.5515	0	0	0.0	0	0.0	0	0.0	DTASTGVPDA	NO	Predicted	COP1	0.95732456	0.042675436	1	0.88759387	DEGRON	High confidence novel instance
O15027	Protein transport protein Sec16A (SEC16 homolog A) (p250)	SEC16A	DEG_ODPH_VHL_1	2218	2229	83.11666666666667	0.0	0.0	0.9058333333333334	0.0474999999999999	0.0471666666666666	0.4519666666666667	0.7056916666666667	0.9704166666666666	0	0	0.0	0	0.0	1	T2231-p	LAPLPIPSNLFV	NO	Predicted	VHL	0.77526295	0.22473705	1	0.9675157	NON-DEGRON	Novel instance
O15027	Protein transport protein Sec16A (SEC16 homolog A) (p250)	SEC16A	DEG_SCF_FBW7_1	62	69	86.1875	0.235835	0.8944925737239996	0.96	0.01825	0.018	0.601275	0.6196999999999999	0.78805	0	0	0.0	1	72	3	S64-p,T65-p,S74-p	LQSTPLGS	NO	Predicted	FBXW7	0.9954033	0.00459671	1	0.9634881	DEGRON	High confidence novel instance
O15027	Protein transport protein Sec16A (SEC16 homolog A) (p250)	SEC16A	DEG_SCF_FBW7_1	195	201	83.39999999999999	0.2657014285714286	1.0134647235537182	0.9671428571428572	0.0122857142857142	0.0185714285714285	0.7940714285714287	0.6420857142857143	0.9421714285714284	0	0	0.0	0	0.0	4	S187-p,T197-p,S201-p,S203-p	VVTPAAS	NO	Predicted	FBXW7	0.99577963	0.0042203665	1	0.9634881	DEGRON	High confidence novel instance
O15027	Protein transport protein Sec16A (SEC16 homolog A) (p250)	SEC16A	DEG_SCF_FBW7_1	2053	2058	96.36666666666666	0.2637033333333333	0.8974038101101414	0.9529999999999998	0.0149999999999999	0.0293333333333333	0.6664333333333333	0.6532166666666668	0.7585000000000001	0	0	0.0	1	2049	3	S2042-p,T2054-p,S2056-p	LTPSRT	NO	Predicted	FBXW7	0.9518846	0.048115373	1	0.9634881	NON-DEGRON	Novel instance
O15027	Protein transport protein Sec16A (SEC16 homolog A) (p250)	SEC16A	DEG_SCF_FBW7_2	1905	1911	75.71428571428571	0.2647457142857142	0.9301859306858072	0.8761428571428571	0.0759999999999999	0.0474285714285714	0.7408571428571429	0.6139999999999999	0.3186428571428571	0	0	0.0	1	1888	1	T1907-p	PGTPSSE	NO	Predicted	FBXW7	0.9320103	0.06798971	1	0.99856865	NON-DEGRON	Novel instance
O15027	Protein transport protein Sec16A (SEC16 homolog A) (p250)	SEC16A	DEG_SCF_FBW7_2	2229	2235	80.27142857142857	0.0	0.0	0.9118571428571428	0.0477142857142857	0.0394285714285714	0.7031857142857143	0.6792714285714286	0.7356285714285714	0	0	0.0	0	0.0	1	T2231-p	VPTPDAE	NO	Predicted	FBXW7	0.98593265	0.014067352	1	0.99856865	NON-DEGRON	Novel instance
O15027	Protein transport protein Sec16A (SEC16 homolog A) (p250)	SEC16A	DEG_SCF_TRCP1_1	878	884	77.21428571428571	0.2280314285714285	0.9168198318246564	0.8924285714285715	0.0731428571428571	0.0314285714285714	0.4472285714285714	0.6344142857142856	0.3232714285714286	0	0	0.0	0	0.0	0	0.0	DSGENTS	NO	Predicted	BTRC	0.9439049	0.056095123	1	0.94877315	NON-DEGRON	Novel instance
O15027	Protein transport protein Sec16A (SEC16 homolog A) (p250)	SEC16A	DEG_SPOP_SBC_1	959	963	73.18	0.268104	1.0179360619637028	0.9382	0.026	0.0356	0.5217599999999999	0.62134	0.83658	0	0	0.0	3	943,946,980	3	S957-p,S961-p,T962-p	AGSTS	NO	Predicted	SPOP	0.9988881	0.0011119246	1	0.9192029	DEGRON	High confidence novel instance
O15027	Protein transport protein Sec16A (SEC16 homolog A) (p250)	SEC16A	DEG_SPOP_SBC_1	1117	1121	92.16	0.3037899999999999	1.3224961957887529	0.9372	0.0443999999999999	0.0164	0.6973	0.57048	0.35884	0	0	0.0	0	0.0	0	0.0	PQSSS	NO	Predicted	SPOP	0.9855054	0.014494598	1	0.9192029	DEGRON	High confidence novel instance
O15027	Protein transport protein Sec16A (SEC16 homolog A) (p250)	SEC16A	LIG_APCC_ABBAyCdc20_2	1345	1351	88.8	0.3060257142857142	0.7416590433364486	0.8109999999999999	0.1371428571428571	0.0444285714285714	0.6271857142857142	0.6291	0.2204285714285714	0	0	0.0	0	0.0	6	S1347-p,S1350-p,S1353-p,S1356-p,S1359-p,S1362-p	RRSVHSE	NO	Predicted	APC,CDC20,FZR1	0.96488744	0.03511256	1	0.8570209	DEGRON	High confidence novel instance
O15031	Plexin-B2 (MM1)	PLXNB2	DEG_APCC_DBOX_1	928	936	51.08888888888888	0.4815755555555555	0.8821342936974073	0.315	0.0074444444444444	0.6756666666666666	0.3316666666666666	0.8166555555555556	0.3732333333333333	1	0	0.0	1	941	0	0.0	VRVTLNGVP	NO	Predicted	APC,CDC20,FZR1	0.8871999	0.11280012	1	0.9858773	NON-DEGRON	Novel instance
O15040	Tectonin beta-propeller repeat-containing protein 2 (WD repeat-containing protein KIAA0329/KIAA0297)	TECPR2	DEG_SCF_FBW7_2	484	491	82.15	0.3803175	1.1645672776468656	0.8620000000000001	0.071875	0.066125	0.55575	0.6391624999999999	0.6013875	0	0	0.0	7	464,466,467,468,469,470,471	2	S486-p,T487-p	LESTPCSE	NO	Predicted	FBXW7	0.9862088	0.0137912035	1	0.99856865	NON-DEGRON	Novel instance
O15040	Tectonin beta-propeller repeat-containing protein 2 (WD repeat-containing protein KIAA0329/KIAA0297)	TECPR2	DEG_SPOP_SBC_1	763	767	72.24	0.40091	1.054483937687553	0.8476000000000001	0.1004	0.0593999999999999	0.62842	0.55538	0.25612	0	0	0.0	0	0.0	0	0.0	PSSSS	NO	Predicted	SPOP	0.9822817	0.017718315	1	0.9192029	DEGRON	High confidence novel instance
O15040	Tectonin beta-propeller repeat-containing protein 2 (WD repeat-containing protein KIAA0329/KIAA0297)	TECPR2	ITCH	1372	1375	60.775	0.403905	0.881287768264393	0.8985000000000001	0.01275	0.0977499999999999	0.2747	0.7990250000000001	0.4213	0	0	0.0	2	1382,1392	0	0.0	PPGY	NO	Predicted	ITCH,NEDD4	0.9903576	0.009642422	1	0.9416915	DEGRON	High confidence novel instance
O15042	U2 snRNP-associated SURP motif-containing protein (140 kDa Ser/Arg-rich domain protein) (U2-associated protein SR140)	U2SURP	DEG_APCC_DBOX_1	538	546	52.400000000000006	0.6123244444444444	1.3765035040936815	0.0113333333333333	0.9882222222222222	0.0012222222222222	0.4516888888888888	0.807811111111111	0.1207555555555555	1	0	0.0	4	530,531,535,553	0	0.0	QRDKLEEIL	NO	Predicted	APC,CDC20,FZR1	0.5742823	0.4257177	1	0.9858773	NON-DEGRON	Novel instance
O15042	U2 snRNP-associated SURP motif-containing protein (140 kDa Ser/Arg-rich domain protein) (U2-associated protein SR140)	U2SURP	DEG_APCC_DBOX_1	840	848	89.54444444444444	0.42471	1.0062949843675453	0.2394444444444444	0.7564444444444445	0.0028888888888888	0.4042222222222222	0.7916111111111112	0.6631222222222223	1	0	0.0	7	822,829,832,853,862,865,866	3	S831-p,Y833-p,S834-p	KRAKLREIE	NO	Predicted	APC,CDC20,FZR1	0.82010186	0.17989814	1	0.9858773	NON-DEGRON	Novel instance
O15042	U2 snRNP-associated SURP motif-containing protein (140 kDa Ser/Arg-rich domain protein) (U2-associated protein SR140)	U2SURP	DEG_SPOP_SBC_1	773	777	67.03999999999999	0.391634	1.187451745699665	0.6965999999999999	0.2595999999999999	0.045	0.5926199999999999	0.74878	0.8948600000000001	0	2	K755-ub,K760-ub	2	755,760	2	S767-p,S788-p	AVTTS	NO	Predicted	SPOP	0.99286276	0.007137239	1	0.9192029	DEGRON	High confidence novel instance
O15047	Histone-lysine N-methyltransferase SETD1A (EC 2.1.1.364) (Lysine N-methyltransferase 2F) (SET domain-containing protein 1A) (hSET1A) (Set1/Ash2 histone methyltransferase complex subunit SET1)	SETD1A	DEG_APCC_DBOX_1	1540	1548	81.7111111111111	0.57172	1.2262007473504934	0.2711111111111111	0.721111111111111	0.0065555555555555	0.3338444444444444	0.7611777777777777	0.2597555555555556	1	0	0.0	4	1559,1564,1567,1568	3	S1545-p,T1549-p,S1550-p	QRRLLSAIG	NO	Predicted	APC,CDC20,FZR1	0.96582085	0.03417915	1	0.9858773	NON-DEGRON	Novel instance
O15047	Histone-lysine N-methyltransferase SETD1A (EC 2.1.1.364) (Lysine N-methyltransferase 2F) (SET domain-containing protein 1A) (hSET1A) (Set1/Ash2 histone methyltransferase complex subunit SET1)	SETD1A	DEG_SCF_FBW7_2	914	920	98.08571428571427	0.3208214285714286	1.0624169558361487	0.8847142857142857	0.1104285714285714	0.0112857142857142	0.8716142857142858	0.4924142857142857	0.1390142857142857	0	0	0.0	6	894,896,898,910,929,940	3	S907-p,S915-p,T916-p	PSTPAEE	NO	Predicted	FBXW7	0.97831434	0.02168566	1	0.99856865	NON-DEGRON	Novel instance
O15047	Histone-lysine N-methyltransferase SETD1A (EC 2.1.1.364) (Lysine N-methyltransferase 2F) (SET domain-containing protein 1A) (hSET1A) (Set1/Ash2 histone methyltransferase complex subunit SET1)	SETD1A	DEG_SPOP_SBC_1	286	290	60.2	0.300478	0.9624493515985458	0.8568	0.0906	0.052	0.55504	0.6004799999999999	0.3262999999999999	0	0	0.0	1	297	2	S282-p,S293-p	AYSSS	NO	Predicted	SPOP	0.9920219	0.007978082	1	0.9192029	DEGRON	High confidence novel instance
O15047	Histone-lysine N-methyltransferase SETD1A (EC 2.1.1.364) (Lysine N-methyltransferase 2F) (SET domain-containing protein 1A) (hSET1A) (Set1/Ash2 histone methyltransferase complex subunit SET1)	SETD1A	DEG_SPOP_SBC_1	339	343	84.82	0.268694	0.904505337119914	0.9252	0.0636	0.0078	0.31432	0.54974	0.1693199999999999	0	0	0.0	0	0.0	8	T330-p,S343-p,S347-p,S348-p,S349-p,S350-p,S351-p,S352-p	ASSSS	NO	Predicted	SPOP	0.9581812	0.041818798	1	0.9192029	DEGRON	High confidence novel instance
O15047	Histone-lysine N-methyltransferase SETD1A (EC 2.1.1.364) (Lysine N-methyltransferase 2F) (SET domain-containing protein 1A) (hSET1A) (Set1/Ash2 histone methyltransferase complex subunit SET1)	SETD1A	CBL_MET	424	426	109.16666666666669	0.2849533333333333	0.8896249245516143	0.9183333333333332	0.0603333333333333	0.018	0.9070333333333332	0.5907	0.6428	0	0	0.0	0	0.0	0	0.0	DYR	NO	Predicted	CBL	0.8226419	0.17735809	1	0.8813149	NON-DEGRON	Novel instance
O15047	Histone-lysine N-methyltransferase SETD1A (EC 2.1.1.364) (Lysine N-methyltransferase 2F) (SET domain-containing protein 1A) (hSET1A) (Set1/Ash2 histone methyltransferase complex subunit SET1)	SETD1A	ITCH	406	409	77.325	0.3408624999999999	1.1565852627812423	0.92275	0.055	0.022	0.70005	0.6275999999999999	0.9575	0	0	0.0	0	0.0	1	Y409-p	PPSY	NO	Predicted	ITCH,NEDD4	0.9978461	0.0021538734	1	0.9416915	DEGRON	High confidence novel instance
O15047	Histone-lysine N-methyltransferase SETD1A (EC 2.1.1.364) (Lysine N-methyltransferase 2F) (SET domain-containing protein 1A) (hSET1A) (Set1/Ash2 histone methyltransferase complex subunit SET1)	SETD1A	ITCH	614	617	98.675	0.3261799999999999	1.143604797557236	0.95575	0.02725	0.01525	0.725375	0.5032999999999999	0.542	0	0	0.0	0	0.0	0	0.0	PPPY	NO	Predicted	ITCH,NEDD4	0.9788417	0.021158278	1	0.9416915	DEGRON	High confidence novel instance
O15047	Histone-lysine N-methyltransferase SETD1A (EC 2.1.1.364) (Lysine N-methyltransferase 2F) (SET domain-containing protein 1A) (hSET1A) (Set1/Ash2 histone methyltransferase complex subunit SET1)	SETD1A	ITCH	643	646	111.5	0.2893075	0.889516317252502	0.9675	0.01375	0.01475	0.8065	0.4554999999999999	0.042575	0	0	0.0	0	0.0	0	0.0	PPEY	NO	Predicted	ITCH,NEDD4	0.6335632	0.36643678	1	0.9416915	NON-DEGRON	Novel instance
O15049	NEDD4-binding protein 3 (N4BP3)	N4BP3	DEG_APCC_DBOX_1	52	60	85.73333333333335	0.6781633333333333	1.0410008765950065	0.6373333333333334	0.2922222222222222	0.0683333333333333	0.4794666666666666	0.7581555555555556	0.9359777777777778	0	0	0.0	6	48,63,64,67,70,73	1	Y58-p	QREFLSYLH	NO	Predicted	APC,CDC20,FZR1	0.50596833	0.49403167	1	0.9858773	NON-DEGRON	Novel instance
O15049	NEDD4-binding protein 3 (N4BP3)	N4BP3	DEG_SPOP_SBC_1	207	211	57.16	0.74136	1.1331708025403715	0.7282	0.1207999999999999	0.1446	0.65298	0.5668199999999998	0.7851199999999999	0	0	0.0	1	230	1	S221-p	PFSSS	NO	Predicted	SPOP	0.996243	0.003757	1	0.9192029	DEGRON	High confidence novel instance
O15049	NEDD4-binding protein 3 (N4BP3)	N4BP3	ITCH	245	248	96.725	0.744595	1.4002331857117338	0.90775	0.07025	0.019	0.423725	0.6283250000000001	0.4848	0	0	0.0	1	230	0	0.0	PPPY	NO	Predicted	ITCH,NEDD4	0.92787933	0.07212067	1	0.9416915	NON-DEGRON	Novel instance
O15054	Lysine-specific demethylase 6B (EC 1.14.11.68) (JmjC domain-containing protein 3) (Jumonji domain-containing protein 3) (Lysine demethylase 6B) ([histone H3]-trimethyl-L-lysine(27) demethylase 6B)	KDM6B	DEG_APCC_DBOX_1	1014	1022	82.86666666666666	0.6024966666666667	1.4533464615852438	0.62	0.2611111111111111	0.1184444444444444	0.6213666666666666	0.7264	0.9733	0	0	0.0	5	1004,1006,1008,1011,1033	1	S1025-p	SRRVLGNLD	NO	Predicted	APC,CDC20,FZR1	0.9875224	0.012477577	1	0.9858773	DEGRON	High confidence novel instance
O15054	Lysine-specific demethylase 6B (EC 1.14.11.68) (JmjC domain-containing protein 3) (Jumonji domain-containing protein 3) (Lysine demethylase 6B) ([histone H3]-trimethyl-L-lysine(27) demethylase 6B)	KDM6B	DEG_SCF_FBW7_1	453	460	93.6	0.47188125	1.1531364340189767	0.952	0.0208749999999999	0.021875	0.6457499999999999	0.554875	0.8943375	0	0	0.0	1	447	0	0.0	PAATPHLS	NO	Predicted	FBXW7	0.9229894	0.07701057	1	0.9634881	NON-DEGRON	Novel instance
O15054	Lysine-specific demethylase 6B (EC 1.14.11.68) (JmjC domain-containing protein 3) (Jumonji domain-containing protein 3) (Lysine demethylase 6B) ([histone H3]-trimethyl-L-lysine(27) demethylase 6B)	KDM6B	DEG_SCF_FBW7_1	546	552	101.11428571428571	0.41396	1.1085020144357751	0.9744285714285714	0.0122857142857142	0.011	0.8239142857142857	0.5248142857142856	0.1855428571428571	0	0	0.0	0	0.0	0	0.0	PPTPTTS	NO	Predicted	FBXW7	0.9817021	0.01829791	1	0.9634881	DEGRON	High confidence novel instance
O15054	Lysine-specific demethylase 6B (EC 1.14.11.68) (JmjC domain-containing protein 3) (Jumonji domain-containing protein 3) (Lysine demethylase 6B) ([histone H3]-trimethyl-L-lysine(27) demethylase 6B)	KDM6B	DEG_SPOP_SBC_1	394	398	88.4	0.4275	1.035714246384361	0.9458	0.0165999999999999	0.036	0.73	0.5621599999999999	0.5145799999999999	0	0	0.0	0	0.0	2	S400-p,S406-p	PGTTT	NO	Predicted	SPOP	0.9903262	0.009673774	1	0.9192029	DEGRON	High confidence novel instance
O15054	Lysine-specific demethylase 6B (EC 1.14.11.68) (JmjC domain-containing protein 3) (Jumonji domain-containing protein 3) (Lysine demethylase 6B) ([histone H3]-trimethyl-L-lysine(27) demethylase 6B)	KDM6B	DEG_SPOP_SBC_1	549	553	93.62	0.368038	0.9486060001101284	0.9612	0.0206	0.014	0.80092	0.5187399999999999	0.2549599999999999	0	0	0.0	0	0.0	0	0.0	PTTSS	NO	Predicted	SPOP	0.8155247	0.1844753	1	0.9192029	NON-DEGRON	Novel instance
O15054	Lysine-specific demethylase 6B (EC 1.14.11.68) (JmjC domain-containing protein 3) (Jumonji domain-containing protein 3) (Lysine demethylase 6B) ([histone H3]-trimethyl-L-lysine(27) demethylase 6B)	KDM6B	DEG_SPOP_SBC_1	741	745	85.52000000000001	0.4461419999999999	1.1245907011330551	0.9552	0.0276	0.0144	0.64118	0.67318	0.7979	0	0	0.0	1	726	0	0.0	APTTT	NO	Predicted	SPOP	0.99721706	0.0027829409	1	0.9192029	DEGRON	High confidence novel instance
O15054	Lysine-specific demethylase 6B (EC 1.14.11.68) (JmjC domain-containing protein 3) (Jumonji domain-containing protein 3) (Lysine demethylase 6B) ([histone H3]-trimethyl-L-lysine(27) demethylase 6B)	KDM6B	DEG_SPOP_SBC_1	750	754	94.4	0.328994	0.8142307359146652	0.9576	0.02	0.0192	0.6339599999999999	0.74192	0.90144	0	0	0.0	2	769,770	0	0.0	AVTTT	NO	Predicted	SPOP	0.96302664	0.036973357	1	0.9192029	DEGRON	High confidence novel instance
O15054	Lysine-specific demethylase 6B (EC 1.14.11.68) (JmjC domain-containing protein 3) (Jumonji domain-containing protein 3) (Lysine demethylase 6B) ([histone H3]-trimethyl-L-lysine(27) demethylase 6B)	KDM6B	DEG_SPOP_SBC_1	865	869	75.72	0.4387839999999999	1.0627257394742982	0.8868	0.0964	0.019	0.77578	0.5017799999999999	0.77214	0	0	0.0	0	0.0	0	0.0	ASSSS	NO	Predicted	SPOP	0.9886326	0.011367381	1	0.9192029	DEGRON	High confidence novel instance
O15054	Lysine-specific demethylase 6B (EC 1.14.11.68) (JmjC domain-containing protein 3) (Jumonji domain-containing protein 3) (Lysine demethylase 6B) ([histone H3]-trimethyl-L-lysine(27) demethylase 6B)	KDM6B	ITCH	573	576	85.82499999999999	0.396945	0.8514213120763753	0.8714999999999999	0.11975	0.01475	0.6296999999999999	0.586025	0.9494	0	0	0.0	0	0.0	0	0.0	PPPY	NO	Predicted	ITCH,NEDD4	0.7711823	0.2288177	1	0.9416915	NON-DEGRON	Novel instance
O15055	Period circadian protein homolog 2 (hPER2) (Circadian clock protein PERIOD 2)	PER2	DEG_APCC_DBOX_1	467	475	89.95555555555555	0.5801622222222222	1.3869359013691496	0.5457777777777778	0.3895555555555556	0.0604444444444444	0.5168666666666666	0.7465444444444446	0.7689111111111111	0	1	K453-ub	1	453	1	S480-p	HRLLLQPVP	NO	Predicted	APC,CDC20,FZR1	0.88675106	0.113248944	1	0.9858773	NON-DEGRON	Novel instance
O15055	Period circadian protein homolog 2 (hPER2) (Circadian clock protein PERIOD 2)	PER2	DEG_APCC_DBOX_1	819	827	86.43333333333334	0.4611488888888889	1.108700583082591	0.9267777777777776	0.0377777777777777	0.0341111111111111	0.5652222222222222	0.6758333333333333	0.7920444444444446	0	0	0.0	2	800,803	1	S810-p	ARPPLVGLN	NO	Predicted	APC,CDC20,FZR1	0.9915387	0.008461297	1	0.9858773	DEGRON	High confidence novel instance
O15055	Period circadian protein homolog 2 (hPER2) (Circadian clock protein PERIOD 2)	PER2	DEG_SPOP_SBC_1	1049	1053	73.61999999999999	0.46387	1.2128646269110823	0.7146	0.2504	0.0298	0.51054	0.6938199999999998	0.6947800000000001	1	0	0.0	1	1033	0	0.0	ALSTS	NO	Predicted	SPOP	0.9657313	0.034268677	1	0.9192029	DEGRON	High confidence novel instance
O15056	Synaptojanin-2 (EC 3.1.3.36) (Synaptic inositol 1,4,5-trisphosphate 5-phosphatase 2)	SYNJ2	DEG_SCF_TRCP1_1	1438	1443	82.51666666666667	0.3334749999999999	0.9957395926078744	0.9426666666666668	0.0358333333333333	0.0203333333333333	0.6446833333333334	0.5720999999999999	0.1415166666666666	0	1	K1432-ub	3	1423,1432,1460	5	S1433-p,S1434-p,S1439-p,T1441-p,S1443-p	DSGTRS	NO	Predicted	BTRC	0.9960969	0.003903091	1	0.94877315	DEGRON	High confidence novel instance
O15060	Zinc finger and BTB domain-containing protein 39	ZBTB39	DEG_SPOP_SBC_1	133	137	89.1	0.4835739999999999	1.1634748639521248	0.8987999999999999	0.0562	0.0422	0.60276	0.6128799999999999	0.11468	0	1	K132-ub	0	0.0	0	0.0	PLTST	NO	Predicted	SPOP	0.9247697	0.0752303	1	0.9192029	DEGRON	High confidence novel instance
O15061	Synemin (Desmuslin)	SYNM	DEG_APCC_DBOX_1	88	96	78.54444444444444	0.6674466666666665	1.1615104454645002	0.0062222222222222	0.993777777777778	0.0002222222222222	0.3246333333333333	0.7965111111111111	0.0562777777777777	1	0	0.0	0	0.0	0	0.0	LRRELRELQ	NO	Predicted	APC,CDC20,FZR1	0.5550659	0.44493413	1	0.9858773	NON-DEGRON	Novel instance
O15061	Synemin (Desmuslin)	SYNM	DEG_APCC_DBOX_1	945	953	67.21111111111112	0.6161055555555556	1.1777477714405324	0.3591111111111111	0.6145555555555555	0.0284444444444444	0.5048111111111111	0.7682555555555556	0.4959444444444444	0	2	K925-ub,K943-ub	3	925,928,938	1	S936-p	PRQQLVEVI	NO	Predicted	APC,CDC20,FZR1	0.9835593	0.01644069	1	0.9858773	NON-DEGRON	Novel instance
O15061	Synemin (Desmuslin)	SYNM	DEG_APCC_DBOX_1	964	972	68.28888888888889	0.65168	1.2162086961242728	0.2993333333333333	0.6749999999999999	0.0232222222222222	0.6248777777777778	0.7699444444444444	0.4137	0	0	0.0	2	987,988	0	0.0	MREELSALT	NO	Predicted	APC,CDC20,FZR1	0.99184704	0.008152962	1	0.9858773	DEGRON	High confidence novel instance
O15061	Synemin (Desmuslin)	SYNM	DEG_SPOP_SBC_1	1302	1306	71.55999999999999	0.2659459999999999	1.008666779299858	0.7566	0.0338	0.214	0.48902	0.6261599999999999	0.4464	0	0	0.0	1	1286	1	S1312-p	PGSST	NO	Predicted	SPOP	0.9780765	0.021923482	1	0.9192029	DEGRON	High confidence novel instance
O15062	Zinc finger and BTB domain-containing protein 5	ZBTB5	DEG_SPOP_SBC_1	170	174	82.53999999999999	0.599568	0.9866685815844752	0.8458	0.1352	0.0184	0.8036	0.5818599999999998	0.46172	0	0	0.0	2	192,194	0	0.0	PMSSS	NO	Predicted	SPOP	0.8157601	0.18423992	1	0.9192029	NON-DEGRON	Novel instance
O15062	Zinc finger and BTB domain-containing protein 5	ZBTB5	DEG_SPOP_SBC_1	382	386	79.0	0.8093	1.004316316262111	0.8914	0.0752	0.034	0.56202	0.6124999999999999	0.22454	0	0	0.0	2	367,404	4	S371-p,S384-p,S385-p,T386-p	PQSST	NO	Predicted	SPOP	0.99826777	0.0017322302	1	0.9192029	DEGRON	High confidence novel instance
O15062	Zinc finger and BTB domain-containing protein 5	ZBTB5	DEG_SPOP_SBC_1	432	436	72.49999999999999	0.915528	1.457834471617213	0.8523999999999999	0.078	0.0716	0.65164	0.7237799999999999	0.346	0	1	K415-ub	1	415	0	0.0	PNTTS	NO	Predicted	SPOP	0.9996433	0.0003566742	1	0.9192029	DEGRON	High confidence novel instance
O15067	Phosphoribosylformylglycinamidine synthase (FGAM synthase) (FGAMS) (EC 6.3.5.3) (Formylglycinamide ribonucleotide amidotransferase) (FGAR amidotransferase) (FGAR-AT) (Formylglycinamide ribotide amidotransferase) (Phosphoribosylformylglycineamide amidotransferase)	PFAS	DEG_SCF_FBW7_1	617	623	79.68571428571428	0.19623	0.5842035820370383	0.9425714285714284	0.0097142857142857	0.0488571428571428	0.5753714285714285	0.6518714285714285	0.0635857142857142	0	1	K639-ub	2	635,639	2	T619-p,T623-p	PPTPLPT	NO	Predicted	FBXW7	0.9620419	0.037958086	1	0.9634881	NON-DEGRON	Novel instance
O15068	Guanine nucleotide exchange factor DBS (DBL's big sister) (MCF2-transforming sequence-like protein)	MCF2L	DEG_SCF_FBW7_1	45	52	78.5625	0.10324625	0.667032032796321	0.59625	0.3804999999999999	0.01275	0.4452125	0.7750874999999999	0.2017875	0	0	0.0	2	28,29	0	0.0	VQDTPEAT	NO	Predicted	FBXW7	0.687899	0.312101	1	0.9634881	NON-DEGRON	Novel instance
O15068	Guanine nucleotide exchange factor DBS (DBL's big sister) (MCF2-transforming sequence-like protein)	MCF2L	DEG_SPOP_SBC_1	970	974	90.9	0.277806	0.9804388105241374	0.9532	0.0242	0.0196	0.7511800000000001	0.5500400000000001	0.1783399999999999	0	0	0.0	3	985,986,991	3	S965-p,T972-p,S975-p	APTST	NO	Predicted	SPOP	0.8568445	0.14315552	1	0.9192029	NON-DEGRON	Novel instance
O15072	A disintegrin and metalloproteinase with thrombospondin motifs 3 (ADAM-TS 3) (ADAM-TS3) (ADAMTS-3) (EC 3.4.24.-) (Procollagen II N-proteinase) (PC II-NP) (Procollagen II amino propeptide-processing enzyme)	ADAMTS3	ITCH	1058	1061	80.875	0.251525	0.8699004736579822	0.7445	0.09125	0.1644999999999999	0.378075	0.722375	0.151475	0	0	0.0	2	1044,1052	0	0.0	PPPY	NO	Predicted	ITCH,NEDD4	0.9796761	0.020323873	1	0.9416915	DEGRON	High confidence novel instance
O15075	Serine/threonine-protein kinase DCLK1 (EC 2.7.11.1) (Doublecortin domain-containing protein 3A) (Doublecortin-like and CAM kinase-like 1) (Doublecortin-like kinase 1)	DCLK1	DEG_SPOP_SBC_1	154	158	83.92	0.427954	0.9916024906474338	0.8613999999999999	0.094	0.0448	0.36782	0.7912400000000002	0.1133599999999999	0	0	0.0	4	138,139,144,170	1	S164-p	VKTTS	NO	Predicted	SPOP	0.9666581	0.033341885	1	0.9192029	DEGRON	High confidence novel instance
O15075	Serine/threonine-protein kinase DCLK1 (EC 2.7.11.1) (Doublecortin domain-containing protein 3A) (Doublecortin-like and CAM kinase-like 1) (Doublecortin-like kinase 1)	DCLK1	DEG_SPOP_SBC_1	308	312	74.32	0.418518	1.0000712521478832	0.8879999999999999	0.0502	0.0644	0.7924	0.5079999999999999	0.32538	0	0	0.0	2	297,329	5	S298-p,S305-p,S307-p,S312-p,S313-p	PASTS	NO	Predicted	SPOP	0.9912776	0.0087224245	1	0.9192029	DEGRON	High confidence novel instance
O15078	Centrosomal protein of 290 kDa (Cep290) (Bardet-Biedl syndrome 14 protein) (Cancer/testis antigen 87) (CT87) (Nephrocystin-6) (Tumor antigen se2-2)	CEP290	DEG_APCC_KENBOX_2	2062	2066	112.34	0.752066	1.1350218594641912	0.0386	0.9624	0.0004	0.4917399999999999	0.7455599999999999	0.1638399999999999	0	1	K2043-ub	3	2043,2076,2084	0	0.0	QKENL	NO	Predicted	APC,CDC20,FZR1	0.76189035	0.23810965	1	0.9515665	NON-DEGRON	Novel instance
O15078	Centrosomal protein of 290 kDa (Cep290) (Bardet-Biedl syndrome 14 protein) (Cancer/testis antigen 87) (CT87) (Nephrocystin-6) (Tumor antigen se2-2)	CEP290	DEG_SCF_FBW7_1	1611	1616	95.9	0.5953016666666667	0.8854624935122654	0.8326666666666666	0.1563333333333333	0.0168333333333333	0.3964166666666667	0.6695999999999999	0.1211166666666666	0	4	K1598-ub,K1600-ub,K1608-ub,K1618-ub	3	1598,1600,1608	1	S1610-p	PTPVPT	NO	Predicted	FBXW7	0.9178341	0.0821659	1	0.9634881	NON-DEGRON	Novel instance
O15083	ERC protein 2	ERC2	DEG_SPOP_SBC_1	70	74	65.7	0.3925659999999999	0.8513751808929704	0.8384	0.0858	0.0818	0.40584	0.7257399999999998	0.42012	0	0	0.0	1	77	1	S65-p	VASTT	NO	Predicted	SPOP	0.9874543	0.012545705	1	0.9192029	DEGRON	High confidence novel instance
O15085	Rho guanine nucleotide exchange factor 11 (PDZ-RhoGEF)	ARHGEF11	DEG_APCC_DBOX_1	1446	1454	84.33333333333334	0.4237155555555555	1.2555194444182554	0.2882222222222222	0.7072222222222222	0.003	0.4013222222222222	0.7621222222222221	0.9221333333333332	0	0	0.0	2	1435,1440	5	S1452-p,S1457-p,S1458-p,T1461-p,T1462-p	HRELLKSLG	NO	Predicted	APC,CDC20,FZR1	0.974114	0.025886	1	0.9858773	NON-DEGRON	Novel instance
O15085	Rho guanine nucleotide exchange factor 11 (PDZ-RhoGEF)	ARHGEF11	DEG_SCF_FBW7_1	667	672	74.41666666666667	0.3704383333333333	0.943140962732536	0.9175	0.0231666666666666	0.0586666666666666	0.66955	0.6296666666666666	0.3321333333333333	0	0	0.0	0	0.0	7	T656-p,S657-p,S658-p,S663-p,T668-p,T672-p,S679-p	PTPPFT	NO	Predicted	FBXW7	0.9731876	0.026812375	1	0.9634881	DEGRON	High confidence novel instance
O15085	Rho guanine nucleotide exchange factor 11 (PDZ-RhoGEF)	ARHGEF11	DEG_SCF_FBW7_1	1234	1239	80.16666666666667	0.4403083333333332	1.2404687600712168	0.9533333333333333	0.0181666666666666	0.0308333333333333	0.7423166666666666	0.6604000000000001	0.67455	0	0	0.0	0	0.0	0	0.0	LTPTPS	NO	Predicted	FBXW7	0.99611086	0.0038891435	1	0.9634881	DEGRON	High confidence novel instance
O15085	Rho guanine nucleotide exchange factor 11 (PDZ-RhoGEF)	ARHGEF11	DEG_SCF_TRCP1_1	220	225	82.28333333333335	0.3202933333333334	0.9213796181519897	0.9166666666666666	0.0671666666666666	0.0196666666666666	0.6772666666666667	0.58475	0.6758000000000001	0	0	0.0	0	0.0	3	S213-p,S216-p,S232-p	DSGLDS	NO	Predicted	BTRC	0.8594357	0.14056432	1	0.94877315	NON-DEGRON	Novel instance
O15085	Rho guanine nucleotide exchange factor 11 (PDZ-RhoGEF)	ARHGEF11	DEG_SPOP_SBC_1	543	547	62.9	0.337862	0.9462945634585688	0.689	0.0528	0.2562	0.49788	0.60428	0.4945	0	0	0.0	6	523,525,531,532,538,561	1	S556-p	PKSSS	NO	Predicted	SPOP	0.74650586	0.25349414	1	0.9192029	NON-DEGRON	Novel instance
O15085	Rho guanine nucleotide exchange factor 11 (PDZ-RhoGEF)	ARHGEF11	DEG_SPOP_SBC_1	652	656	76.11999999999999	0.43548	1.1717590769328614	0.842	0.1268	0.0294	0.64846	0.5402199999999999	0.67238	0	0	0.0	1	674	8	S651-p,S653-p,S654-p,S655-p,T656-p,S657-p,S658-p,S663-p	ASSST	NO	Predicted	SPOP	0.9992481	0.0007519126	1	0.9192029	DEGRON	High confidence novel instance
O15085	Rho guanine nucleotide exchange factor 11 (PDZ-RhoGEF)	ARHGEF11	LIG_APCC_ABBA_1	197	202	85.73333333333333	0.3216216666666666	0.8520528194129847	0.522	0.4621666666666666	0.0151666666666666	0.6208999999999999	0.7345333333333333	0.97465	0	0	0.0	1	191	1	S213-p	LPLYGD	NO	Predicted	APC,CDC20,FZR1	0.6003191	0.3996809	1	0.9598278	NON-DEGRON	Novel instance
O15111	Inhibitor of nuclear factor kappa-B kinase subunit alpha (I-kappa-B kinase alpha) (IKK-A) (IKK-alpha) (IkBKA) (IkappaB kinase) (EC 2.7.11.10) (Conserved helix-loop-helix ubiquitous kinase) (I-kappa-B kinase 1) (IKK1) (Nuclear factor NF-kappa-B inhibitor kinase alpha) (NFKBIKA) (Transcription factor 16) (TCF-16)	CHUK	DEG_SCF_FBW7_1	675	680	84.64999999999999	0.2706183333333333	0.8903809321556511	0.8461666666666666	0.121	0.0343333333333333	0.4770166666666666	0.7072500000000002	0.1348333333333333	0	0	0.0	1	655	0	0.0	VTPQTS	NO	Predicted	FBXW7	0.7387742	0.26122582	1	0.9634881	NON-DEGRON	Novel instance
O15117	FYN-binding protein 1 (Adhesion and degranulation promoting adaptor protein) (ADAP) (FYB-120/130) (p120/p130) (FYN-T-binding protein) (SLAP-130) (SLP-76-associated phosphoprotein)	FYB1	DEG_COP1_1	409	419	86.2	0.5255045454545454	0.9756795349590858	0.9619090909090908	0.0126363636363636	0.0204545454545454	0.7981545454545454	0.4870363636363636	0.7371727272727271	0	0	0.0	2	425,431	0	0.0	SHPSQPPVPSL	NO	Predicted	COP1	0.8121702	0.18782979	1	0.88759387	NON-DEGRON	Novel instance
O15117	FYN-binding protein 1 (Adhesion and degranulation promoting adaptor protein) (ADAP) (FYB-120/130) (p120/p130) (FYN-T-binding protein) (SLAP-130) (SLP-76-associated phosphoprotein)	FYB1	DEG_SCF_FBW7_1	157	162	81.66666666666667	0.4292616666666666	0.7943292536415406	0.918	0.0696666666666666	0.017	0.8386999999999999	0.53965	0.1415333333333333	0	1	K167-ub	6	149,154,167,172,177,179	2	T158-p,T161-p	PTPPTS	NO	Predicted	FBXW7	0.93902624	0.060973763	1	0.9634881	NON-DEGRON	Novel instance
O15117	FYN-binding protein 1 (Adhesion and degranulation promoting adaptor protein) (ADAP) (FYB-120/130) (p120/p130) (FYN-T-binding protein) (SLAP-130) (SLP-76-associated phosphoprotein)	FYB1	DEG_SPOP_SBC_1	26	30	85.62	0.520888	0.886498529404939	0.9302	0.0578	0.0137999999999999	0.6314	0.6065599999999999	0.78028	0	0	0.0	1	36	1	S30-p	PNSSS	NO	Predicted	SPOP	0.9940355	0.0059645176	1	0.9192029	DEGRON	High confidence novel instance
O15127	Secretory carrier-associated membrane protein 2 (Secretory carrier membrane protein 2)	SCAMP2	LIG_APCC_ABBA_1	15	20	51.43333333333334	0.4318733333333333	1.1077328924730807	0.8911666666666666	0.076	0.0248333333333333	0.56275	0.7282416666666666	0.73415	0	0	0.0	0	0.0	0	0.0	VNPFQD	NO	Predicted	APC,CDC20,FZR1	0.9920696	0.007930398	1	0.9598278	DEGRON	High confidence novel instance
O15127	Secretory carrier-associated membrane protein 2 (Secretory carrier membrane protein 2)	SCAMP2	LIG_APCC_ABBA_1	37	42	55.76666666666667	0.3975116666666666	1.4927059543763703	0.7011666666666666	0.2225	0.072	0.5648666666666666	0.7274166666666666	0.8814666666666667	0	0	0.0	0	0.0	0	0.0	FNPFSE	NO	Predicted	APC,CDC20,FZR1	0.9929756	0.0070244074	1	0.9598278	DEGRON	High confidence novel instance
O15146	Muscle, skeletal receptor tyrosine-protein kinase (EC 2.7.10.1) (Muscle-specific tyrosine-protein kinase receptor) (MuSK) (Muscle-specific kinase receptor)	MUSK	DEG_SPOP_SBC_1	479	483	76.54	0.42002	1.0450846602675246	0.912	0.0591999999999999	0.0288	0.30578	0.6075199999999998	0.0406399999999999	0	0	0.0	2	461,470	0	0.0	PSSSS	NO	Predicted	SPOP	0.8322978	0.1677022	1	0.9192029	NON-DEGRON	Novel instance
O15151	Protein Mdm4 (Double minute 4 protein) (Mdm2-like p53-binding protein) (Protein Mdmx) (p53-binding protein Mdm4)	MDM4	DEG_APCC_KENBOX_2	379	383	100.04	0.290708	0.8895581262405053	0.6437999999999999	0.2493999999999999	0.0925999999999999	0.3851	0.77514	0.25772	0	2	K374-ub,K384-ub	1	374	0	0.0	KKENS	NO	Predicted	APC,CDC20,FZR1	0.6013085	0.39869148	1	0.9515665	NON-DEGRON	Novel instance
O15156	Zinc finger and BTB domain-containing protein 7B (Krueppel-related zinc finger protein cKrox) (hcKrox) (T-helper-inducing POZ/Krueppel-like factor) (Zinc finger and BTB domain-containing protein 15) (Zinc finger protein 67 homolog) (Zfp-67) (Zinc finger protein 857B) (Zinc finger protein Th-POK)	ZBTB7B	DEG_SCF_FBW7_2	527	533	91.6	0.5032685714285715	0.880462205845318	0.8384285714285714	0.1458571428571428	0.0175714285714285	0.9741571428571428	0.6116	0.7101285714285714	0	0	0.0	0	0.0	1	T529-p	PTTPQAE	NO	Predicted	FBXW7	0.64335006	0.35664994	1	0.99856865	NON-DEGRON	Novel instance
O15156	Zinc finger and BTB domain-containing protein 7B (Krueppel-related zinc finger protein cKrox) (hcKrox) (T-helper-inducing POZ/Krueppel-like factor) (Zinc finger and BTB domain-containing protein 15) (Zinc finger protein 67 homolog) (Zfp-67) (Zinc finger protein 857B) (Zinc finger protein Th-POK)	ZBTB7B	ITCH	468	471	86.825	0.49192	0.8829184122179755	0.7875	0.016	0.19825	0.789525	0.5608249999999998	0.1465499999999999	0	0	0.0	2	450,464	2	Y471-p,S480-p	PPHY	NO	Predicted	ITCH,NEDD4	0.63201827	0.36798173	1	0.9416915	NON-DEGRON	Novel instance
O15162	Phospholipid scramblase 1 (PL scramblase 1) (Ca(2+)-dependent phospholipid scramblase 1) (Erythrocyte phospholipid scramblase) (Mg(2+)-dependent nuclease) (EC 3.1.-.-) (MmTRA1b)	PLSCR1	ITCH	22	25	79.25	0.567355	1.172282727115626	0.9605	0.01	0.027	0.661	0.624575	0.56505	0	0	0.0	1	3	0	0.0	PPQY	NO	Predicted	ITCH,NEDD4	0.9983614	0.0016385913	1	0.9416915	DEGRON	High confidence novel instance
O15162	Phospholipid scramblase 1 (PL scramblase 1) (Ca(2+)-dependent phospholipid scramblase 1) (Erythrocyte phospholipid scramblase) (Mg(2+)-dependent nuclease) (EC 3.1.-.-) (MmTRA1b)	PLSCR1	ITCH	33	36	71.375	0.5267825	0.9473792847496754	0.955	0.01825	0.0245	0.615875	0.549375	0.565175	0	0	0.0	0	0.0	0	0.0	PPGY	NO	Predicted	ITCH,NEDD4	0.9914967	0.008503318	1	0.9416915	DEGRON	High confidence novel instance
O15164	Transcription intermediary factor 1-alpha (TIF1-alpha) (EC 2.3.2.27) (E3 ubiquitin-protein ligase TRIM24) (RING finger protein 82) (RING-type E3 ubiquitin transferase TIF1-alpha) (Tripartite motif-containing protein 24)	TRIM24	DEG_APCC_DBOX_1	756	764	82.94444444444444	0.4138733333333333	1.1285239467459898	0.6741111111111112	0.2821111111111111	0.0431111111111111	0.5046222222222222	0.7765888888888889	0.974477777777778	0	0	0.0	1	741	5	S748-p,S762-p,S768-p,S771-p,T772-p	PRSILTSLL	NO	Predicted	APC,CDC20,FZR1	0.98729753	0.012702465	1	0.9858773	DEGRON	High confidence novel instance
O15165	Low-density lipoprotein receptor class A domain-containing protein 4	LDLRAD4	ITCH	180	183	67.625	0.8362200000000001	0.9860857623886244	0.88775	0.045	0.06575	0.69275	0.603775	0.240925	0	0	0.0	0	0.0	0	0.0	PPPY	NO	Predicted	ITCH,NEDD4	0.911101	0.08889902	1	0.9416915	NON-DEGRON	Novel instance
O15165	Low-density lipoprotein receptor class A domain-containing protein 4	LDLRAD4	ITCH	252	255	52.825	0.8357525000000001	1.0299535117688217	0.82225	0.1147499999999999	0.06875	0.6599	0.59965	0.3726	0	0	0.0	0	0.0	1	T254-p	PPTY	NO	Predicted	ITCH,NEDD4	0.9917937	0.008206308	1	0.9416915	DEGRON	High confidence novel instance
O15169	Axin-1 (Axis inhibition protein 1) (hAxin)	AXIN1	DEG_APCC_DBOX_1	364	372	85.64444444444445	0.4778633333333333	1.0475084004321695	0.9563333333333331	0.0162222222222222	0.0272222222222222	0.4677777777777778	0.6859222222222222	0.5569666666666665	0	1	K387-ub	3	350,379,387	0	0.0	GRVPLPHIP	NO	Predicted	APC,CDC20,FZR1	0.95979124	0.040208757	1	0.9858773	NON-DEGRON	Novel instance
O15178	T-box transcription factor T (Brachyury protein) (Protein T)	TBXT	DEG_SPOP_SBC_1	249	253	76.56	0.50689	1.054581768628226	0.9296	0.025	0.0432	0.44248	0.70708	0.5506	0	0	0.0	0	0.0	0	0.0	PGTST	NO	Predicted	SPOP	0.9835218	0.01647818	1	0.9192029	DEGRON	High confidence novel instance
O15178	T-box transcription factor T (Brachyury protein) (Protein T)	TBXT	DEG_SPOP_SBC_1	340	344	69.38	0.4750339999999999	1.0091520156972256	0.9336	0.0432	0.023	0.45216	0.5526999999999999	0.09218	0	0	0.0	0	0.0	0	0.0	PPTSS	NO	Predicted	SPOP	0.623647	0.37635303	1	0.9192029	NON-DEGRON	Novel instance
O15178	T-box transcription factor T (Brachyury protein) (Protein T)	TBXT	DEG_SPOP_SBC_1	392	396	67.86	0.43683	0.915224504877891	0.9316	0.0254	0.04	0.4714399999999999	0.5929	0.114	0	0	0.0	0	0.0	0	0.0	APSSS	NO	Predicted	SPOP	0.9697119	0.0302881	1	0.9192029	DEGRON	High confidence novel instance
O15195	Villin-like protein	VILL	DEG_SPOP_SBC_1	785	789	63.61999999999999	0.261742	0.9045207786169372	0.7686	0.1028	0.131	0.60314	0.6044399999999998	0.3213	0	0	0.0	1	775	0	0.0	VSSTS	NO	Predicted	SPOP	0.9062834	0.09371662	1	0.9192029	NON-DEGRON	Novel instance
O15197	Ephrin type-B receptor 6 (HEP) (Tyrosine-protein kinase-defective receptor EPH-6)	EPHB6	DEG_COP1_1	482	490	70.6888888888889	0.5589255555555555	1.0393666459201432	0.7306666666666666	0.0413333333333333	0.2273333333333333	0.4199111111111111	0.6817666666666667	0.2915333333333333	1	0	0.0	0	0.0	0	0.0	STSHEVPSA	NO	Predicted	COP1	0.907719	0.092280984	1	0.88759387	DEGRON	High confidence novel instance
O15197	Ephrin type-B receptor 6 (HEP) (Tyrosine-protein kinase-defective receptor EPH-6)	EPHB6	DEG_SPOP_SBC_1	165	169	69.88000000000001	0.487528	0.9581224914935224	0.9138	0.0457999999999999	0.0379999999999999	0.4944	0.57958	0.049	1	0	0.0	2	150,154	4	S168-p,S169-p,S170-p,S171-p	PSSSS	NO	Predicted	SPOP	0.6461809	0.35381907	1	0.9192029	NON-DEGRON	Novel instance
O15209	Zinc finger and BTB domain-containing protein 22 (Protein BING1) (Zinc finger and BTB domain-containing protein 22A) (Zinc finger protein 297)	ZBTB22	DEG_SCF_TRCP1_1	398	403	64.38333333333334	0.4365233333333333	1.1259227821378297	0.9168333333333332	0.0251666666666666	0.0553333333333333	0.7091166666666666	0.5101166666666668	0.6568166666666667	0	0	0.0	0	0.0	0	0.0	DSGGPT	NO	Predicted	BTRC	0.9829857	0.017014325	1	0.94877315	DEGRON	High confidence novel instance
O15209	Zinc finger and BTB domain-containing protein 22 (Protein BING1) (Zinc finger and BTB domain-containing protein 22A) (Zinc finger protein 297)	ZBTB22	DEG_SPOP_SBC_1	430	434	84.84	0.263594	0.7274085168139905	0.9492	0.0318	0.0175999999999999	0.70104	0.5791000000000001	0.8382799999999999	0	0	0.0	0	0.0	0	0.0	PSSSS	NO	Predicted	SPOP	0.9121875	0.08781248	1	0.9192029	NON-DEGRON	Novel instance
O15211	Ral guanine nucleotide dissociation stimulator-like 2 (RalGDS-like 2) (RalGDS-like factor) (Ras-associated protein RAB2L)	RGL2	DEG_SCF_FBW7_1	542	548	74.6	0.2295785714285714	0.98673059721383	0.901142857142857	0.0272857142857142	0.0745714285714285	0.4726285714285714	0.7415000000000002	0.7983428571428571	0	0	0.0	0	0.0	0	0.0	VPTPLVS	NO	Predicted	FBXW7	0.96853685	0.031463146	1	0.9634881	DEGRON	High confidence novel instance
O15226	NF-kappa-B-repressing factor (NFkB-repressing factor) (NRF) (Protein ITBA4)	NKRF	DEG_SPOP_SBC_1	63	67	72.76	0.41249	0.9744510459361454	0.8208	0.0432	0.1414	0.6810799999999999	0.64888	0.70888	0	2	K68-ub,K81-ub	4	44,45,50,81	3	S65-p,S67-p,Y76-p	VASSS	NO	Predicted	SPOP	0.98949826	0.010501742	1	0.9192029	DEGRON	High confidence novel instance
O15226	NF-kappa-B-repressing factor (NFkB-repressing factor) (NRF) (Protein ITBA4)	NKRF	DEG_SPOP_SBC_1	140	144	77.52000000000001	0.288712	1.0008199846843753	0.898	0.0562	0.0442	0.70022	0.59416	0.11672	0	0	0.0	1	124	0	0.0	APSTT	NO	Predicted	SPOP	0.8845048	0.115495205	1	0.9192029	NON-DEGRON	Novel instance
O15230	Laminin subunit alpha-5 (Laminin-10 subunit alpha) (Laminin-11 subunit alpha) (Laminin-15 subunit alpha)	LAMA5	DEG_APCC_DBOX_1	1674	1682	53.37777777777777	0.3353311111111111	1.2645956765839308	0.5656666666666667	0.1617777777777777	0.2713333333333333	0.4581111111111111	0.7611666666666667	0.1669333333333333	0	0	0.0	0	0.0	0	0.0	LRADLRHVP	NO	Predicted	APC,CDC20,FZR1	0.8684388	0.13156122	1	0.9858773	NON-DEGRON	Novel instance
O15230	Laminin subunit alpha-5 (Laminin-10 subunit alpha) (Laminin-11 subunit alpha) (Laminin-15 subunit alpha)	LAMA5	DEG_SCF_FBW7_1	1254	1259	61.7	0.2166066666666667	0.8576721728874123	0.7693333333333333	0.2091666666666667	0.0283333333333333	0.7216	0.6178666666666667	0.2618499999999999	0	0	0.0	0	0.0	0	0.0	LTPAMS	NO	Predicted	FBXW7	0.5545188	0.44548118	1	0.9634881	NON-DEGRON	Novel instance
O15230	Laminin subunit alpha-5 (Laminin-10 subunit alpha) (Laminin-11 subunit alpha) (Laminin-15 subunit alpha)	LAMA5	LIG_APCC_ABBAyCdc20_2	1713	1719	47.1	0.4427828571428572	1.055219034145467	0.1548571428571428	0.0069999999999999	0.8294285714285714	0.3650571428571428	0.7702000000000001	0.2350285714285714	1	0	0.0	0	0.0	0	0.0	RYELHSE	NO	Predicted	APC,CDC20,FZR1	0.7196406	0.2803594	1	0.8570209	NON-DEGRON	Novel instance
O15230	Laminin subunit alpha-5 (Laminin-10 subunit alpha) (Laminin-11 subunit alpha) (Laminin-15 subunit alpha)	LAMA5	ITCH	1697	1700	46.525	0.2882575	0.697286245516659	0.74125	0.1302499999999999	0.135	0.270725	0.7393749999999999	0.3149	1	0	0.0	0	0.0	0	0.0	PPSY	NO	Predicted	ITCH,NEDD4	0.7918487	0.20815128	1	0.9416915	NON-DEGRON	Novel instance
O15231	Zinc finger protein 185 (LIM domain protein ZNF185) (P1-A)	ZNF185	DEG_APCC_DBOX_1	290	298	92.43333333333334	0.4889966666666667	1.0965023057147	0.7948888888888889	0.058	0.1478888888888888	0.3821555555555556	0.7607777777777778	0.9381888888888889	0	0	0.0	2	311,313	3	T289-p,S306-p,S307-p	PRAGLRLVA	NO	Predicted	APC,CDC20,FZR1	0.89301074	0.106989264	1	0.9858773	NON-DEGRON	Novel instance
O15232	Matrilin-3	MATN3	DEG_SCF_FBW7_1	153	158	45.23333333333333	0.5642766666666666	0.9005092017315615	0.875	0.0528333333333333	0.0778333333333333	0.3071333333333333	0.7634333333333334	0.11415	1	0	0.0	2	143,147	1	T154-p	ITPLST	NO	Predicted	FBXW7	0.67683774	0.32316226	1	0.9634881	NON-DEGRON	Novel instance
O15234	Protein CASC3 (Cancer susceptibility candidate gene 3 protein) (Metastatic lymph node gene 51 protein) (MLN 51) (Protein barentsz) (Btz)	CASC3	DEG_ODPH_VHL_1	617	630	43.535714285714285	0.4589842857142857	0.9852946506284213	0.8334999999999999	0.0313571428571428	0.1317857142857142	0.4184785714285714	0.6954285714285714	0.9286214285714286	0	0	0.0	0	0.0	0	0.0	LAPTYFSAPGVMNF	NO	Predicted	VHL	0.71446294	0.28553706	1	0.9675157	NON-DEGRON	Novel instance
O15234	Protein CASC3 (Cancer susceptibility candidate gene 3 protein) (Metastatic lymph node gene 51 protein) (MLN 51) (Protein barentsz) (Btz)	CASC3	DEG_SPOP_SBC_1	123	127	90.2	0.40116	1.00103557124855	0.747	0.214	0.0366	0.7000200000000001	0.61884	0.55054	0	2	K128-ub,K139-ub	5	112,116,131,135,139	2	S117-p,S125-p	VNSST	NO	Predicted	SPOP	0.9752143	0.024785697	1	0.9192029	DEGRON	High confidence novel instance
O15234	Protein CASC3 (Cancer susceptibility candidate gene 3 protein) (Metastatic lymph node gene 51 protein) (MLN 51) (Protein barentsz) (Btz)	CASC3	LIG_APCC_ABBAyCdc20_2	184	190	72.32857142857142	0.6909357142857144	1.0222695334585823	0.5827142857142856	0.1531428571428571	0.2827142857142857	0.5248714285714285	0.7438285714285715	0.9948571428571428	1	4	K164-ub,K168-ub,K177-ub,K205-ub	6	164,165,168,177,205,210	2	Y181-p,T197-p	RKGLFFE	NO	Predicted	APC,CDC20,FZR1	0.9225808	0.07741922	1	0.8570209	DEGRON	High confidence novel instance
O15247	Chloride intracellular channel protein 2 (XAP121)	CLIC2	ITCH	96	99	90.4	0.37133	0.8244108258882393	0.94475	0.01875	0.0365	0.330125	0.744475	0.0461749999999999	1	2	K77-ub,K80-ub	6	77,80,85,105,107,119	1	S103-p	PPRY	NO	Predicted	ITCH,NEDD4	0.93189734	0.06810266	1	0.9416915	NON-DEGRON	Novel instance
O15254	Peroxisomal acyl-coenzyme A oxidase 3 (EC 1.3.3.6) (Branched-chain acyl-CoA oxidase) (BRCACox) (Pristanoyl-CoA oxidase)	ACOX3	DEG_SCF_FBW7_1	280	285	59.0	0.6182333333333333	0.954076501674288	0.7728333333333334	0.0194999999999999	0.2105	0.3491333333333333	0.7324833333333333	0.0507166666666666	0	2	K265-ub,K291-ub	2	265,291	3	T281-p,Y286-p,S288-p	VTPEGT	NO	Predicted	FBXW7	0.5613946	0.43860543	1	0.9634881	NON-DEGRON	Novel instance
O15259	Nephrocystin-1 (Juvenile nephronophthisis 1 protein)	NPHP1	LIG_APCC_ABBA_1	207	212	67.23333333333333	0.3516783333333333	0.8814505437583333	0.437	0.0741666666666666	0.4908333333333333	0.6633833333333333	0.7218666666666667	0.38545	0	0	0.0	2	193,196	0	0.0	LEPYSE	NO	Predicted	APC,CDC20,FZR1	0.76758486	0.23241514	1	0.9598278	NON-DEGRON	Novel instance
O15264	Mitogen-activated protein kinase 13 (MAP kinase 13) (MAPK 13) (EC 2.7.11.24) (Mitogen-activated protein kinase p38 delta) (MAP kinase p38 delta) (Stress-activated protein kinase 4)	MAPK13	LIG_APCC_ABBA_1	308	313	57.48333333333333	0.72182	1.0073891938115502	0.6156666666666667	0.34	0.0403333333333333	0.6408166666666667	0.7236333333333332	0.2548499999999999	1	0	0.0	2	295,332	0	0.0	FEPFRD	NO	Predicted	APC,CDC20,FZR1	0.66041464	0.33958536	1	0.9598278	NON-DEGRON	Novel instance
O15265	Ataxin-7 (Spinocerebellar ataxia type 7 protein)	ATXN7	DEG_SPOP_SBC_1	214	218	69.88	0.345872	0.79816057230369	0.8560000000000001	0.1138	0.0322	0.57634	0.5783399999999999	0.71296	0	0	0.0	5	194,196,223,226,228	3	S216-p,S219-p,S224-p	ASSSS	NO	Predicted	SPOP	0.9963026	0.0036973953	1	0.9192029	DEGRON	High confidence novel instance
O15265	Ataxin-7 (Spinocerebellar ataxia type 7 protein)	ATXN7	DEG_SPOP_SBC_1	566	570	94.5	0.310252	0.7978594523321356	0.9506	0.0196	0.0258	0.43742	0.6721400000000001	0.0677	0	1	K561-ub	3	553,561,562	1	S571-p	VPSTT	NO	Predicted	SPOP	0.7372278	0.2627722	1	0.9192029	NON-DEGRON	Novel instance
O15265	Ataxin-7 (Spinocerebellar ataxia type 7 protein)	ATXN7	DEG_SPOP_SBC_1	646	650	90.24	0.387696	0.950405765740067	0.9182	0.057	0.025	0.67652	0.5162399999999999	0.35312	0	0	0.0	1	670	5	S649-p,S650-p,S651-p,S652-p,S660-p	VSSSS	NO	Predicted	SPOP	0.77854145	0.22145855	1	0.9192029	NON-DEGRON	Novel instance
O15265	Ataxin-7 (Spinocerebellar ataxia type 7 protein)	ATXN7	DEG_SPOP_SBC_1	695	699	77.14000000000001	0.3817979999999999	0.9983984367106736	0.904	0.067	0.0301999999999999	0.6778800000000001	0.5501399999999999	0.34156	0	0	0.0	6	675,678,683,705,706,708	1	S703-p	ASSST	NO	Predicted	SPOP	0.98665917	0.013340831	1	0.9192029	DEGRON	High confidence novel instance
O15265	Ataxin-7 (Spinocerebellar ataxia type 7 protein)	ATXN7	DEG_SPOP_SBC_1	715	719	93.78	0.298116	0.765848685800763	0.9332	0.0295999999999999	0.0334	0.60328	0.5881399999999999	0.79728	0	0	0.0	4	705,706,708,736	5	S711-p,S719-p,S720-p,S721-p,S722-p	VHSSS	NO	Predicted	SPOP	0.98406583	0.01593417	1	0.9192029	DEGRON	High confidence novel instance
O15265	Ataxin-7 (Spinocerebellar ataxia type 7 protein)	ATXN7	DEG_SPOP_SBC_1	841	845	91.12	0.490282	1.294576468103084	0.9474	0.0389999999999999	0.012	0.6363800000000001	0.5808000000000002	0.4988399999999999	0	0	0.0	7	831,835,836,838,852,855,858	5	S840-p,S844-p,S845-p,S849-p,T854-p	PSSSS	NO	Predicted	SPOP	0.9975394	0.002460599	1	0.9192029	DEGRON	High confidence novel instance
O15265	Ataxin-7 (Spinocerebellar ataxia type 7 protein)	ATXN7	SCF_FBXL2	229	236	107.85	0.380675	1.0004145075244466	0.77	0.208125	0.026625	0.76075	0.64495	0.627225	0	0	0.0	3	220,223,226	2	S219-p,S224-p	LQLRGNTR	NO	Predicted	FBXL2	0.97136635	0.028633654	1	0.8570209	DEGRON	High confidence novel instance
O15266	Short stature homeobox protein (Pseudoautosomal homeobox-containing osteogenic protein) (Short stature homeobox-containing protein)	SHOX	LIG_APCC_ABBA_1	68	73	114.46666666666664	0.3333683333333333	0.8176212321373161	0.7536666666666667	0.2326666666666666	0.0223333333333333	0.4442833333333333	0.7919166666666665	0.8130666666666667	0	0	0.0	3	79,81,83	0	0.0	VHLFKD	NO	Predicted	APC,CDC20,FZR1	0.5439359	0.4560641	1	0.9598278	NON-DEGRON	Novel instance
O15270	Serine palmitoyltransferase 2 (EC 2.3.1.50) (Long chain base biosynthesis protein 2) (LCB 2) (Long chain base biosynthesis protein 2a) (LCB2a) (Serine-palmitoyl-CoA transferase 2) (SPT 2)	SPTLC2	DEG_APCC_DBOX_1	540	548	97.78888888888888	0.2032044444444444	0.8408059135322288	0.8852222222222222	0.0614444444444444	0.0525555555555555	0.1742	0.8098	0.1094333333333333	0	1	K538-ub	1	526	2	T555-p,Y557-p	SRHRLVPLL	NO	Predicted	APC,CDC20,FZR1	0.746379	0.25362098	1	0.9858773	NON-DEGRON	Novel instance
O15304	Apoptosis regulatory protein Siva (CD27-binding protein) (CD27BP)	SIVA1	DEG_SIAH_1	6	14	59.85555555555556	0.604858888888889	0.77814934322078	0.779	0.1924444444444444	0.0311111111111111	0.3262111111111111	0.7994777777777776	0.1614666666666666	1	1	K17-ub	2	3,17	1	S5-p	CPFADVAPL	NO	Predicted	SIAH1,SIAH2,SIAH3	0.6469541	0.35304588	1	0.9671541	NON-DEGRON	Novel instance
O15344	E3 ubiquitin-protein ligase Midline-1 (EC 2.3.2.27) (Midin) (Putative transcription factor XPRF) (RING finger protein 59) (RING finger protein Midline-1) (RING-type E3 ubiquitin transferase Midline-1) (Tripartite motif-containing protein 18)	MID1	DEG_APCC_KENBOX_2	320	324	102.7	0.4046279999999999	1.116203975383319	0.7373999999999999	0.2528	0.0039999999999999	0.37194	0.7094600000000001	0.0548999999999999	1	1	K333-ub	2	303,333	1	S311-p	LKEND	NO	Predicted	APC,CDC20,FZR1	0.76563936	0.23436064	1	0.9515665	NON-DEGRON	Novel instance
O15350	Tumor protein p73 (p53-like transcription factor) (p53-related protein)	TP73	DEG_MDM2_SWIB_1	15	22	46.65	0.372505	1.0863068845348829	0.2545	0.7258749999999999	0.015875	0.5302	0.7707875000000001	0.73095	0	0	0.0	0	0.0	2	T27-p,Y28-p	FEHLWSSL	YES	ELM,Science-Manual	MDM2	0.99260426	0.0073957443	1	0.8570209	DEGRON	High confidence novel instance
O15350	Tumor protein p73 (p53-like transcription factor) (p53-related protein)	TP73	ITCH	404	407	95.525	0.3488624999999999	1.0851242064782478	0.96175	0.0215	0.014	0.60265	0.5894750000000001	0.52365	0	0	0.0	2	416,423	0	0.0	PPSY	NO	Predicted	ITCH,NEDD4	0.9881351	0.011864901	1	0.9416915	DEGRON	High confidence novel instance
O15350	Tumor protein p73 (p53-like transcription factor) (p53-related protein)	TP73	ITCH	484	487	97.65	0.33281	1.0198785086173634	0.946	0.0305	0.02	0.354975	0.5971249999999999	0.0887999999999999	1	0	0.0	0	0.0	0	0.0	PPPY	NO	Predicted	ITCH,NEDD4	0.69635487	0.30364513	1	0.9416915	NON-DEGRON	Novel instance
O15353	Forkhead box protein N1 (Winged-helix transcription factor nude)	FOXN1	DEG_SCF_FBW7_1	485	491	71.42857142857143	0.5730428571428572	1.0577403550827775	0.9387142857142858	0.0401428571428571	0.0215714285714285	0.8587714285714286	0.5150571428571428	0.5916285714285714	0	0	0.0	1	504	0	0.0	PGTPQDS	NO	Predicted	FBXW7	0.98721457	0.012785435	1	0.9634881	DEGRON	High confidence novel instance
O15353	Forkhead box protein N1 (Winged-helix transcription factor nude)	FOXN1	DEG_SPOP_SBC_1	566	570	77.32000000000001	0.46801	0.9593451696008874	0.949	0.0294	0.0202	0.65346	0.5221199999999999	0.2644	0	0	0.0	1	550	0	0.0	PTSSS	NO	Predicted	SPOP	0.99331313	0.0066868663	1	0.9192029	DEGRON	High confidence novel instance
O15357	Phosphatidylinositol 3,4,5-trisphosphate 5-phosphatase 2 (EC 3.1.3.86) (Inositol polyphosphate phosphatase-like protein 1) (INPPL-1) (Protein 51C) (SH2 domain-containing inositol 5'-phosphatase 2) (SH2 domain-containing inositol phosphatase 2) (SHIP-2)	INPPL1	ITCH	658	661	37.0	0.7081324999999999	1.3650364239513109	0.7597499999999999	0.0095	0.22525	0.36135	0.7651000000000001	0.05105	1	0	0.0	4	643,645,675,677	3	Y661-p,Y663-p,Y671-p	PPTY	NO	Predicted	ITCH,NEDD4	0.6550548	0.3449452	1	0.9416915	NON-DEGRON	Novel instance
O15360	Fanconi anemia group A protein (Protein FACA)	FANCA	DEG_SCF_FBW7_2	706	712	75.75714285714287	0.2432857142857142	0.8387019796330585	0.8450000000000001	0.051	0.1022857142857143	0.3266285714285715	0.7387285714285713	0.0787714285714285	0	1	K701-ub	1	701	0	0.0	INTPRLE	NO	Predicted	FBXW7	0.75640965	0.24359035	1	0.99856865	NON-DEGRON	Novel instance
O15370	Transcription factor SOX-12 (Protein SOX-22)	SOX12	DEG_SCF_FBW7_2	178	185	92.0875	0.35558875	1.0446607536078605	0.779625	0.1714999999999999	0.048	0.4446375	0.7679750000000001	0.9718875	0	0	0.0	0	0.0	1	T181-p	LVETPGRE	NO	Predicted	FBXW7	0.80384785	0.19615215	1	0.99856865	NON-DEGRON	Novel instance
O15372	Eukaryotic translation initiation factor 3 subunit H (eIF3h) (Eukaryotic translation initiation factor 3 subunit 3) (eIF-3-gamma) (eIF3 p40 subunit)	EIF3H	DEG_SPOP_SBC_1	12	16	78.66	0.218118	0.884483282982908	0.8687999999999999	0.0856	0.0456	0.5778000000000001	0.6023600000000001	0.1946199999999999	0	3	K5-ub,K24-ub,K28-ub	4	5,24,26,28	6	S3-p,T8-p,S10-p,T11-p,S15-p,S17-p	ATSSS	NO	Predicted	SPOP	0.9946601	0.0053399205	1	0.9192029	DEGRON	High confidence novel instance
O15379	Histone deacetylase 3 (HD3) (EC 3.5.1.98) (Protein deacetylase HDAC3) (EC 3.5.1.-) (Protein deacylase HDAC3) (EC 3.5.1.-) (RPD3-2) (SMAP45)	HDAC3	LIG_APCC_ABBA_1	336	341	58.78333333333334	0.366765	1.021474326514077	0.8290000000000001	0.0316666666666666	0.1423333333333333	0.2519	0.79465	0.1104833333333333	0	0	0.0	0	0.0	3	Y325-p,Y328-p,Y331-p	FTLHPD	NO	Predicted	APC,CDC20,FZR1	0.8100936	0.18990642	1	0.9598278	NON-DEGRON	Novel instance
O15389	Sialic acid-binding Ig-like lectin 5 (Siglec-5) (CD33 antigen-like 2) (Obesity-binding protein 2) (OB-BP2) (OB-binding protein 2) (CD antigen CD170)	SIGLEC5	DEG_SPOP_SBC_1	538	542	82.54	0.6028800000000001	1.031799616463817	0.8496	0.0412	0.106	0.6848599999999999	0.62881	0.32892	0	0	0.0	4	529,534,548,551	2	Y544-p,S545-p	APSTT	NO	Predicted	SPOP	0.9802238	0.019776225	1	0.9192029	DEGRON	High confidence novel instance
O15391	Transcription factor YY2 (Yin and yang 2) (YY-2) (Zinc finger protein 631)	YY2	DEG_SPOP_SBC_1	127	131	93.38	0.360434	0.994988136003684	0.942	0.0552	0.0072	0.56118	0.58422	0.5241399999999999	0	0	0.0	5	139,140,143,144,148	1	T130-p	AASTS	NO	Predicted	SPOP	0.8631746	0.13682538	1	0.9192029	NON-DEGRON	Novel instance
O15391	Transcription factor YY2 (Yin and yang 2) (YY-2) (Zinc finger protein 631)	YY2	DEG_SPOP_SBC_1	158	162	57.38000000000001	0.399044	0.8656359326499464	0.6222000000000001	0.0408	0.3354	0.6361399999999999	0.54524	0.5405199999999999	0	0	0.0	8	139,140,143,144,148,168,172,177	4	S152-p,S160-p,S161-p,S163-p	AGSSS	NO	Predicted	SPOP	0.8695614	0.13043863	1	0.9192029	NON-DEGRON	Novel instance
O15391	Transcription factor YY2 (Yin and yang 2) (YY-2) (Zinc finger protein 631)	YY2	ITCH	207	210	70.875	0.4958025	1.0975119056842408	0.6819999999999999	0.2505	0.078	0.6132249999999999	0.6745	0.35885	0	1	K218-ub	3	215,217,218	0	0.0	PPDY	NO	Predicted	ITCH,NEDD4	0.9847596	0.015240371	1	0.9416915	DEGRON	High confidence novel instance
O15393	Transmembrane protease serine 2 (EC 3.4.21.-) (Serine protease 10) [Cleaved into: Transmembrane protease serine 2 non-catalytic chain; Transmembrane protease serine 2 catalytic chain]	TMPRSS2	LIG_APCC_ABBA_1	11	16	69.01666666666667	0.5535950000000001	0.9732389520106888	0.8423333333333334	0.0728333333333333	0.0883333333333333	0.50995	0.65225	0.25905	0	0	0.0	0	0.0	0	0.0	IGPYYE	NO	Predicted	APC,CDC20,FZR1	0.8786584	0.121341586	1	0.9598278	NON-DEGRON	Novel instance
O15400	Syntaxin-7	STX7	DEG_SCF_FBW7_1	39	45	74.6	0.41302	0.998217006658486	0.9037142857142858	0.0911428571428571	0.0031428571428571	0.5565857142857144	0.6672714285714285	0.1375857142857142	1	2	K24-ub,K55-ub	3	24,55,64	2	T41-p,S45-p	LGTPQDS	NO	Predicted	FBXW7	0.9606423	0.03935772	1	0.9634881	NON-DEGRON	Novel instance
O15405	TOX high mobility group box family member 3 (CAG trinucleotide repeat-containing gene F9 protein) (Trinucleotide repeat-containing gene 9 protein)	TOX3	DEG_ODPH_VHL_1	383	394	105.875	0.3744316666666667	0.8282961844229645	0.9059166666666666	0.0798333333333333	0.0183333333333333	0.4218833333333333	0.7531000000000002	0.6335750000000001	0	0	0.0	0	0.0	0	0.0	IAPKPLTMRLPM	NO	Predicted	VHL	0.6947918	0.3052082	1	0.9675157	NON-DEGRON	Novel instance
O15405	TOX high mobility group box family member 3 (CAG trinucleotide repeat-containing gene F9 protein) (Trinucleotide repeat-containing gene 9 protein)	TOX3	DEG_SCF_FBW7_2	67	74	74.17500000000001	0.37838375	1.1131686981405833	0.97625	0.009625	0.014125	0.7731625	0.6308624999999999	0.1452	0	0	0.0	0	0.0	0	0.0	PPITPPPE	NO	Predicted	FBXW7	0.99684805	0.0031519532	1	0.99856865	NON-DEGRON	Novel instance
O15409	Forkhead box protein P2 (CAG repeat protein 44) (Trinucleotide repeat-containing gene 10 protein)	FOXP2	DEG_SIAH_1	449	457	88.22222222222223	0.4997333333333333	1.0256104083485702	0.958222222222222	0.0151111111111111	0.0238888888888888	0.6761999999999999	0.6776222222222222	0.2301	0	0	0.0	1	433	0	0.0	TPTAPVTPI	NO	Predicted	SIAH1,SIAH2,SIAH3	0.9151631	0.0848369	1	0.9671541	NON-DEGRON	Novel instance
O15427	Monocarboxylate transporter 4 (MCT 4) (Solute carrier family 16 member 3)	SLC16A3	DEG_SCF_FBW7_1	457	464	86.1375	0.3070175	0.85975818929004	0.7635	0.0688749999999999	0.170625	0.8579874999999999	0.72005625	0.15765	0	2	K448-ub,K453-ub	2	448,453	3	T460-p,T463-p,S464-p	VVHTPETS	NO	Predicted	FBXW7	0.93003255	0.06996745	1	0.9634881	NON-DEGRON	Novel instance
O15440	ATP-binding cassette sub-family C member 5 (EC 7.6.2.-) (EC 7.6.2.2) (Multi-specific organic anion transporter C) (MOAT-C) (Multidrug resistance-associated protein 5) (SMRP) (pABC11)	ABCC5	DEG_APCC_DBOX_1	1202	1210	71.28888888888889	0.6737844444444444	1.157125945053888	0.6075555555555555	0.1593333333333333	0.2361111111111111	0.2104	0.8655000000000002	0.1898444444444444	1	4	K1211-ub,K1212-ub,K1218-ub,K1222-ub	3	1218,1220,1222	2	Y1202-p,T1216-p	YRENLPLVL	NO	Predicted	APC,CDC20,FZR1	0.6996717	0.3003283	1	0.9858773	NON-DEGRON	Novel instance
O15440	ATP-binding cassette sub-family C member 5 (EC 7.6.2.-) (EC 7.6.2.2) (Multi-specific organic anion transporter C) (MOAT-C) (Multidrug resistance-associated protein 5) (SMRP) (pABC11)	ABCC5	DEG_SCF_FBW7_2	786	793	100.8125	0.27659875	0.9530075658981744	0.8592500000000001	0.105625	0.0347499999999999	0.4380125	0.7442124999999999	0.2521	0	0	0.0	6	797,798,805,806,810,813	1	T800-p	LGETPPVE	NO	Predicted	FBXW7	0.9053631	0.09463692	1	0.99856865	NON-DEGRON	Novel instance
O15444	C-C motif chemokine 25 (Chemokine TECK) (Small-inducible cytokine A25) (Thymus-expressed chemokine)	CCL25	DEG_SPOP_SBC_1	132	136	92.96	0.32197	1.0024653548299445	0.9072	0.0558	0.0374	0.3587999999999999	0.6543599999999998	0.2108	0	0	0.0	4	115,116,123,128	2	S135-p,S141-p	PISSS	NO	Predicted	SPOP	0.8812871	0.1187129	1	0.9192029	NON-DEGRON	Novel instance
O15446	DNA-directed RNA polymerase I subunit RPA34 (A34.5) (Antisense to ERCC-1 protein) (ASE-1) (CD3-epsilon-associated protein) (CD3E-associated protein) (DNA-directed RNA polymerase I subunit G) (RNA polymerase I-associated factor PAF49)	POLR1G	DEG_Kelch_Keap1_1	487	492	104.76666666666668	0.3288266666666666	1.0058280162822957	0.9491666666666666	0.036	0.0118333333333333	0.9165	0.5024416666666666	0.7384499999999999	0	0	0.0	3	500,501,503	2	S488-p,S490-p	NSESGE	NO	Predicted	KEAP1	0.9911726	0.008827388	1	0.9475442	DEGRON	High confidence novel instance
O15446	DNA-directed RNA polymerase I subunit RPA34 (A34.5) (Antisense to ERCC-1 protein) (ASE-1) (CD3-epsilon-associated protein) (CD3E-associated protein) (DNA-directed RNA polymerase I subunit G) (RNA polymerase I-associated factor PAF49)	POLR1G	DEG_SPOP_SBC_1	417	421	93.62	0.4045539999999999	0.845199557846515	0.9604	0.0186	0.017	0.7003999999999999	0.6229599999999997	0.6532199999999999	0	0	0.0	5	424,425,426,427,428	0	0.0	APTST	NO	Predicted	SPOP	0.8173898	0.18261021	1	0.9192029	NON-DEGRON	Novel instance
O15457	MutS protein homolog 4 (hMSH4)	MSH4	DEG_Kelch_Keap1_1	17	22	80.13333333333334	0.2728783333333333	1.02992741887521	0.9208333333333332	0.0356666666666666	0.0431666666666666	0.7647499999999999	0.4967333333333333	0.3568	0	0	0.0	0	0.0	0	0.0	SPSSGE	NO	Predicted	KEAP1	0.9846489	0.015351117	1	0.9475442	DEGRON	High confidence novel instance
O15457	MutS protein homolog 4 (hMSH4)	MSH4	DEG_SCF_FBW7_1	118	124	78.21428571428571	0.2908542857142857	1.0708723540225171	0.8324285714285714	0.1055714285714285	0.0664285714285714	0.6275428571428572	0.7183142857142857	0.1917	0	0	0.0	1	133	1	Y132-p	LKTPLST	NO	Predicted	FBXW7	0.9997385	0.00026148558	1	0.9634881	DEGRON	High confidence novel instance
O15460	Prolyl 4-hydroxylase subunit alpha-2 (4-PH alpha-2) (EC 1.14.11.2) (Procollagen-proline,2-oxoglutarate-4-dioxygenase subunit alpha-2)	P4HA2	LIG_APCC_ABBA_1	324	329	63.4	0.48587	0.9818413624535334	0.6081666666666666	0.1026666666666666	0.2746666666666666	0.3575166666666667	0.7832166666666667	0.2007	0	0	0.0	1	307	0	0.0	IAPFKE	NO	Predicted	APC,CDC20,FZR1	0.5261182	0.47388178	1	0.9598278	NON-DEGRON	Novel instance
O15479	Melanoma-associated antigen B2 (Cancer/testis antigen 3.2) (CT3.2) (DSS-AHC critical interval MAGE superfamily 6) (DAM6) (MAGE XP-2 antigen) (MAGE-B2 antigen)	MAGEB2	DEG_SPOP_SBC_1	49	53	76.24000000000001	0.259602	0.8853571196041409	0.9416	0.0156	0.0412	0.57964	0.5609599999999998	0.8257199999999999	1	0	0.0	0	0.0	0	0.0	AASSS	NO	Predicted	SPOP	0.99369663	0.00630337	1	0.9192029	DEGRON	High confidence novel instance
O15479	Melanoma-associated antigen B2 (Cancer/testis antigen 3.2) (CT3.2) (DSS-AHC critical interval MAGE superfamily 6) (DAM6) (MAGE XP-2 antigen) (MAGE-B2 antigen)	MAGEB2	DEG_SPOP_SBC_1	99	103	69.7	0.315386	0.8533601285975904	0.8778	0.0882	0.03	0.6626999999999998	0.55034	0.11674	0	4	K80-ub,K92-ub,K104-ub,K114-ub	6	80,82,83,86,92,114	2	S95-p,S105-p	ASTST	NO	Predicted	SPOP	0.88688076	0.113119245	1	0.9192029	NON-DEGRON	Novel instance
O15481	Melanoma-associated antigen B4 (MAGE-B4 antigen)	MAGEB4	DEG_SPOP_SBC_1	39	43	51.0	0.3258479999999999	1.0051044200637946	0.8497999999999999	0.1012	0.0456	0.71158	0.5427199999999998	0.6198	1	0	0.0	2	26,35	1	S38-p	PSSSS	NO	Predicted	SPOP	0.9719804	0.028019607	1	0.9192029	DEGRON	High confidence novel instance
O15481	Melanoma-associated antigen B4 (MAGE-B4 antigen)	MAGEB4	DEG_SPOP_SBC_1	66	70	65.16	0.270086	0.9184042783393612	0.8948	0.0658	0.0384	0.76176	0.6365000000000001	0.3971	1	0	0.0	1	82	2	T69-p,S70-p	PPTTS	NO	Predicted	SPOP	0.9158746	0.0841254	1	0.9192029	NON-DEGRON	Novel instance
O15481	Melanoma-associated antigen B4 (MAGE-B4 antigen)	MAGEB4	DEG_SPOP_SBC_1	97	101	65.4	0.321608	0.9197436034094352	0.7489999999999999	0.2092	0.03	0.60846	0.61398	0.153	0	0	0.0	4	82,106,112,114	3	S86-p,T99-p,T101-p	ASTST	NO	Predicted	SPOP	0.6734298	0.3265702	1	0.9192029	NON-DEGRON	Novel instance
O15481	Melanoma-associated antigen B4 (MAGE-B4 antigen)	MAGEB4	DEG_SPOP_SBC_1	337	341	64.41999999999999	0.282578	1.0432742384700406	0.8316000000000001	0.0796	0.0898	0.75976	0.5983499999999999	0.41364	0	0	0.0	0	0.0	0	0.0	ATSSS	NO	Predicted	SPOP	0.97238183	0.02761817	1	0.9192029	DEGRON	High confidence novel instance
O15484	Calpain-5 (EC 3.4.22.-) (Calpain htra-3) (New calpain 3) (nCL-3)	CAPN5	LIG_APCC_ABBA_1	5	10	91.01666666666664	0.3786766666666667	0.9862090638553508	0.8893333333333334	0.0925	0.0241666666666666	0.3689166666666667	0.8020333333333332	0.1150666666666666	0	1	K24-ub	1	24	1	S14-p	VKPYED	NO	Predicted	APC,CDC20,FZR1	0.79236406	0.20763594	1	0.9598278	NON-DEGRON	Novel instance
O15484	Calpain-5 (EC 3.4.22.-) (Calpain htra-3) (New calpain 3) (nCL-3)	CAPN5	LIG_APCC_ABBA_1	485	490	23.96666666666667	0.5704883333333334	1.550876017998158	0.1873333333333333	0.0005	0.8138333333333332	0.2176666666666666	0.9008333333333334	0.3168833333333333	1	0	0.0	0	0.0	0	0.0	LRVFTD	NO	Predicted	APC,CDC20,FZR1	0.51981074	0.48018926	1	0.9598278	NON-DEGRON	Novel instance
O15504	Nucleoporin NUP42 (NLP-1) (NUP42 homolog) (Nucleoporin hCG1) (Nucleoporin-42) (Nucleoporin-like protein 2)	NUP42	DEG_SCF_TRCP1_1	84	89	55.4	0.4265283333333333	0.8834247955711504	0.8649999999999999	0.0874999999999999	0.0458333333333333	0.4903999999999999	0.6234833333333333	0.4195833333333333	0	3	K65-ub,K77-ub,K92-ub	3	65,77,92	2	Y79-p,S82-p	DSGAST	NO	Predicted	BTRC	0.99725467	0.0027453303	1	0.94877315	DEGRON	High confidence novel instance
O15504	Nucleoporin NUP42 (NLP-1) (NUP42 homolog) (Nucleoporin hCG1) (Nucleoporin-42) (Nucleoporin-like protein 2)	NUP42	DEG_SPOP_SBC_1	274	278	63.82000000000001	0.296752	0.6408688703860401	0.8592000000000001	0.0825999999999999	0.056	0.3130799999999999	0.65594	0.11016	0	0	0.0	1	292	0	0.0	AASTS	NO	Predicted	SPOP	0.59362555	0.40637445	1	0.9192029	NON-DEGRON	Novel instance
O15516	Circadian locomoter output cycles protein kaput (hCLOCK) (EC 2.3.1.48) (Class E basic helix-loop-helix protein 8) (bHLHe8)	CLOCK	DEG_SCF_FBW7_1	428	433	88.63333333333333	0.4714566666666666	1.070864065988827	0.9516666666666668	0.0314999999999999	0.0161666666666666	0.6944333333333333	0.5402666666666668	0.3054333333333333	0	1	K418-ub	2	418,439	6	S427-p,T429-p,S431-p,S434-p,S437-p,T443-p	PTPSAS	NO	Predicted	FBXW7	0.99683774	0.0031622648	1	0.9634881	DEGRON	High confidence novel instance
O15523	ATP-dependent RNA helicase DDX3Y (EC 3.6.4.13) (DEAD box protein 3, Y-chromosomal)	DDX3Y	CBL_MET	599	601	78.63333333333334	0.4421366666666667	1.0569696890669038	0.7393333333333333	0.0949999999999999	0.1523333333333333	0.5125333333333333	0.7253000000000002	0.2345	0	0	0.0	2	579,587	4	S592-p,Y600-p,S603-p,S604-p	DYR	NO	Predicted	CBL	0.99982125	0.00017875433	1	0.8813149	DEGRON	High confidence novel instance
O15524	Suppressor of cytokine signaling 1 (SOCS-1) (JAK-binding protein) (JAB) (STAT-induced STAT inhibitor 1) (SSI-1) (Tec-interacting protein 3) (TIP-3)	SOCS1	DEG_SPOP_SBC_1	25	29	86.1	0.513254	1.1571111336557212	0.9526	0.0392	0.0076	0.77592	0.4346599999999999	0.1227199999999999	0	0	0.0	0	0.0	0	0.0	PSSSS	NO	Predicted	SPOP	0.9816534	0.018346608	1	0.9192029	DEGRON	High confidence novel instance
O15530	3-phosphoinositide-dependent protein kinase 1 (hPDK1) (EC 2.7.11.1)	PDPK1	DEG_SPOP_SBC_1	2	6	97.64	0.456478	1.1035279138731304	0.7394000000000001	0.2432	0.0163999999999999	0.7031799999999999	0.7755399999999999	0.6570199999999999	0	0	0.0	0	0.0	1	Y9-p	ARTTS	NO	Predicted	SPOP	0.9984497	0.0015503168	1	0.9192029	DEGRON	High confidence novel instance
O15530	3-phosphoinositide-dependent protein kinase 1 (hPDK1) (EC 2.7.11.1)	PDPK1	DEG_SPOP_SBC_1	388	392	69.74000000000001	0.459056	1.1441801552351358	0.8908000000000001	0.0646	0.0458	0.36078	0.6171800000000001	0.2045999999999999	0	0	0.0	0	0.0	4	S393-p,S394-p,S396-p,S398-p	VSSSS	NO	Predicted	SPOP	0.9964527	0.0035473108	1	0.9192029	DEGRON	High confidence novel instance
O15534	Period circadian protein homolog 1 (hPER1) (Circadian clock protein PERIOD 1) (Circadian pacemaker protein Rigui)	PER1	DEG_APCC_DBOX_1	494	502	89.41111111111111	0.5827633333333333	1.411423603810094	0.5213333333333333	0.4218888888888888	0.0537777777777777	0.5318555555555555	0.7394222222222223	0.7502666666666667	0	0	0.0	0	0.0	0	0.0	HRLLLQPVH	NO	Predicted	APC,CDC20,FZR1	0.678439	0.32156098	1	0.9858773	NON-DEGRON	Novel instance
O15534	Period circadian protein homolog 1 (hPER1) (Circadian clock protein PERIOD 1) (Circadian pacemaker protein Rigui)	PER1	DEG_SCF_FBW7_1	863	870	96.1625	0.3855875	0.9911047474839528	0.975625	0.009375	0.01225	0.5388	0.5520749999999999	0.0671374999999999	0	0	0.0	0	0.0	0	0.0	PPSTPWPT	NO	Predicted	FBXW7	0.6351693	0.36483067	1	0.9634881	NON-DEGRON	Novel instance
O15534	Period circadian protein homolog 1 (hPER1) (Circadian clock protein PERIOD 1) (Circadian pacemaker protein Rigui)	PER1	DEG_SPOP_SBC_1	100	104	78.46000000000001	0.444992	0.971020998830588	0.9182	0.0644	0.0144	0.6241000000000001	0.5582800000000001	0.73512	0	0	0.0	1	91	1	Y107-p	PPSSS	NO	Predicted	SPOP	0.99702877	0.002971232	1	0.9192029	DEGRON	High confidence novel instance
O15534	Period circadian protein homolog 1 (hPER1) (Circadian clock protein PERIOD 1) (Circadian pacemaker protein Rigui)	PER1	DEG_SPOP_SBC_1	524	528	68.92	0.306668	0.9947020551025192	0.8960000000000001	0.0462	0.0613999999999999	0.76082	0.49026	0.26852	0	0	0.0	0	0.0	0	0.0	PGSSS	NO	Predicted	SPOP	0.91365737	0.08634263	1	0.9192029	NON-DEGRON	Novel instance
O15534	Period circadian protein homolog 1 (hPER1) (Circadian clock protein PERIOD 1) (Circadian pacemaker protein Rigui)	PER1	DEG_SPOP_SBC_1	652	656	81.7	0.368556	0.8755036593450971	0.935	0.0396	0.0254	0.45296	0.6330800000000001	0.29958	0	1	K648-ub	1	648	4	S645-p,S654-p,S656-p,Y657-p	ASSSS	NO	Predicted	SPOP	0.9987795	0.0012205243	1	0.9192029	DEGRON	High confidence novel instance
O15550	Lysine-specific demethylase 6A (EC 1.14.11.68) (Histone demethylase UTX) (Ubiquitously-transcribed TPR protein on the X chromosome) (Ubiquitously-transcribed X chromosome tetratricopeptide repeat protein) ([histone H3]-trimethyl-L-lysine(27) demethylase 6A)	KDM6A	DEG_SPOP_SBC_1	578	582	70.53999999999999	0.2649879999999999	1.0579515098722412	0.9056	0.052	0.0409999999999999	0.4441799999999999	0.7265600000000001	0.6814399999999999	0	0	0.0	0	0.0	0	0.0	PCSTS	NO	Predicted	SPOP	0.95636106	0.043638945	1	0.9192029	DEGRON	High confidence novel instance
O15550	Lysine-specific demethylase 6A (EC 1.14.11.68) (Histone demethylase UTX) (Ubiquitously-transcribed TPR protein on the X chromosome) (Ubiquitously-transcribed X chromosome tetratricopeptide repeat protein) ([histone H3]-trimethyl-L-lysine(27) demethylase 6A)	KDM6A	DEG_SPOP_SBC_1	659	663	76.0	0.2707059999999999	1.0691217469199297	0.929	0.03	0.037	0.8441000000000001	0.5344399999999998	0.6412	0	0	0.0	1	645	0	0.0	PLSST	NO	Predicted	SPOP	0.99694973	0.0030502677	1	0.9192029	DEGRON	High confidence novel instance
O15553	Pyrin (Marenostrin)	MEFV	DEG_SPOP_SBC_1	105	109	59.04	0.4408959999999999	1.1156596101976617	0.6774	0.2113999999999999	0.1056	0.75894	0.58264	0.5488	0	0	0.0	2	114,119	0	0.0	AASSS	NO	Predicted	SPOP	0.7892025	0.21079749	1	0.9192029	NON-DEGRON	Novel instance
O15553	Pyrin (Marenostrin)	MEFV	LIG_APCC_ABBA_1	718	723	8.266666666666667	0.58604	1.3116343138042836	0.0383333333333333	0.002	0.9578333333333332	0.0818	0.8992	0.24155	1	0	0.0	1	712	1	Y732-p	VGIFVD	NO	Predicted	APC,CDC20,FZR1	0.7076848	0.29231519	1	0.9598278	NON-DEGRON	Novel instance
O15553	Pyrin (Marenostrin)	MEFV	LIG_APCC_ABBAyCdc20_2	717	723	17.97142857142857	0.5800542857142857	1.3301293300167594	0.0385714285714285	0.0017142857142857	0.9581428571428572	0.0842714285714285	0.8873857142857142	0.2202571428571428	1	0	0.0	1	712	1	Y732-p	RVGIFVD	NO	Predicted	APC,CDC20,FZR1	0.59558845	0.40441155	1	0.8570209	NON-DEGRON	Novel instance
O15553	Pyrin (Marenostrin)	MEFV	CBL_MET	723	725	72.96666666666667	0.4424866666666667	0.8651027105294807	0.702	0.0206666666666666	0.2723333333333333	0.0552666666666666	0.9355	0.3756666666666666	1	0	0.0	2	712,716	1	Y732-p	DYR	NO	Predicted	CBL	0.8161625	0.18383747	1	0.8813149	NON-DEGRON	Novel instance
O43143	ATP-dependent RNA helicase DHX15 (EC 3.6.4.13) (ATP-dependent RNA helicase #46) (DEAH box protein 15) (Splicing factor Prp43) (hPrp43)	DHX15	DEG_APCC_DBOX_1	503	511	25.744444444444444	0.7138611111111111	1.1945439795640935	0.2594444444444444	0.5774444444444445	0.1612222222222222	0.1364444444444444	0.8316	0.1907777777777777	0	4	K488-ub,K491-ub,K515-ub,K516-ub	4	488,491,515,516	3	Y499-p,S505-p,S509-p	LRSNLGSVV	NO	Predicted	APC,CDC20,FZR1	0.54680836	0.45319164	1	0.9858773	NON-DEGRON	Novel instance
O43143	ATP-dependent RNA helicase DHX15 (EC 3.6.4.13) (ATP-dependent RNA helicase #46) (DEAH box protein 15) (Splicing factor Prp43) (hPrp43)	DHX15	LIG_APCC_ABBA_1	482	487	32.2	0.7659033333333333	1.1970614820608745	0.2413333333333333	0.1663333333333333	0.5878333333333333	0.3953	0.8443999999999999	0.4517333333333332	0	4	K463-ub,K480-ub,K488-ub,K491-ub	2	463,491	2	T476-p,Y490-p	FRLYTE	NO	Predicted	APC,CDC20,FZR1	0.636075	0.36392498	1	0.9598278	NON-DEGRON	Novel instance
O43147	Small G protein signaling modulator 2 (RUN and TBC1 domain-containing protein 1)	SGSM2	DEG_SCF_TRCP1_1	704	710	75.28571428571429	0.2981457142857143	1.0420849488324715	0.8555714285714285	0.0965714285714285	0.0472857142857142	0.6229285714285714	0.6126714285714285	0.8930571428571429	0	0	0.0	0	0.0	0	0.0	DSGLPSS	NO	Predicted	BTRC	0.98081976	0.019180238	1	0.94877315	DEGRON	High confidence novel instance
O43148	mRNA cap guanine-N7 methyltransferase (EC 2.1.1.56) (RG7MT1) (mRNA (guanine-N(7))-methyltransferase) (mRNA cap methyltransferase) (hCMT1) (hMet) (hcm1p)	RNMT	DEG_APCC_DBOX_1	449	457	68.80000000000001	0.2661066666666667	0.7376855970396881	0.8890000000000001	0.0311111111111111	0.0793333333333333	0.2367	0.7781111111111111	0.0880111111111111	1	3	K433-ub,K442-ub,K445-ub	4	433,442,445,474	2	S447-p,T455-p	VRLPLGTLS	NO	Predicted	APC,CDC20,FZR1	0.8047576	0.1952424	1	0.9858773	NON-DEGRON	Novel instance
O43149	Zinc finger ZZ-type and EF-hand domain-containing protein 1	ZZEF1	DEG_APCC_DBOX_1	1529	1537	76.6	0.3690955555555556	0.9992446964675205	0.4477777777777778	0.4909999999999999	0.0593333333333333	0.4453111111111111	0.7674888888888888	0.7391888888888889	0	0	0.0	2	1551,1553	7	S1518-p,S1520-p,T1521-p,T1523-p,T1529-p,S1537-p,S1540-p	TRGRLRLLS	NO	Predicted	APC,CDC20,FZR1	0.97337294	0.026627064	1	0.9858773	NON-DEGRON	Novel instance
O43149	Zinc finger ZZ-type and EF-hand domain-containing protein 1	ZZEF1	DEG_COP1_1	1540	1550	71.11818181818181	0.4077281818181818	0.9610296386450908	0.5313636363636364	0.4354545454545455	0.0289090909090909	0.2652909090909091	0.785509090909091	0.3221090909090909	0	1	K1565-ub	3	1553,1558,1565	3	T1529-p,S1537-p,S1540-p	SMEEARLVPTV	NO	Predicted	COP1	0.7443743	0.25562572	1	0.88759387	NON-DEGRON	Novel instance
O43149	Zinc finger ZZ-type and EF-hand domain-containing protein 1	ZZEF1	DEG_SCF_FBW7_2	63	70	74.51249999999999	0.4381462499999999	0.7486090584389611	0.8043750000000001	0.1805	0.01675	0.298775	0.7266249999999999	0.5204875	0	0	0.0	0	0.0	0	0.0	LLPTPPCE	NO	Predicted	FBXW7	0.59206426	0.40793574	1	0.99856865	NON-DEGRON	Novel instance
O43149	Zinc finger ZZ-type and EF-hand domain-containing protein 1	ZZEF1	DEG_SCF_FBW7_2	2073	2078	74.08333333333333	0.3964133333333333	0.789447115333842	0.7218333333333332	0.2454999999999999	0.0361666666666666	0.5540333333333334	0.6898666666666666	0.20335	0	1	K2087-ub	2	2066,2087	1	T2074-p	VTPSPE	NO	Predicted	FBXW7	0.8999172	0.100082815	1	0.99856865	NON-DEGRON	Novel instance
O43149	Zinc finger ZZ-type and EF-hand domain-containing protein 1	ZZEF1	DEG_SIAH_1	1503	1511	66.65555555555555	0.2473355555555555	0.8447160786290234	0.7512222222222222	0.1825555555555555	0.067	0.6978555555555555	0.5898666666666665	0.7630111111111112	0	0	0.0	1	1496	8	T1493-p,S1499-p,S1501-p,S1509-p,T1512-p,S1518-p,S1520-p,T1521-p	LPAADVSPA	NO	Predicted	SIAH1,SIAH2,SIAH3	0.7380819	0.26191813	1	0.9671541	NON-DEGRON	Novel instance
O43150	Arf-GAP with SH3 domain, ANK repeat and PH domain-containing protein 2 (Development and differentiation-enhancing factor 2) (Paxillin-associated protein with ARF GAP activity 3) (PAG3) (Pyk2 C-terminus-associated protein) (PAP)	ASAP2	DEG_SPOP_SBC_1	778	782	86.48	0.2389719999999999	0.9473378453377156	0.935	0.0178	0.041	0.75842	0.56212	0.33414	0	0	0.0	1	794	0	0.0	APSTT	NO	Predicted	SPOP	0.8383514	0.16164857	1	0.9192029	NON-DEGRON	Novel instance
O43151	Methylcytosine dioxygenase TET3 (EC 1.14.11.n2)	TET3	DEG_SCF_FBW7_1	442	449	94.6875	0.32731625	0.8908735338109596	0.96075	0.02075	0.01625	0.72115	0.5966750000000001	0.2363875	0	0	0.0	0	0.0	2	T441-p,T445-p	PPATPRSS	NO	Predicted	FBXW7	0.957449	0.04255098	1	0.9634881	NON-DEGRON	Novel instance
O43151	Methylcytosine dioxygenase TET3 (EC 1.14.11.n2)	TET3	DEG_SCF_FBW7_1	790	796	87.22857142857143	0.7603385714285713	1.2209406524619295	0.9311428571428572	0.0321428571428571	0.0348571428571428	0.5579428571428571	0.7264714285714288	0.4933857142857143	0	1	K811-ub	3	786,804,811	2	T792-p,S801-p	PLTPTLS	NO	Predicted	FBXW7	0.9994336	0.00056642294	1	0.9634881	DEGRON	High confidence novel instance
O43151	Methylcytosine dioxygenase TET3 (EC 1.14.11.n2)	TET3	DEG_SCF_FBW7_1	806	812	72.22857142857143	0.4904899999999999	0.7835354718408702	0.6742857142857144	0.2961428571428571	0.0249999999999999	0.4505571428571429	0.7653000000000001	0.4276142857142857	0	1	K819-ub	2	786,819	4	S801-p,T808-p,S812-p,T816-p	LDTPTKS	NO	Predicted	FBXW7	0.96670747	0.033292532	1	0.9634881	DEGRON	High confidence novel instance
O43151	Methylcytosine dioxygenase TET3 (EC 1.14.11.n2)	TET3	DEG_SCF_FBW7_2	425	432	94.6125	0.3823075	1.06709325369135	0.937	0.030625	0.029375	0.6542875	0.6167125	0.4198625	0	0	0.0	0	0.0	1	T441-p	PPATPRTE	NO	Predicted	FBXW7	0.9958247	0.0041753054	1	0.99856865	NON-DEGRON	Novel instance
O43151	Methylcytosine dioxygenase TET3 (EC 1.14.11.n2)	TET3	DEG_SCF_FBW7_2	512	517	98.81666666666666	0.346205	1.0147580385145238	0.9568333333333332	0.0331666666666666	0.0095	0.8527999999999999	0.4984333333333333	0.2713666666666667	0	1	K535-ub	2	523,535	1	S504-p	PTPSSE	NO	Predicted	FBXW7	0.98693323	0.013066769	1	0.99856865	NON-DEGRON	Novel instance
O43151	Methylcytosine dioxygenase TET3 (EC 1.14.11.n2)	TET3	DEG_SCF_FBW7_2	1417	1424	87.5	0.35558375	1.1672800618344106	0.8925000000000001	0.05975	0.04675	0.7061375000000001	0.6533	0.5321625000000001	1	1	K1397-ub	1	1397	2	T1420-p,S1432-p	MGKTPLSE	NO	Predicted	FBXW7	0.9803569	0.019643128	1	0.99856865	NON-DEGRON	Novel instance
O43151	Methylcytosine dioxygenase TET3 (EC 1.14.11.n2)	TET3	DEG_SPOP_SBC_1	494	498	83.16	0.385322	1.0765836176000692	0.9692	0.0144	0.0126	0.66096	0.5401	0.48682	0	0	0.0	4	479,487,489,491	1	S504-p	APSSS	NO	Predicted	SPOP	0.9986759	0.0013241172	1	0.9192029	DEGRON	High confidence novel instance
O43151	Methylcytosine dioxygenase TET3 (EC 1.14.11.n2)	TET3	LIG_APCC_ABBAyCdc20_2	535	541	119.41428571428573	0.39065	1.0685334473858272	0.5509999999999999	0.427	0.0104285714285714	0.5975571428571429	0.721142857142857	0.9974857142857144	0	0	0.0	1	523	0	0.0	KRSLFLE	NO	Predicted	APC,CDC20,FZR1	0.91436476	0.085635245	1	0.8570209	DEGRON	High confidence novel instance
O43155	Leucine-rich repeat transmembrane protein FLRT2 (Fibronectin-like domain-containing leucine-rich transmembrane protein 2)	FLRT2	DEG_SCF_FBW7_1	368	375	83.6875	0.5696187500000001	0.8158979028327483	0.892625	0.02	0.084625	0.6215375	0.6648875	0.29975	0	0	0.0	0	0.0	0	0.0	PLFTPAPS	NO	Predicted	FBXW7	0.7653686	0.23463142	1	0.9634881	NON-DEGRON	Novel instance
O43155	Leucine-rich repeat transmembrane protein FLRT2 (Fibronectin-like domain-containing leucine-rich transmembrane protein 2)	FLRT2	DEG_SCF_FBW7_1	397	403	81.8142857142857	0.5760485714285715	0.9832094653418076	0.9397142857142856	0.0132857142857142	0.0458571428571428	0.6701142857142857	0.5984857142857142	0.0855285714285714	0	0	0.0	0	0.0	1	Y395-p	PPTPTTS	NO	Predicted	FBXW7	0.9719284	0.028071582	1	0.9634881	DEGRON	High confidence novel instance
O43155	Leucine-rich repeat transmembrane protein FLRT2 (Fibronectin-like domain-containing leucine-rich transmembrane protein 2)	FLRT2	DEG_SCF_FBW7_1	417	422	56.25	0.706725	0.9946333892875052	0.8091666666666666	0.0196666666666666	0.1684999999999999	0.3588	0.7863500000000001	0.10175	0	0	0.0	1	404	2	T418-p,S422-p	VTPPIS	NO	Predicted	FBXW7	0.9682102	0.03178978	1	0.9634881	DEGRON	High confidence novel instance
O43157	Plexin-B1 (Semaphorin receptor SEP)	PLXNB1	DEG_APCC_DBOX_1	76	84	70.6222222222222	0.5355122222222222	1.2320087934713586	0.8556666666666667	0.0708888888888888	0.0683333333333333	0.4691888888888889	0.7263111111111112	0.2701444444444444	0	0	0.0	0	0.0	0	0.0	SRDCLPPVM	NO	Predicted	APC,CDC20,FZR1	0.9970987	0.0029013157	1	0.9858773	DEGRON	High confidence novel instance
O43157	Plexin-B1 (Semaphorin receptor SEP)	PLXNB1	DEG_APCC_DBOX_1	1468	1476	47.01111111111111	0.6888299999999999	1.184855933873132	0.2448888888888889	0.0086666666666666	0.7434444444444445	0.3121	0.7641444444444445	0.2280444444444444	0	0	0.0	0	0.0	0	0.0	LRFSLGHVQ	NO	Predicted	APC,CDC20,FZR1	0.87798816	0.12201184	1	0.9858773	NON-DEGRON	Novel instance
O43157	Plexin-B1 (Semaphorin receptor SEP)	PLXNB1	DEG_SCF_FBW7_2	392	399	47.1125	0.6054325	1.0546218187979723	0.402875	0.01475	0.5767500000000001	0.329375	0.811525	0.4016875	1	0	0.0	0	0.0	0	0.0	LEATPILE	NO	Predicted	FBXW7	0.54832804	0.45167196	1	0.99856865	NON-DEGRON	Novel instance
O43157	Plexin-B1 (Semaphorin receptor SEP)	PLXNB1	DEG_SPOP_SBC_1	862	866	45.02	0.388262	1.074319507575281	0.7406	0.087	0.1654	0.6156200000000001	0.7151399999999999	0.8317799999999999	0	0	0.0	0	0.0	0	0.0	AFSTS	NO	Predicted	SPOP	0.9864377	0.013562322	1	0.9192029	DEGRON	High confidence novel instance
O43157	Plexin-B1 (Semaphorin receptor SEP)	PLXNB1	LIG_APCC_ABBA_1	940	945	73.48333333333333	0.3380583333333333	0.6893669256753522	0.761	0.0968333333333333	0.1458333333333333	0.24955	0.78635	0.1995666666666666	1	0	0.0	0	0.0	0	0.0	LHLFQD	NO	Predicted	APC,CDC20,FZR1	0.77950203	0.22049797	1	0.9598278	NON-DEGRON	Novel instance
O43157	Plexin-B1 (Semaphorin receptor SEP)	PLXNB1	LIG_APCC_ABBAyCdc20_2	1432	1438	65.72857142857143	0.6549871428571429	1.129035117744545	0.393142857142857	0.0092857142857142	0.5957142857142858	0.2971857142857143	0.7942	0.4165857142857143	0	0	0.0	2	1413,1428	0	0.0	RHHLYCE	NO	Predicted	APC,CDC20,FZR1	0.52020717	0.47979283	1	0.8570209	NON-DEGRON	Novel instance
O43159	Ribosomal RNA-processing protein 8 (EC 2.1.1.-) (Cerebral protein 1) (Nucleomethylin)	RRP8	DEG_APCC_DBOX_1	37	45	100.41111111111113	0.2988877777777778	1.018109443903389	0.1605555555555555	0.8358888888888889	0.0031111111111111	0.5251777777777777	0.7766555555555555	0.8723000000000001	0	0	0.0	1	33	2	T43-p,S53-p	RRQLLATLR	NO	Predicted	APC,CDC20,FZR1	0.86053455	0.13946545	1	0.9858773	NON-DEGRON	Novel instance
O43159	Ribosomal RNA-processing protein 8 (EC 2.1.1.-) (Cerebral protein 1) (Nucleomethylin)	RRP8	DEG_SPOP_SBC_1	172	176	84.84	0.309964	0.957771419983792	0.9686	0.0194	0.009	0.89146	0.4568	0.2181999999999999	0	1	K157-ub	6	157,160,169,186,193,195	6	S162-p,T163-p,S171-p,S174-p,T175-p,S176-p	PGSTS	NO	Predicted	SPOP	0.9713013	0.028698683	1	0.9192029	DEGRON	High confidence novel instance
O43164	E3 ubiquitin-protein ligase Praja-2 (Praja2) (EC 2.3.2.27) (RING finger protein 131) (RING-type E3 ubiquitin transferase Praja-2)	PJA2	DEG_APCC_KENBOX_2	72	76	94.34	0.32456	1.0218017535850898	0.7602	0.1456	0.0948	0.62646	0.6140199999999999	0.21942	0	0	0.0	0	0.0	3	Y63-p,S76-p,S80-p	PKENS	NO	Predicted	APC,CDC20,FZR1	0.91473335	0.08526665	1	0.9515665	NON-DEGRON	Novel instance
O43164	E3 ubiquitin-protein ligase Praja-2 (Praja2) (EC 2.3.2.27) (RING finger protein 131) (RING-type E3 ubiquitin transferase Praja-2)	PJA2	DEG_COP1_1	213	222	67.41999999999999	0.302737	0.8718493346144481	0.8984	0.0511	0.0536	0.44196	0.70551	0.7573000000000001	0	0	0.0	1	240	3	Y212-p,T213-p,S216-p	TGLSPPVPSF	NO	Predicted	COP1	0.99748814	0.002511859	1	0.88759387	DEGRON	High confidence novel instance
O43166	Signal-induced proliferation-associated 1-like protein 1 (SIPA1-like protein 1) (High-risk human papilloma viruses E6 oncoproteins targeted protein 1) (E6-targeted protein 1)	SIPA1L1	DEG_APCC_DBOX_1	163	171	98.2	0.4095999999999999	0.9568843492194627	0.4815555555555555	0.498111111111111	0.0273333333333333	0.5345222222222222	0.7337000000000001	0.4128777777777777	0	0	0.0	0	0.0	6	Y159-p,S161-p,S162-p,S174-p,S176-p,T179-p	PRKALRRIR	NO	Predicted	APC,CDC20,FZR1	0.7911432	0.20885682	1	0.9858773	NON-DEGRON	Novel instance
O43166	Signal-induced proliferation-associated 1-like protein 1 (SIPA1-like protein 1) (High-risk human papilloma viruses E6 oncoproteins targeted protein 1) (E6-targeted protein 1)	SIPA1L1	DEG_APCC_KENBOX_2	86	90	84.94	0.375614	0.9821117610844758	0.7578	0.1648	0.0884	0.61244	0.71662	0.31478	0	0	0.0	1	73	1	S93-p	RKENI	NO	Predicted	APC,CDC20,FZR1	0.93337846	0.06662154	1	0.9515665	NON-DEGRON	Novel instance
O43166	Signal-induced proliferation-associated 1-like protein 1 (SIPA1-like protein 1) (High-risk human papilloma viruses E6 oncoproteins targeted protein 1) (E6-targeted protein 1)	SIPA1L1	DEG_SCF_TRCP1_1	1325	1331	67.05714285714286	0.4169214285714285	1.0857521651747402	0.8637142857142857	0.066	0.0749999999999999	0.5490142857142858	0.6622000000000001	0.5105571428571428	0	0	0.0	0	0.0	0	0.0	DSGIDTT	NO	Predicted	BTRC	0.97124344	0.028756559	1	0.94877315	DEGRON	High confidence novel instance
O43166	Signal-induced proliferation-associated 1-like protein 1 (SIPA1-like protein 1) (High-risk human papilloma viruses E6 oncoproteins targeted protein 1) (E6-targeted protein 1)	SIPA1L1	DEG_SPOP_SBC_1	1345	1349	66.18	0.367316	0.9635666845525548	0.9126	0.0324	0.055	0.6517	0.60434	0.4391	0	0	0.0	2	1356,1358	1	S1349-p	AATSS	NO	Predicted	SPOP	0.99591416	0.004085839	1	0.9192029	DEGRON	High confidence novel instance
O43166	Signal-induced proliferation-associated 1-like protein 1 (SIPA1-like protein 1) (High-risk human papilloma viruses E6 oncoproteins targeted protein 1) (E6-targeted protein 1)	SIPA1L1	DEG_SPOP_SBC_1	1726	1730	86.78000000000002	0.348252	0.9729525444693208	0.883	0.0934	0.0227999999999999	0.6159	0.59272	0.4664	1	0	0.0	2	1740,1749	6	Y1727-p,S1730-p,S1733-p,S1734-p,T1736-p,S1739-p	PYSSS	NO	Predicted	SPOP	0.927785	0.07221502	1	0.9192029	DEGRON	High confidence novel instance
O43166	Signal-induced proliferation-associated 1-like protein 1 (SIPA1-like protein 1) (High-risk human papilloma viruses E6 oncoproteins targeted protein 1) (E6-targeted protein 1)	SIPA1L1	LIG_APCC_ABBA_1	1025	1030	65.8	0.4795866666666666	1.0246205021730446	0.7805	0.0158333333333333	0.197	0.2812833333333333	0.7852	0.1343	0	0	0.0	2	1021,1049	1	Y1041-p	IPPHDD	NO	Predicted	APC,CDC20,FZR1	0.93650055	0.06349945	1	0.9598278	NON-DEGRON	Novel instance
O43167	Zinc finger and BTB domain-containing protein 24 (Zinc finger protein 450)	ZBTB24	DEG_SPOP_SBC_1	661	665	73.24	0.275264	0.7866534860791952	0.7020000000000001	0.0698	0.2285999999999999	0.7672399999999999	0.6153199999999999	0.9445	0	0	0.0	1	642	0	0.0	ATSTS	NO	Predicted	SPOP	0.88183683	0.11816317	1	0.9192029	NON-DEGRON	Novel instance
O43172	U4/U6 small nuclear ribonucleoprotein Prp4 (PRP4 homolog) (hPrp4) (U4/U6 snRNP 60 kDa protein) (WD splicing factor Prp4)	PRPF4	LIG_APCC_ABBAyCdc20_2	398	404	55.9	0.5965142857142858	0.9079654040265768	0.1731428571428571	0.0055714285714285	0.8221428571428572	0.0363571428571428	0.9456571428571428	0.1685428571428571	1	0	0.0	1	408	0	0.0	RCIMFLE	NO	Predicted	APC,CDC20,FZR1	0.5293203	0.4706797	1	0.8570209	NON-DEGRON	Novel instance
O43175	D-3-phosphoglycerate dehydrogenase (3-PGDH) (EC 1.1.1.95) (2-oxoglutarate reductase) (EC 1.1.1.399) (Malate dehydrogenase) (EC 1.1.1.37)	PHGDH	LIG_APCC_ABBA_1	259	264	44.16666666666666	0.6575566666666667	1.2989648386348502	0.5521666666666666	0.0318333333333333	0.4053333333333333	0.38015	0.8085	0.14425	1	0	0.0	0	0.0	0	0.0	LDVFTE	NO	Predicted	APC,CDC20,FZR1	0.657239	0.34276098	1	0.9598278	NON-DEGRON	Novel instance
O43182	Rho GTPase-activating protein 6 (Rho-type GTPase-activating protein 6) (Rho-type GTPase-activating protein RhoGAPX-1)	ARHGAP6	ITCH	881	884	105.4	0.2260575	0.9571923213130912	0.98325	0.00625	0.00925	0.863675	0.5069999999999999	0.385675	0	0	0.0	2	878,889	0	0.0	PPPY	NO	Predicted	ITCH,NEDD4	0.92898345	0.07101655	1	0.9416915	NON-DEGRON	Novel instance
O43187	Interleukin-1 receptor-associated kinase-like 2 (IRAK-2)	IRAK2	DEG_SPOP_SBC_1	573	577	70.88	0.283544	0.9756917311343922	0.7552	0.1986	0.0351999999999999	0.4372599999999999	0.6831400000000001	0.4376	0	0	0.0	0	0.0	0	0.0	ADSSS	NO	Predicted	SPOP	0.61874986	0.38125014	1	0.9192029	NON-DEGRON	Novel instance
O43189	PHD finger protein 1 (Protein PHF1) (hPHF1) (Polycomb-like protein 1) (hPCl1)	PHF1	DEG_APCC_DBOX_1	324	332	48.77777777777778	0.5617077777777779	1.050667348355426	0.2935555555555555	0.036	0.6716666666666666	0.4178333333333333	0.776388888888889	0.9347333333333334	0	1	K313-ub	1	313	1	T343-p	KRKCLFGLH	NO	Predicted	APC,CDC20,FZR1	0.564312	0.43568802	1	0.9858773	NON-DEGRON	Novel instance
O43189	PHD finger protein 1 (Protein PHF1) (hPHF1) (Polycomb-like protein 1) (hPCl1)	PHF1	DEG_SPOP_SBC_1	495	499	79.22	0.4257499999999999	0.9613410844120388	0.9158000000000002	0.076	0.0113999999999999	0.67318	0.5273199999999998	0.5426599999999999	0	0	0.0	1	487	0	0.0	ASSSS	NO	Predicted	SPOP	0.95035124	0.04964876	1	0.9192029	DEGRON	High confidence novel instance
O43237	Cytoplasmic dynein 1 light intermediate chain 2 (Dynein light intermediate chain 2, cytosolic) (LIC-2) (LIC53/55)	DYNC1LI2	DEG_SPOP_SBC_1	403	407	81.88	0.306406	0.9712920576873476	0.9488	0.0151999999999999	0.031	0.7657	0.49566	0.51296	1	0	0.0	3	413,414,420	6	T394-p,S402-p,S405-p,S406-p,S407-p,T410-p	VPSSS	NO	Predicted	SPOP	0.99335676	0.0066432357	1	0.9192029	DEGRON	High confidence novel instance
O43237	Cytoplasmic dynein 1 light intermediate chain 2 (Dynein light intermediate chain 2, cytosolic) (LIC-2) (LIC53/55)	DYNC1LI2	LIG_APCC_ABBA_1	57	62	30.33333333333333	0.5963816666666666	1.304342740157	0.3796666666666666	0.0171666666666666	0.6023333333333333	0.4168333333333333	0.766	0.3907833333333334	1	1	K55-ub	5	50,67,73,81,82	0	0.0	ILVFGE	NO	Predicted	APC,CDC20,FZR1	0.7105111	0.2894889	1	0.9598278	NON-DEGRON	Novel instance
O43242	26S proteasome non-ATPase regulatory subunit 3 (26S proteasome regulatory subunit RPN3) (26S proteasome regulatory subunit S3) (Proteasome subunit p58)	PSMD3	LIG_APCC_ABBA_1	131	136	53.21666666666667	0.41079	1.2687710411712014	0.544	0.379	0.0716666666666666	0.3548333333333333	0.8765499999999999	0.1857166666666666	0	0	0.0	2	115,153	0	0.0	LLPFLE	NO	Predicted	APC,CDC20,FZR1	0.93448466	0.06551534	1	0.9598278	NON-DEGRON	Novel instance
O43251	RNA binding protein fox-1 homolog 2 (Fox-1 homolog B) (Hexaribonucleotide-binding protein 2) (RNA-binding motif protein 9) (RNA-binding protein 9) (Repressor of tamoxifen transcriptional activity)	RBFOX2	DEG_SIAH_1	27	35	83.37777777777778	0.4114688888888889	1.0570763440768136	0.8719999999999999	0.1046666666666666	0.027	0.7656555555555555	0.7168555555555556	0.900188888888889	0	0	0.0	0	0.0	0	0.0	TPDAMVQPF	NO	Predicted	SIAH1,SIAH2,SIAH3	0.5421328	0.4578672	1	0.9671541	NON-DEGRON	Novel instance
O43264	Centromere/kinetochore protein zw10 homolog	ZW10	DEG_COP1_1	428	436	74.11111111111111	0.3376977777777777	1.0180596132284092	0.84	0.0724444444444444	0.084	0.4598666666666666	0.7271555555555557	0.1583444444444444	1	2	K424-ub,K444-ub	3	424,444,449	1	T438-p	DSKINVPEL	NO	Predicted	COP1	0.99503064	0.0049693584	1	0.88759387	DEGRON	High confidence novel instance
O43272	Proline dehydrogenase 1, mitochondrial (EC 1.5.5.2) (Proline oxidase) (Proline oxidase 2) (p53-induced gene 6 protein)	PRODH	DEG_APCC_DBOX_1	3	11	99.1	0.2515811111111111	0.9078417693097254	0.8322222222222222	0.1151111111111111	0.0516666666666666	0.4396444444444445	0.7987444444444444	0.4865222222222222	0	0	0.0	0	0.0	0	0.0	LRRALPALR	NO	Predicted	APC,CDC20,FZR1	0.88377744	0.11622256	1	0.9858773	NON-DEGRON	Novel instance
O43278	Kunitz-type protease inhibitor 1 (Hepatocyte growth factor activator inhibitor type 1) (HAI-1)	SPINT1	DEG_SCF_FBW7_1	502	509	82.6875	0.5203599999999999	1.1481676127815776	0.94825	0.0245	0.0246249999999999	0.6677124999999999	0.5466249999999998	0.0282499999999999	0	0	0.0	2	489,493	5	T505-p,S508-p,T510-p,S512-p,T514-p	PPPTPASS	NO	Predicted	FBXW7	0.96125203	0.038747966	1	0.9634881	NON-DEGRON	Novel instance
O43278	Kunitz-type protease inhibitor 1 (Hepatocyte growth factor activator inhibitor type 1) (HAI-1)	SPINT1	DEG_SPOP_SBC_1	506	510	83.24000000000001	0.486852	1.0184568455324134	0.9122	0.0364	0.0514	0.72386	0.5545099999999997	0.03854	0	0	0.0	2	489,493	5	T505-p,S508-p,T510-p,S512-p,T514-p	PASST	NO	Predicted	SPOP	0.82477826	0.17522174	1	0.9192029	NON-DEGRON	Novel instance
O43281	Embryonal Fyn-associated substrate (hEFS) (Cas scaffolding protein family member 3)	EFS	DEG_APCC_DBOX_1	303	311	90.57777777777778	0.6142366666666667	1.1709569904679047	0.9053333333333332	0.0582222222222222	0.0343333333333333	0.6595555555555556	0.5709555555555555	0.9572888888888887	0	0	0.0	1	329	3	S298-p,S317-p,S319-p	SRRPLPALP	NO	Predicted	APC,CDC20,FZR1	0.91294473	0.087055266	1	0.9858773	NON-DEGRON	Novel instance
O43281	Embryonal Fyn-associated substrate (hEFS) (Cas scaffolding protein family member 3)	EFS	DEG_COP1_1	314	324	82.92727272727274	0.5271018181818181	0.9123225507997998	0.9559090909090908	0.015090909090909	0.0244545454545454	0.7163363636363637	0.475690909090909	0.5386545454545455	0	0	0.0	1	329	4	S317-p,S319-p,S323-p,S331-p	EAPSPSPVPSP	NO	Predicted	COP1	0.8991034	0.1008966	1	0.88759387	DEGRON	High confidence novel instance
O43281	Embryonal Fyn-associated substrate (hEFS) (Cas scaffolding protein family member 3)	EFS	ITCH	214	217	85.475	0.5837125000000001	0.9719146491724668	0.81425	0.01775	0.1694999999999999	0.518	0.6733999999999998	0.6267750000000001	0	0	0.0	2	195,224	1	Y217-p	PPIY	NO	Predicted	ITCH,NEDD4	0.6413685	0.3586315	1	0.9416915	NON-DEGRON	Novel instance
O43283	Mitogen-activated protein kinase kinase kinase 13 (EC 2.7.11.25) (Leucine zipper-bearing kinase) (Mixed lineage kinase) (MLK)	MAP3K13	DEG_APCC_DBOX_1	400	408	54.2888888888889	0.4853077777777778	1.1926554787269033	0.01	0.9884444444444446	0.002	0.3935444444444445	0.7919222222222222	0.2433777777777777	1	0	0.0	4	383,387,393,424	0	0.0	FRQTLMHLD	NO	Predicted	APC,CDC20,FZR1	0.5508431	0.44915688	1	0.9858773	NON-DEGRON	Novel instance
O43283	Mitogen-activated protein kinase kinase kinase 13 (EC 2.7.11.25) (Leucine zipper-bearing kinase) (Mixed lineage kinase) (MLK)	MAP3K13	DEG_SCF_FBW7_1	414	421	78.75	0.3225687499999999	0.8064237077811538	0.722125	0.254	0.0195	0.3061125	0.7750625	0.184525	0	0	0.0	5	424,434,435,439,441	0	0.0	VLATPQET	NO	Predicted	FBXW7	0.8697864	0.13021362	1	0.9634881	NON-DEGRON	Novel instance
O43283	Mitogen-activated protein kinase kinase kinase 13 (EC 2.7.11.25) (Leucine zipper-bearing kinase) (Mixed lineage kinase) (MLK)	MAP3K13	DEG_SPOP_SBC_1	63	67	81.04	0.2199799999999999	0.9180386332121184	0.7906000000000001	0.0516	0.1596	0.46818	0.7373200000000001	0.6434	0	0	0.0	1	49	2	T54-p,S59-p	PVTTT	NO	Predicted	SPOP	0.995776	0.0042240024	1	0.9192029	DEGRON	High confidence novel instance
O43290	U4/U6.U5 tri-snRNP-associated protein 1 (SNU66 homolog) (hSnu66) (Squamous cell carcinoma antigen recognized by T-cells 1) (SART-1) (hSART-1) (U4/U6.U5 tri-snRNP-associated 110 kDa protein) (allergen Hom s 1)	SART1	DEG_SPOP_SBC_1	622	626	81.92	0.287608	0.779293000204449	0.8465999999999999	0.119	0.0341999999999999	0.51188	0.72736	0.39844	1	0	0.0	1	615	2	S621-p,S623-p	ASSTT	NO	Predicted	SPOP	0.99720263	0.0027973652	1	0.9192029	DEGRON	High confidence novel instance
O43293	Death-associated protein kinase 3 (DAP kinase 3) (EC 2.7.11.1) (DAP-like kinase) (Dlk) (MYPT1 kinase) (Zipper-interacting protein kinase) (ZIP-kinase)	DAPK3	DEG_APCC_TPR_1	452	454	113.63333333333333	0.2992166666666666	1.0261842406102557	0.8649999999999999	0.1023333333333333	0.0396666666666666	0.7466	0.7746333333333332	0.2380333333333333	0	1	K445-ub	1	445	0	0.0	GLR	NO	Predicted	APC,CDC20,FZR1	0.93579835	0.06420165	1	0.96676105	NON-DEGRON	Novel instance
O43294	Transforming growth factor beta-1-induced transcript 1 protein (Androgen receptor coactivator 55 kDa protein) (Androgen receptor-associated protein of 55 kDa) (Hydrogen peroxide-inducible clone 5 protein) (Hic-5)	TGFB1I1	DEG_SCF_FBW7_1	31	37	91.48571428571428	0.4051157142857143	1.0182124239312926	0.977142857142857	0.0084285714285714	0.0125714285714285	0.8713285714285713	0.5332428571428571	0.5295142857142857	1	0	0.0	2	25,56	3	T33-p,S37-p,Y38-p	PLTPPPS	NO	Predicted	FBXW7	0.9826058	0.017394185	1	0.9634881	DEGRON	High confidence novel instance
O43294	Transforming growth factor beta-1-induced transcript 1 protein (Androgen receptor coactivator 55 kDa protein) (Androgen receptor-associated protein of 55 kDa) (Hydrogen peroxide-inducible clone 5 protein) (Hic-5)	TGFB1I1	DEG_SPOP_SBC_1	78	82	94.02	0.414556	1.186407138034699	0.9444	0.0366	0.0168	0.46142	0.6274	0.77542	1	0	0.0	2	65,70	1	S68-p	PFSSS	NO	Predicted	SPOP	0.93067807	0.06932193	1	0.9192029	DEGRON	High confidence novel instance
O43294	Transforming growth factor beta-1-induced transcript 1 protein (Androgen receptor coactivator 55 kDa protein) (Androgen receptor-associated protein of 55 kDa) (Hydrogen peroxide-inducible clone 5 protein) (Hic-5)	TGFB1I1	DEG_SPOP_SBC_1	184	188	85.88	0.409502	1.047640001534996	0.9182	0.0304	0.0458	0.82574	0.5839800000000002	0.35448	0	0	0.0	1	201	5	S187-p,T188-p,S192-p,S194-p,T199-p	VVSST	NO	Predicted	SPOP	0.9948219	0.005178094	1	0.9192029	DEGRON	High confidence novel instance
O43294	Transforming growth factor beta-1-induced transcript 1 protein (Androgen receptor coactivator 55 kDa protein) (Androgen receptor-associated protein of 55 kDa) (Hydrogen peroxide-inducible clone 5 protein) (Hic-5)	TGFB1I1	ITCH	35	38	98.575	0.394755	0.974960848259642	0.9705	0.0135	0.01425	0.8692500000000001	0.518975	0.534875	1	0	0.0	2	25,56	3	T33-p,S37-p,Y38-p	PPSY	NO	Predicted	ITCH,NEDD4	0.9868304	0.013169587	1	0.9416915	DEGRON	High confidence novel instance
O43298	Zinc finger and BTB domain-containing protein 43 (Zinc finger and BTB domain-containing protein 22B) (Zinc finger protein 297B) (ZnF-x)	ZBTB43	DEG_SPOP_SBC_1	143	147	78.68	0.814842	1.143314776111121	0.8984	0.0832	0.021	0.5751000000000001	0.5780599999999999	0.20212	0	0	0.0	2	133,167	1	S142-p	PSSSS	NO	Predicted	SPOP	0.9926359	0.0073640943	1	0.9192029	DEGRON	High confidence novel instance
O43303	Centriolar coiled-coil protein of 110 kDa (Centrosomal protein of 110 kDa) (CP110) (Cep110)	CCP110	DEG_APCC_KENBOX_2	596	600	104.52	0.3747039999999999	1.0026610359771382	0.8602000000000001	0.1146	0.028	0.29566	0.77358	0.59026	0	1	K583-ub	3	583,585,619	1	Y602-p	QKENC	NO	Predicted	APC,CDC20,FZR1	0.5806119	0.41938812	1	0.9515665	NON-DEGRON	Novel instance
O43303	Centriolar coiled-coil protein of 110 kDa (Centrosomal protein of 110 kDa) (CP110) (Cep110)	CCP110	DEG_COP1_1	414	424	99.83636363636364	0.3748245454545454	0.9549271831168588	0.8588181818181819	0.076090909090909	0.0657272727272727	0.477990909090909	0.7777000000000002	0.1506818181818181	0	2	K439-ub,K444-ub	5	402,404,427,439,444	0	0.0	DTDENTNVPEI	NO	Predicted	COP1	0.86954784	0.13045216	1	0.88759387	NON-DEGRON	Novel instance
O43303	Centriolar coiled-coil protein of 110 kDa (Centrosomal protein of 110 kDa) (CP110) (Cep110)	CCP110	DEG_SCF_FBW7_1	564	570	93.02857142857142	0.5788328571428571	1.293887350843775	0.8742857142857143	0.074	0.0524285714285714	0.5850714285714285	0.7404142857142857	0.2675428571428571	0	2	K548-ub,K583-ub	3	548,583,585	2	T566-p,S580-p	MDTPMVS	NO	Predicted	FBXW7	0.9970726	0.0029274225	1	0.9634881	DEGRON	High confidence novel instance
O43303	Centriolar coiled-coil protein of 110 kDa (Centrosomal protein of 110 kDa) (CP110) (Cep110)	CCP110	DEG_SPOP_SBC_1	188	192	91.52	0.3670999999999999	1.03395344252137	0.8996000000000001	0.0478	0.0504	0.59364	0.6412	0.24344	0	0	0.0	1	172	1	T194-p	PKTSS	NO	Predicted	SPOP	0.6384666	0.3615334	1	0.9192029	NON-DEGRON	Novel instance
O43307	Rho guanine nucleotide exchange factor 9 (Collybistin) (PEM-2 homolog) (Rac/Cdc42 guanine nucleotide exchange factor 9)	ARHGEF9	ITCH	465	468	93.575	0.3855325	1.0224181326801467	0.9845	0.007	0.0075	0.723225	0.5729999999999998	0.12215	0	0	0.0	3	451,454,456	0	0.0	PPSY	NO	Predicted	ITCH,NEDD4	0.66463006	0.33536994	1	0.9416915	NON-DEGRON	Novel instance
O43310	CBP80/20-dependent translation initiation factor	CTIF	DEG_SPOP_SBC_1	362	366	87.86	0.321662	0.762941424439133	0.8640000000000001	0.0904	0.0436	0.55062	0.7539199999999999	0.1843199999999999	0	0	0.0	5	347,355,357,371,374	0	0.0	VETTT	NO	Predicted	SPOP	0.8922359	0.107764125	1	0.9192029	NON-DEGRON	Novel instance
O43312	Protein MTSS 1 (Metastasis suppressor YGL-1) (Metastasis suppressor protein 1) (Missing in metastasis protein)	MTSS1	DEG_SCF_FBW7_2	722	729	95.175	0.3679025	0.8545122942598634	0.9155	0.0568749999999999	0.025625	0.781925	0.6317625	0.764475	1	0	0.0	3	740,742,743	0	0.0	PRDTPQGE	NO	Predicted	FBXW7	0.6579799	0.3420201	1	0.99856865	NON-DEGRON	Novel instance
O43312	Protein MTSS 1 (Metastasis suppressor YGL-1) (Metastasis suppressor protein 1) (Missing in metastasis protein)	MTSS1	DEG_SCF_TRCP1_1	321	326	69.49999999999999	0.4185016666666667	0.8607707795957532	0.8528333333333333	0.1056666666666666	0.0415	0.5301833333333333	0.6334666666666667	0.71705	0	0	0.0	1	333	2	S318-p,S322-p	DSGFIS	NO	Predicted	BTRC	0.9965766	0.0034233928	1	0.94877315	DEGRON	High confidence novel instance
O43312	Protein MTSS 1 (Metastasis suppressor YGL-1) (Metastasis suppressor protein 1) (Missing in metastasis protein)	MTSS1	DEG_SIAH_1	702	710	78.56666666666666	0.3315877777777777	0.9762121954893233	0.9537777777777776	0.0261111111111111	0.0173333333333333	0.9184666666666668	0.5309555555555555	0.7712444444444445	0	0	0.0	0	0.0	1	S693-p	PPSATVSPG	NO	Predicted	SIAH1,SIAH2,SIAH3	0.99160224	0.008397758	1	0.9671541	DEGRON	High confidence novel instance
O43312	Protein MTSS 1 (Metastasis suppressor YGL-1) (Metastasis suppressor protein 1) (Missing in metastasis protein)	MTSS1	CBL_PTK	389	398	68.97999999999999	0.3378089999999999	0.8358016693995154	0.7736	0.0943	0.1315	0.1511499999999999	0.81401	0.76085	0	0	0.0	2	410,414	3	Y390-p,Y393-p,Y394-p	DYAHYYTIGP	NO	Predicted	CBL	0.50735635	0.49264365	1	0.89098835	NON-DEGRON	Novel instance
O43313	ATM interactor (ATM/ATR-substrate CHK2-interacting zinc finger protein) (ASCIZ) (Zinc finger protein 822)	ATMIN	ITCH	287	290	106.725	0.3288725	1.0114598740147795	0.947	0.0295	0.02375	0.5333749999999999	0.7503	0.184475	0	1	K293-ub	5	281,293,298,300,305	0	0.0	PPRY	NO	Predicted	ITCH,NEDD4	0.9840537	0.015946329	1	0.9416915	DEGRON	High confidence novel instance
O43314	Inositol hexakisphosphate and diphosphoinositol-pentakisphosphate kinase 2 (EC 2.7.4.24) (Diphosphoinositol pentakisphosphate kinase 2) (Histidine acid phosphatase domain-containing protein 1) (InsP6 and PP-IP5 kinase 2) (VIP1 homolog 2) (hsVIP2)	PPIP5K2	DEG_SCF_FBW7_1	1189	1196	73.7125	0.3173475	1.0161756550823735	0.807875	0.0911249999999999	0.1009999999999999	0.5289874999999999	0.7176875	0.48045	0	0	0.0	4	1177,1178,1201,1205	6	S1180-p,T1183-p,Y1184-p,T1185-p,T1192-p,S1199-p	ILPTPPAT	NO	Predicted	FBXW7	0.9996873	0.00031268597	1	0.9634881	DEGRON	High confidence novel instance
O43314	Inositol hexakisphosphate and diphosphoinositol-pentakisphosphate kinase 2 (EC 2.7.4.24) (Diphosphoinositol pentakisphosphate kinase 2) (Histidine acid phosphatase domain-containing protein 1) (InsP6 and PP-IP5 kinase 2) (VIP1 homolog 2) (hsVIP2)	PPIP5K2	DEG_SPOP_SBC_1	370	374	77.36	0.36431	0.8089102225738961	0.8301999999999999	0.0298	0.1344	0.28914	0.77728	0.04294	0	0	0.0	0	0.0	0	0.0	VPTTS	NO	Predicted	SPOP	0.8557823	0.14421773	1	0.9192029	NON-DEGRON	Novel instance
O43314	Inositol hexakisphosphate and diphosphoinositol-pentakisphosphate kinase 2 (EC 2.7.4.24) (Diphosphoinositol pentakisphosphate kinase 2) (Histidine acid phosphatase domain-containing protein 1) (InsP6 and PP-IP5 kinase 2) (VIP1 homolog 2) (hsVIP2)	PPIP5K2	DEG_SPOP_SBC_1	489	493	81.62	0.266042	0.6389445760510027	0.8603999999999999	0.0974	0.0436	0.55726	0.6694399999999997	0.07758	1	0	0.0	2	478,510	4	T491-p,S493-p,S498-p,S504-p	PKTSS	NO	Predicted	SPOP	0.81970054	0.18029946	1	0.9192029	NON-DEGRON	Novel instance
O43314	Inositol hexakisphosphate and diphosphoinositol-pentakisphosphate kinase 2 (EC 2.7.4.24) (Diphosphoinositol pentakisphosphate kinase 2) (Histidine acid phosphatase domain-containing protein 1) (InsP6 and PP-IP5 kinase 2) (VIP1 homolog 2) (hsVIP2)	PPIP5K2	DEG_SPOP_SBC_1	1021	1025	64.36	0.297534	0.9631453955286908	0.6654000000000001	0.2022	0.1416	0.31504	0.7524599999999999	0.91046	0	0	0.0	1	1018	5	T1011-p,S1012-p,S1013-p,S1016-p,S1029-p	AFTSS	NO	Predicted	SPOP	0.6302779	0.36972213	1	0.9192029	NON-DEGRON	Novel instance
O43314	Inositol hexakisphosphate and diphosphoinositol-pentakisphosphate kinase 2 (EC 2.7.4.24) (Diphosphoinositol pentakisphosphate kinase 2) (Histidine acid phosphatase domain-containing protein 1) (InsP6 and PP-IP5 kinase 2) (VIP1 homolog 2) (hsVIP2)	PPIP5K2	DEG_SPOP_SBC_1	1217	1221	88.55999999999999	0.307556	0.9966463396671086	0.9134	0.0536	0.0314	0.68362	0.6226400000000001	0.6443	0	0	0.0	8	1198,1201,1205,1224,1229,1236,1237,1241	2	S1220-p,S1221-p	PNTSS	NO	Predicted	SPOP	0.97877777	0.021222234	1	0.9192029	DEGRON	High confidence novel instance
O43314	Inositol hexakisphosphate and diphosphoinositol-pentakisphosphate kinase 2 (EC 2.7.4.24) (Diphosphoinositol pentakisphosphate kinase 2) (Histidine acid phosphatase domain-containing protein 1) (InsP6 and PP-IP5 kinase 2) (VIP1 homolog 2) (hsVIP2)	PPIP5K2	CBL_PTK	1117	1126	68.43	0.296053	0.943658106878546	0.7242	0.1666	0.1128999999999999	0.13484	0.8007000000000002	0.35731	0	0	0.0	2	1105,1141	2	S1108-p,S1110-p	NGFELYSMVP	NO	Predicted	CBL	0.8659602	0.13403982	1	0.89098835	NON-DEGRON	Novel instance
O43318	Mitogen-activated protein kinase kinase kinase 7 (EC 2.7.11.25) (Transforming growth factor-beta-activated kinase 1) (TGF-beta-activated kinase 1)	MAP3K7	DEG_SCF_FBW7_1	480	486	88.4857142857143	0.3761914285714285	1.0597579404357789	0.9479999999999998	0.0285714285714285	0.0185714285714285	0.7231142857142856	0.6256857142857142	0.1926428571428571	0	1	K474-ub	1	474	2	T471-p,S472-p	PWTPDDS	NO	Predicted	FBXW7	0.9963058	0.0036941767	1	0.9634881	DEGRON	High confidence novel instance
O43353	Receptor-interacting serine/threonine-protein kinase 2 (EC 2.7.11.1) (CARD-containing interleukin-1 beta-converting enzyme-associated kinase) (CARD-containing IL-1 beta ICE-kinase) (RIP-like-interacting CLARP kinase) (Receptor-interacting protein 2) (RIP-2) (Tyrosine-protein kinase RIPK2) (EC 2.7.10.2)	RIPK2	LIG_APCC_ABBA_1	517	522	72.73333333333333	0.683245	0.9854904377585608	0.8225000000000001	0.0315	0.1445	0.3317333333333333	0.8008583333333332	0.2619166666666667	1	2	K508-ub,K538-ub	5	503,508,510,513,538	3	S527-p,S529-p,S531-p	LQPYPE	NO	Predicted	APC,CDC20,FZR1	0.9989895	0.0010104775	1	0.9598278	DEGRON	High confidence novel instance
O43364	Homeobox protein Hox-A2 (Homeobox protein Hox-1K)	HOXA2	DEG_COP1_1	312	322	67.48181818181818	0.5084609090909091	1.0535945717859458	0.7095454545454545	0.2426363636363636	0.0431818181818181	0.4503090909090908	0.7500818181818182	0.3397727272727273	0	0	0.0	0	0.0	0	0.0	DSPEALEVPSL	NO	Predicted	COP1	0.96638596	0.03361404	1	0.88759387	DEGRON	High confidence novel instance
O43364	Homeobox protein Hox-A2 (Homeobox protein Hox-1K)	HOXA2	ITCH	92	95	100.0	0.3490925	0.9823616993245016	0.924	0.0505	0.026	0.573425	0.7060749999999999	0.5578000000000001	0	0	0.0	6	74,99,101,102,105,106	0	0.0	PPEY	NO	Predicted	ITCH,NEDD4	0.90627396	0.09372604	1	0.9416915	NON-DEGRON	Novel instance
O43365	Homeobox protein Hox-A3 (Homeobox protein Hox-1E)	HOXA3	DEG_Kelch_Keap1_1	172	177	74.25	0.5518033333333333	1.045943785757837	0.8841666666666667	0.0731666666666666	0.0413333333333333	0.6885333333333333	0.5213833333333331	0.4041333333333333	0	0	0.0	6	153,160,167,169,183,192	1	S184-p	SSSSGE	NO	Predicted	KEAP1	0.9946121	0.0053879023	1	0.9475442	DEGRON	High confidence novel instance
O43379	WD repeat-containing protein 62	WDR62	DEG_APCC_DBOX_1	58	66	54.8	0.4149977777777778	1.16262011294044	0.2245555555555555	0.053	0.7228888888888889	0.339	0.8286444444444445	0.4567111111111111	0	0	0.0	0	0.0	4	S49-p,T50-p,S52-p,T55-p	NRVSLEKVL	NO	Predicted	APC,CDC20,FZR1	0.96051604	0.039483964	1	0.9858773	NON-DEGRON	Novel instance
O43379	WD repeat-containing protein 62	WDR62	DEG_APCC_DBOX_1	556	564	26.65555555555555	0.6169899999999999	1.4788685284834433	0.448111111111111	0.0031111111111111	0.5494444444444445	0.1163888888888888	0.8464000000000002	0.2224	0	1	K568-ub	2	544,568	0	0.0	SRDRLIHVL	NO	Predicted	APC,CDC20,FZR1	0.53778845	0.46221155	1	0.9858773	NON-DEGRON	Novel instance
O43379	WD repeat-containing protein 62	WDR62	DEG_APCC_KENBOX_2	98	102	93.3	0.35191	0.8531142114443951	0.9152	0.0194	0.072	0.16498	0.8112200000000002	0.08136	1	1	K112-ub	1	112	1	S113-p	PKENK	NO	Predicted	APC,CDC20,FZR1	0.54707664	0.45292336	1	0.9515665	NON-DEGRON	Novel instance
O43379	WD repeat-containing protein 62	WDR62	DEG_SCF_FBW7_2	1050	1057	79.85	0.32463125	1.0234349810485286	0.505375	0.48225	0.01575	0.6662875	0.6264874999999999	0.3360125	0	0	0.0	0	0.0	4	S1047-p,S1048-p,S1049-p,T1053-p	LPQTPEQE	NO	Predicted	FBXW7	0.96022254	0.039777458	1	0.99856865	NON-DEGRON	Novel instance
O43379	WD repeat-containing protein 62	WDR62	DEG_SPOP_SBC_1	1045	1049	77.61999999999999	0.326972	1.039452282829217	0.9012	0.048	0.0516	0.7638800000000001	0.56056	0.3273	0	0	0.0	1	1058	4	S1047-p,S1048-p,S1049-p,T1053-p	VPSSS	NO	Predicted	SPOP	0.9969037	0.0030962825	1	0.9192029	DEGRON	High confidence novel instance
O43390	Heterogeneous nuclear ribonucleoprotein R (hnRNP R)	HNRNPR	ITCH	461	464	45.14999999999999	0.349275	0.9717493904474772	0.8604999999999999	0.0455	0.09375	0.332725	0.7651999999999999	0.79045	0	0	0.0	0	0.0	0	0.0	PPDY	NO	Predicted	ITCH,NEDD4	0.67353755	0.32646245	1	0.9416915	NON-DEGRON	Novel instance
O43395	U4/U6 small nuclear ribonucleoprotein Prp3 (Pre-mRNA-splicing factor 3) (hPrp3) (U4/U6 snRNP 90 kDa protein)	PRPF3	DEG_ODPH_VHL_1	317	329	96.16923076923077	0.4531261538461538	0.92075843836214	0.7254615384615385	0.1323076923076923	0.1469230769230769	0.5389999999999999	0.7179846153846154	0.3662615384615385	1	0	0.0	6	298,300,332,334,337,345	0	0.0	IAPSQRQRRTFKF	NO	Predicted	VHL	0.6077653	0.39223468	1	0.9675157	NON-DEGRON	Novel instance
O43395	U4/U6 small nuclear ribonucleoprotein Prp3 (Pre-mRNA-splicing factor 3) (hPrp3) (U4/U6 snRNP 90 kDa protein)	PRPF3	DEG_SCF_FBW7_1	170	176	92.92857142857144	0.3709642857142857	1.04139626961442	0.9492857142857142	0.0225714285714285	0.0232857142857142	0.8471428571428571	0.5363142857142857	0.1484857142857143	0	1	K158-ub	2	157,158	7	S161-p,S164-p,T167-p,T172-p,S175-p,S176-p,T186-p	PKTPSSS	NO	Predicted	FBXW7	0.9702327	0.029767275	1	0.9634881	DEGRON	High confidence novel instance
O43399	Tumor protein D54 (hD54) (Tumor protein D52-like 2)	TPD52L2	DEG_APCC_DBOX_1	79	87	64.37777777777778	0.7398488888888889	1.192448788996428	0.4786666666666666	0.4981111111111111	0.02	0.2291777777777778	0.7920222222222222	0.3624777777777777	1	2	K70-ub,K90-ub	2	70,90	4	S84-p,T85-p,S94-p,S96-p	RRLGLSTLG	NO	Predicted	APC,CDC20,FZR1	0.9439551	0.056044877	1	0.9858773	NON-DEGRON	Novel instance
O43424	Glutamate receptor ionotropic, delta-2 (GluD2) (GluR delta-2 subunit)	GRID2	DEG_APCC_DBOX_1	366	374	49.81111111111112	0.4649377777777778	1.206395709599632	0.1391111111111111	0.8503333333333334	0.0146666666666666	0.4874777777777777	0.7513222222222222	0.1221	1	0	0.0	3	346,358,361	0	0.0	GRSMLETIK	NO	Predicted	APC,CDC20,FZR1	0.8028142	0.19718581	1	0.9858773	NON-DEGRON	Novel instance
O43424	Glutamate receptor ionotropic, delta-2 (GluD2) (GluR delta-2 subunit)	GRID2	DEG_APCC_DBOX_1	912	920	83.14444444444445	0.2480088888888888	0.9394179046971888	0.572	0.369	0.0541111111111111	0.3799666666666667	0.7997000000000001	0.2923444444444444	0	0	0.0	1	893	2	T903-p,T912-p	TRQALEQIS	NO	Predicted	APC,CDC20,FZR1	0.5177708	0.48222917	1	0.9858773	NON-DEGRON	Novel instance
O43426	Synaptojanin-1 (EC 3.1.3.36) (Synaptic inositol 1,4,5-trisphosphate 5-phosphatase 1)	SYNJ1	DEG_COP1_1	1055	1064	87.99	0.316318	0.979049537768486	0.9551	0.018	0.0227	0.7572099999999999	0.5811	0.91697	0	0	0.0	0	0.0	7	S1044-p,S1045-p,T1048-p,S1049-p,S1053-p,S1057-p,S1063-p	TISEGPVPSL	NO	Predicted	COP1	0.9790151	0.020984888	1	0.88759387	DEGRON	High confidence novel instance
O43426	Synaptojanin-1 (EC 3.1.3.36) (Synaptic inositol 1,4,5-trisphosphate 5-phosphatase 1)	SYNJ1	DEG_COP1_1	1341	1350	95.33	0.315831	1.010468129662755	0.9431999999999998	0.0178999999999999	0.0379	0.50251	0.6823599999999999	0.3947900000000001	0	0	0.0	3	1321,1337,1353	3	S1341-p,S1345-p,T1349-p	SVQTSPVPTP	NO	Predicted	COP1	0.9951918	0.0048081875	1	0.88759387	DEGRON	High confidence novel instance
O43426	Synaptojanin-1 (EC 3.1.3.36) (Synaptic inositol 1,4,5-trisphosphate 5-phosphatase 1)	SYNJ1	DEG_SPOP_SBC_1	991	995	70.34	0.326446	1.011192399103392	0.8246	0.1098	0.0712	0.34836	0.6719600000000001	0.21512	1	0	0.0	2	975,985	0	0.0	PSSTS	NO	Predicted	SPOP	0.8022714	0.19772857	1	0.9192029	NON-DEGRON	Novel instance
O43426	Synaptojanin-1 (EC 3.1.3.36) (Synaptic inositol 1,4,5-trisphosphate 5-phosphatase 1)	SYNJ1	DEG_SPOP_SBC_1	1032	1036	78.26	0.329446	1.0076762227845286	0.9132	0.0596	0.0227999999999999	0.7323999999999999	0.52696	0.7223	0	0	0.0	0	0.0	2	S1044-p,S1045-p	PSSSS	NO	Predicted	SPOP	0.9975866	0.002413392	1	0.9192029	DEGRON	High confidence novel instance
O43426	Synaptojanin-1 (EC 3.1.3.36) (Synaptic inositol 1,4,5-trisphosphate 5-phosphatase 1)	SYNJ1	LIG_APCC_ABBA_1	1322	1327	67.06666666666666	0.3159749999999999	1.007100387688991	0.6266666666666667	0.347	0.0251666666666666	0.3695166666666666	0.8006666666666667	0.9643833333333336	0	0	0.0	3	1307,1315,1337	1	S1318-p	IDPFED	NO	Predicted	APC,CDC20,FZR1	0.7547795	0.24522048	1	0.9598278	NON-DEGRON	Novel instance
O43432	Eukaryotic translation initiation factor 4 gamma 3 (eIF-4-gamma 3) (eIF-4G 3) (eIF4G 3) (eIF-4-gamma II) (eIF4GII)	EIF4G3	DEG_APCC_DBOX_1	1170	1178	106.08888888888887	0.2476855555555555	1.0466223404539114	0.2041111111111111	0.7902222222222223	0.005	0.6366999999999999	0.7571444444444446	0.6811333333333334	0	0	0.0	2	1158,1197	1	S1165-p	RREMLETVK	NO	Predicted	APC,CDC20,FZR1	0.6279937	0.3720063	1	0.9858773	NON-DEGRON	Novel instance
O43432	Eukaryotic translation initiation factor 4 gamma 3 (eIF-4-gamma 3) (eIF-4G 3) (eIF4G 3) (eIF-4-gamma II) (eIF4GII)	EIF4G3	DEG_SCF_FBW7_1	418	424	98.44285714285716	0.2749114285714285	1.088585683738927	0.9828571428571428	0.0074285714285714	0.008	0.6438857142857143	0.5115571428571428	0.0682285714285714	0	0	0.0	1	398	0	0.0	PPTPPAS	NO	Predicted	FBXW7	0.9389839	0.061016083	1	0.9634881	NON-DEGRON	Novel instance
O43432	Eukaryotic translation initiation factor 4 gamma 3 (eIF-4-gamma 3) (eIF-4G 3) (eIF4G 3) (eIF-4-gamma II) (eIF4GII)	EIF4G3	DEG_SPOP_SBC_1	281	285	83.85999999999999	0.215322	0.9258030030898642	0.9328	0.0372	0.0238	0.3963	0.6803199999999999	0.5181	0	0	0.0	0	0.0	0	0.0	APTSS	NO	Predicted	SPOP	0.9619076	0.038092375	1	0.9192029	DEGRON	High confidence novel instance
O43435	T-box transcription factor TBX1 (T-box protein 1) (Testis-specific T-box protein)	TBX1	ITCH	47	50	104.9	0.253115	0.8615307734318552	0.92225	0.03325	0.0419999999999999	0.6601999999999999	0.5563749999999998	0.1620499999999999	0	0	0.0	0	0.0	0	0.0	PPRY	NO	Predicted	ITCH,NEDD4	0.9424126	0.057587385	1	0.9416915	DEGRON	High confidence novel instance
O43439	Protein CBFA2T2 (ETO homologous on chromosome 20) (MTG8-like protein) (MTG8-related protein 1) (Myeloid translocation-related protein 1) (p85)	CBFA2T2	DEG_COP1_1	570	578	81.77777777777779	0.3699477777777777	0.9846321397251244	0.935	0.0441111111111111	0.0194444444444444	0.5785555555555555	0.650988888888889	0.2819444444444444	0	0	0.0	1	582	2	S577-p,S588-p	SADCSVPSP	NO	Predicted	COP1	0.9977725	0.0022274852	1	0.88759387	DEGRON	High confidence novel instance
O43439	Protein CBFA2T2 (ETO homologous on chromosome 20) (MTG8-like protein) (MTG8-related protein 1) (Myeloid translocation-related protein 1) (p85)	CBFA2T2	DEG_SPOP_SBC_1	94	98	82.23999999999998	0.39874	0.9365020225107746	0.936	0.037	0.0285999999999999	0.6908799999999999	0.54886	0.3655	0	0	0.0	1	118	1	S85-p	PASST	NO	Predicted	SPOP	0.9026289	0.0973711	1	0.9192029	NON-DEGRON	Novel instance
O43451	Maltase-glucoamylase (Alpha-1,4-glucosidase) (EC 3.2.1.20)	MGAM	DEG_SPOP_SBC_1	1969	1973	71.03999999999999	0.0	0.0	0.924	0.0174	0.0596	0.3615	0.64984	0.03994	0	0	0.0	3	1949,1984,1985	0	0.0	VPSST	NO	Predicted	SPOP	0.5296501	0.4703499	1	0.9192029	NON-DEGRON	Novel instance
O43451	Maltase-glucoamylase (Alpha-1,4-glucosidase) (EC 3.2.1.20)	MGAM	ITCH	1159	1162	69.77499999999999	0.4012225	0.9858068702409432	0.957	0.024	0.0185	0.32605	0.662075	0.03375	0	0	0.0	0	0.0	2	Y1172-p,Y1173-p	PPGY	NO	Predicted	ITCH,NEDD4	0.7950369	0.20496309	1	0.9416915	NON-DEGRON	Novel instance
O43451	Maltase-glucoamylase (Alpha-1,4-glucosidase) (EC 3.2.1.20)	MGAM	ITCH	2055	2058	72.92500000000001	0.0	0.0	0.94725	0.0295	0.0225	0.322825	0.66695	0.0341	0	0	0.0	0	0.0	0	0.0	PPGY	NO	Predicted	ITCH,NEDD4	0.507384	0.492616	1	0.9416915	NON-DEGRON	Novel instance
O43464	Serine protease HTRA2, mitochondrial (EC 3.4.21.108) (High temperature requirement protein A2) (HtrA2) (Omi stress-regulated endoprotease) (Serine protease 25) (Serine proteinase OMI)	HTRA2	DEG_APCC_DBOX_1	79	87	63.066666666666656	0.1173677777777778	0.5404770161176851	0.6578888888888889	0.2264444444444444	0.1153333333333333	0.6420555555555556	0.7204444444444444	0.2604111111111111	0	0	0.0	0	0.0	1	S96-p	PRAQLTAVT	NO	Predicted	APC,CDC20,FZR1	0.5844295	0.4155705	1	0.9858773	NON-DEGRON	Novel instance
O43464	Serine protease HTRA2, mitochondrial (EC 3.4.21.108) (High temperature requirement protein A2) (HtrA2) (Omi stress-regulated endoprotease) (Serine protease 25) (Serine proteinase OMI)	HTRA2	DEG_SCF_FBW7_1	450	457	73.3375	0.395175	0.8957194504153616	0.44775	0.009	0.5462499999999999	0.635	0.8295812499999999	0.140525	1	0	0.0	0	0.0	1	T453-p	LYVTPEVT	NO	Predicted	FBXW7	0.5920112	0.4079888	1	0.9634881	NON-DEGRON	Novel instance
O43474	Krueppel-like factor 4 (Epithelial zinc finger protein EZF) (Gut-enriched krueppel-like factor)	KLF4	DEG_SCF_FBW7_1	391	398	73.5125	0.17637375	-0.0039021944693326	0.8478749999999999	0.0185	0.12825	0.4773	0.6521125	0.2851625	0	0	0.0	2	414,416	0	0.0	MMLTPPSS	NO	Predicted	FBXW7	0.96330786	0.036692142	1	0.9634881	NON-DEGRON	Novel instance
O43474	Krueppel-like factor 4 (Epithelial zinc finger protein EZF) (Gut-enriched krueppel-like factor)	KLF4	DEG_SPOP_SBC_1	130	134	88.1	0.363544	0.9096197392140024	0.9642	0.0282	0.0064	0.4652599999999999	0.4835	0.1529799999999999	0	0	0.0	0	0.0	0	0.0	ASSSS	NO	Predicted	SPOP	0.7204882	0.2795118	1	0.9192029	NON-DEGRON	Novel instance
O43491	Band 4.1-like protein 2 (Erythrocyte membrane protein band 4.1-like 2) (Generally expressed protein 4.1) (4.1G)	EPB41L2	DEG_COP1_1	789	797	99.77777777777776	0.4021222222222222	0.9459574736036708	0.6837777777777777	0.145	0.1635555555555555	0.5574888888888889	0.7300333333333334	0.5816222222222222	0	0	0.0	1	786	2	S798-p,T801-p	EREEAVPEA	NO	Predicted	COP1	0.8043199	0.19568008	1	0.88759387	NON-DEGRON	Novel instance
O43491	Band 4.1-like protein 2 (Erythrocyte membrane protein band 4.1-like 2) (Generally expressed protein 4.1) (4.1G)	EPB41L2	DEG_SCF_TRCP1_1	918	924	78.77142857142857	0.5416485714285715	1.0712302213366138	0.7344285714285714	0.0661428571428571	0.2017142857142857	0.5295428571428571	0.7269	0.5304142857142857	1	0	0.0	2	902,943	1	S908-p	DSGTLLT	NO	Predicted	BTRC	0.9925166	0.0074834228	1	0.94877315	DEGRON	High confidence novel instance
O43491	Band 4.1-like protein 2 (Erythrocyte membrane protein band 4.1-like 2) (Generally expressed protein 4.1) (4.1G)	EPB41L2	DEG_SPOP_SBC_1	933	937	80.16	0.5342779999999999	0.9596457983457414	0.5948	0.0197999999999999	0.3743999999999999	0.45068	0.7287200000000001	0.2186999999999999	1	1	K946-ub	3	943,946,956	1	T944-p	VSTTT	NO	Predicted	SPOP	0.8993014	0.10069859	1	0.9192029	NON-DEGRON	Novel instance
O43491	Band 4.1-like protein 2 (Erythrocyte membrane protein band 4.1-like 2) (Generally expressed protein 4.1) (4.1G)	EPB41L2	LIG_APCC_ABBA_1	991	996	75.71666666666665	0.56289	1.2585592605469655	0.1391666666666667	0.0084999999999999	0.8518333333333333	0.57965	0.7852416666666667	0.7376166666666667	1	0	0.0	0	0.0	1	S987-p	VVVHKE	NO	Predicted	APC,CDC20,FZR1	0.9879901	0.012009919	1	0.9598278	DEGRON	High confidence novel instance
O43491	Band 4.1-like protein 2 (Erythrocyte membrane protein band 4.1-like 2) (Generally expressed protein 4.1) (4.1G)	EPB41L2	LIG_APCC_ABBAyCdc20_2	990	996	79.58571428571427	0.5662885714285714	1.2623322776798551	0.1322857142857142	0.0104285714285714	0.8555714285714285	0.5778	0.7817071428571428	0.7423714285714286	1	0	0.0	0	0.0	1	S987-p	RVVVHKE	NO	Predicted	APC,CDC20,FZR1	0.9879901	0.012009919	1	0.8570209	DEGRON	High confidence novel instance
O43493	Trans-Golgi network integral membrane protein 2 (Trans-Golgi network glycoprotein 46) (TGN38 homolog) (hTGN46) (Trans-Golgi network glycoprotein 48) (hTGN48) (Trans-Golgi network glycoprotein 51) (hTGN51) (Trans-Golgi network protein 2)	TGOLN2	DEG_SCF_FBW7_1	60	66	112.9	0.7286042857142858	1.0205327941428062	0.9738571428571428	0.0132857142857142	0.0104285714285714	0.8774142857142857	0.5009	0.2472428571428571	0	0	0.0	3	55,69,83	5	S66-p,S68-p,S70-p,S71-p,T76-p	PQTPKDS	NO	Predicted	FBXW7	0.9928576	0.0071424246	1	0.9634881	DEGRON	High confidence novel instance
O43493	Trans-Golgi network integral membrane protein 2 (Trans-Golgi network glycoprotein 46) (TGN38 homolog) (hTGN46) (Trans-Golgi network glycoprotein 48) (hTGN48) (Trans-Golgi network glycoprotein 51) (hTGN51) (Trans-Golgi network protein 2)	TGOLN2	DEG_SCF_FBW7_1	77	84	106.5875	0.736475	1.027780121297776	0.95775	0.030875	0.010375	0.8035749999999999	0.5543	0.3507	0	0	0.0	6	64,69,89,92,97,103	9	S66-p,S68-p,S70-p,S71-p,T76-p,T80-p,S84-p,S94-p,S95-p	PEDTPNKS	NO	Predicted	FBXW7	0.9928576	0.0071424246	1	0.9634881	DEGRON	High confidence novel instance
O43493	Trans-Golgi network integral membrane protein 2 (Trans-Golgi network glycoprotein 46) (TGN38 homolog) (hTGN46) (Trans-Golgi network glycoprotein 48) (hTGN48) (Trans-Golgi network glycoprotein 51) (hTGN51) (Trans-Golgi network protein 2)	TGOLN2	DEG_SCF_FBW7_1	130	136	111.22857142857144	0.6830228571428572	0.9664943246017418	0.9612857142857144	0.0227142857142857	0.0125714285714285	0.8148285714285713	0.5872571428571429	0.6245714285714286	0	0	0.0	4	111,120,125,139	1	T132-p	LQTPKDS	NO	Predicted	FBXW7	0.97954947	0.020450532	1	0.9634881	DEGRON	High confidence novel instance
O43493	Trans-Golgi network integral membrane protein 2 (Trans-Golgi network glycoprotein 46) (TGN38 homolog) (hTGN46) (Trans-Golgi network glycoprotein 48) (hTGN48) (Trans-Golgi network glycoprotein 51) (hTGN51) (Trans-Golgi network protein 2)	TGOLN2	DEG_SCF_SKP2-CKS1_1	76	83	107.5875	0.7301575	1.0127432486788637	0.964125	0.0245	0.010875	0.8071	0.5583750000000001	0.335575	0	0	0.0	6	64,69,89,92,97,103	8	S66-p,S68-p,S70-p,S71-p,T76-p,T80-p,S84-p,S94-p	TPEDTPNK	NO	Predicted	SKP2,CSK1	0.9933634	0.0066366196	1	0.9325238	DEGRON	High confidence novel instance
O43497	Voltage-dependent T-type calcium channel subunit alpha-1G (Cav3.1c) (NBR13) (Voltage-gated calcium channel subunit alpha Cav3.1)	CACNA1G	DEG_SCF_FBW7_1	536	543	77.2	0.26998875	1.0166195989833378	0.9245	0.048125	0.024125	0.6806875	0.5779874999999999	0.5533874999999999	0	0	0.0	0	0.0	0	0.0	PPSTPALS	NO	Predicted	FBXW7	0.960671	0.039328992	1	0.9634881	NON-DEGRON	Novel instance
O43497	Voltage-dependent T-type calcium channel subunit alpha-1G (Cav3.1c) (NBR13) (Voltage-gated calcium channel subunit alpha Cav3.1)	CACNA1G	DEG_SPOP_SBC_1	1051	1055	74.64	0.3383759999999999	1.012016509241586	0.7828	0.0616	0.1446	0.5873	0.6620199999999999	0.5483	0	0	0.0	1	1033	0	0.0	PKSTS	NO	Predicted	SPOP	0.9183291	0.08167088	1	0.9192029	NON-DEGRON	Novel instance
O43516	WAS/WASL-interacting protein family member 1 (Protein PRPL-2) (Wiskott-Aldrich syndrome protein-interacting protein) (WASP-interacting protein)	WIPF1	DEG_SCF_FBW7_1	294	301	96.61249999999998	0.68922375	1.078564427179991	0.97525	0.01275	0.01025	0.854	0.4445125	0.5368999999999999	0	0	0.0	1	291	0	0.0	VPSTPRPS	NO	Predicted	FBXW7	0.92670053	0.07329947	1	0.9634881	NON-DEGRON	Novel instance
O43516	WAS/WASL-interacting protein family member 1 (Protein PRPL-2) (Wiskott-Aldrich syndrome protein-interacting protein) (WASP-interacting protein)	WIPF1	DEG_SPOP_SBC_1	239	243	87.64000000000001	0.4174840000000001	0.7193236453915708	0.9694	0.0142	0.0136	0.77502	0.53172	0.98962	0	0	0.0	1	263	5	S234-p,S238-p,S241-p,S244-p,S247-p	PLSSS	NO	Predicted	SPOP	0.9749001	0.025099874	1	0.9192029	DEGRON	High confidence novel instance
O43516	WAS/WASL-interacting protein family member 1 (Protein PRPL-2) (Wiskott-Aldrich syndrome protein-interacting protein) (WASP-interacting protein)	WIPF1	DEG_SPOP_SBC_1	322	326	85.06000000000002	0.394534	0.6380005013006621	0.9562	0.0258	0.0164	0.89826	0.39786	0.6437999999999999	0	0	0.0	0	0.0	0	0.0	PPSSS	NO	Predicted	SPOP	0.9012244	0.098775625	1	0.9192029	NON-DEGRON	Novel instance
O43516	WAS/WASL-interacting protein family member 1 (Protein PRPL-2) (Wiskott-Aldrich syndrome protein-interacting protein) (WASP-interacting protein)	WIPF1	DEG_SPOP_SBC_1	432	436	81.18	0.509408	0.9026535186809488	0.9294	0.0466	0.0232	0.8372999999999999	0.5308599999999999	0.35912	0	0	0.0	0	0.0	1	S444-p	PPSTS	NO	Predicted	SPOP	0.95681375	0.043186247	1	0.9192029	DEGRON	High confidence novel instance
O43520	Phospholipid-transporting ATPase IC (EC 7.6.2.1) (ATPase class I type 8B member 1) (Familial intrahepatic cholestasis type 1) (P4-ATPase flippase complex alpha subunit ATP8B1)	ATP8B1	DEG_APCC_DBOX_1	1230	1238	92.17777777777776	0.5014488888888889	0.9928215416946156	0.8097777777777778	0.1421111111111111	0.0438888888888888	0.4163666666666666	0.7464222222222222	0.2456888888888889	0	0	0.0	0	0.0	3	S1232-p,T1242-p,Y1245-p	KRSPLDAIV	NO	Predicted	APC,CDC20,FZR1	0.99737656	0.0026234388	1	0.9858773	DEGRON	High confidence novel instance
O43520	Phospholipid-transporting ATPase IC (EC 7.6.2.1) (ATPase class I type 8B member 1) (Familial intrahepatic cholestasis type 1) (P4-ATPase flippase complex alpha subunit ATP8B1)	ATP8B1	LIG_APCC_ABBA_1	21	26	85.56666666666666	0.4529166666666667	1.2149511438647662	0.8828333333333332	0.031	0.0858333333333333	0.91675	0.6764083333333333	0.7949833333333333	0	0	0.0	0	0.0	0	0.0	VVPYSD	NO	Predicted	APC,CDC20,FZR1	0.85757077	0.14242923	1	0.9598278	NON-DEGRON	Novel instance
O43525	Potassium voltage-gated channel subfamily KQT member 3 (KQT-like 3) (Potassium channel subunit alpha KvLQT3) (Voltage-gated potassium channel subunit Kv7.3)	KCNQ3	DEG_SCF_FBW7_1	730	737	76.7	0.33795	1.0592474184503864	0.913375	0.0206249999999999	0.0652499999999999	0.6105375	0.6338499999999999	0.158075	0	0	0.0	0	0.0	1	T746-p	VQATPPSS	NO	Predicted	FBXW7	0.9959842	0.0040158033	1	0.9634881	DEGRON	High confidence novel instance
O43525	Potassium voltage-gated channel subfamily KQT member 3 (KQT-like 3) (Potassium channel subunit alpha KvLQT3) (Voltage-gated potassium channel subunit Kv7.3)	KCNQ3	DEG_SCF_FBW7_1	844	850	58.88571428571428	0.3859485714285714	1.0283647731383927	0.8721428571428572	0.0385714285714285	0.0851428571428571	0.7184142857142858	0.6582142857142858	0.3799428571428571	1	0	0.0	2	830,870	0	0.0	PFTPSGS	NO	Predicted	FBXW7	0.90440404	0.095595956	1	0.9634881	NON-DEGRON	Novel instance
O43525	Potassium voltage-gated channel subfamily KQT member 3 (KQT-like 3) (Potassium channel subunit alpha KvLQT3) (Voltage-gated potassium channel subunit Kv7.3)	KCNQ3	DEG_SPOP_SBC_1	852	856	71.11999999999999	0.3591959999999999	0.9532963546479504	0.8106	0.0808	0.1124	0.64112	0.6094999999999999	0.6210000000000001	1	0	0.0	1	870	0	0.0	PLSST	NO	Predicted	SPOP	0.94131833	0.058681667	1	0.9192029	DEGRON	High confidence novel instance
O43526	Potassium voltage-gated channel subfamily KQT member 2 (KQT-like 2) (Neuroblastoma-specific potassium channel subunit alpha KvLQT2) (Voltage-gated potassium channel subunit Kv7.2)	KCNQ2	DEG_APCC_KENBOX_2	810	814	80.14	0.320816	1.2298161884499648	0.5256000000000001	0.406	0.0632	0.20284	0.7454400000000001	0.4075	1	0	0.0	1	829	1	Y821-p	SKENL	NO	Predicted	APC,CDC20,FZR1	0.9042884	0.09571159	1	0.9515665	NON-DEGRON	Novel instance
O43526	Potassium voltage-gated channel subfamily KQT member 2 (KQT-like 2) (Neuroblastoma-specific potassium channel subunit alpha KvLQT2) (Voltage-gated potassium channel subunit Kv7.2)	KCNQ2	DEG_SPOP_SBC_1	713	717	64.12	0.2047959999999999	0.7783032671202942	0.8676	0.0922	0.0416	0.74916	0.5882400000000001	0.51464	1	0	0.0	1	699	0	0.0	PPSTS	NO	Predicted	SPOP	0.8568984	0.14310157	1	0.9192029	NON-DEGRON	Novel instance
O43541	Mothers against decapentaplegic homolog 6 (MAD homolog 6) (Mothers against DPP homolog 6) (SMAD family member 6) (SMAD 6) (Smad6) (hSMAD6)	SMAD6	ITCH	276	279	65.525	0.8607950000000001	1.1381134021300088	0.8999999999999999	0.0289999999999999	0.06625	0.500275	0.59535	0.0315	0	0	0.0	1	289	3	S274-p,S280-p,S283-p	PPPY	NO	Predicted	ITCH,NEDD4	0.5177118	0.48228818	1	0.9416915	NON-DEGRON	Novel instance
O43543	DNA repair protein XRCC2 (X-ray repair cross-complementing protein 2)	XRCC2	DEG_APCC_DBOX_1	20	28	60.72222222222222	0.4252122222222222	0.9348106518113174	0.7007777777777777	0.2172222222222222	0.0796666666666666	0.4187	0.7234833333333334	0.1264444444444444	0	0	0.0	0	0.0	2	S10-p,T12-p	GRSSLKEIE	NO	Predicted	APC,CDC20,FZR1	0.9023842	0.09761578	1	0.9858773	NON-DEGRON	Novel instance
O43556	Epsilon-sarcoglycan (Epsilon-SG)	SGCE	DEG_MDM2_SWIB_1	266	273	34.625	0.60676625	1.4060027764348508	0.3349999999999999	0.098	0.55325	0.049125	1.00115	0.5036875	1	2	K278-ub,K280-ub	4	260,261,278,280	1	T257-p	FYIDWCKI	NO	Predicted	MDM2	0.6822093	0.3177907	1	0.8570209	NON-DEGRON	Novel instance
O43559	Fibroblast growth factor receptor substrate 3 (FGFR substrate 3) (FGFR-signaling adaptor SNT2) (Suc1-associated neurotrophic factor target 2) (SNT-2)	FRS3	DEG_APCC_DBOX_1	205	213	82.85555555555555	0.4169	1.0917132964104324	0.8672222222222222	0.0584444444444444	0.0716666666666666	0.7093444444444444	0.6595888888888888	0.7489777777777777	0	0	0.0	0	0.0	0	0.0	GRHCLQPLP	NO	Predicted	APC,CDC20,FZR1	0.8290246	0.17097539	1	0.9858773	NON-DEGRON	Novel instance
O43559	Fibroblast growth factor receptor substrate 3 (FGFR substrate 3) (FGFR-signaling adaptor SNT2) (Suc1-associated neurotrophic factor target 2) (SNT-2)	FRS3	DEG_SCF_FBW7_2	193	199	78.41428571428573	0.5039028571428572	1.2538852552018174	0.8105714285714286	0.0611428571428571	0.1225714285714285	0.7208428571428571	0.6303714285714284	0.4702857142857142	0	0	0.0	0	0.0	0	0.0	VNTPASE	NO	Predicted	FBXW7	0.9981937	0.0018063188	1	0.99856865	NON-DEGRON	Novel instance
O43561	Linker for activation of T-cells family member 1 (36 kDa phospho-tyrosine adapter protein) (pp36) (p36-38)	LAT	DEG_SCF_FBW7_1	166	173	68.5	0.6572725	0.9149862910201592	0.884125	0.045375	0.07525	0.5197375	0.6729750000000001	0.61785	1	0	0.0	0	0.0	4	Y156-p,Y161-p,S183-p,T184-p	PDSTPATS	NO	Predicted	FBXW7	0.9850721	0.014927924	1	0.9634881	DEGRON	High confidence novel instance
O43561	Linker for activation of T-cells family member 1 (36 kDa phospho-tyrosine adapter protein) (pp36) (p36-38)	LAT	DEG_SPOP_SBC_1	170	174	78.94	0.5210380000000001	0.7063219895852525	0.8734	0.0736	0.0494	0.52132	0.64628	0.4258	1	0	0.0	0	0.0	3	Y161-p,S183-p,T184-p	PATST	NO	Predicted	SPOP	0.9982243	0.001775682	1	0.9192029	DEGRON	High confidence novel instance
O43561	Linker for activation of T-cells family member 1 (36 kDa phospho-tyrosine adapter protein) (pp36) (p36-38)	LAT	ITCH	61	64	76.875	0.49012	0.8372518462784416	0.949	0.0195	0.02825	0.4344749999999999	0.6536499999999998	0.1176	1	1	K52-ub	1	52	3	T68-p,Y70-p,S74-p	PPAY	NO	Predicted	ITCH,NEDD4	0.99778605	0.002213955	1	0.9416915	DEGRON	High confidence novel instance
O43581	Synaptotagmin-7 (IPCA-7) (Prostate cancer-associated protein 7) (Synaptotagmin VII) (SytVII)	SYT7	DEG_SCF_TRCP1_1	60	66	85.68571428571428	0.3584114285714285	1.0199106246664686	0.8754285714285714	0.0725714285714285	0.0522857142857142	0.589857142857143	0.6257142857142857	0.0917571428571428	0	0	0.0	6	44,47,50,69,72,78	3	S52-p,T58-p,S61-p	DSGRGRS	NO	Predicted	BTRC	0.6854323	0.3145677	1	0.94877315	NON-DEGRON	Novel instance
O43586	Proline-serine-threonine phosphatase-interacting protein 1 (PEST phosphatase-interacting protein 1) (CD2-binding protein 1) (H-PIP)	PSTPIP1	DEG_SCF_FBW7_1	292	297	58.61666666666667	0.4832783333333334	0.9519102297229748	0.8240000000000002	0.0663333333333333	0.1123333333333333	0.4834666666666666	0.7393000000000001	0.2163833333333333	0	0	0.0	2	272,309	1	S298-p	VTPLTS	NO	Predicted	FBXW7	0.9911413	0.008858681	1	0.9634881	DEGRON	High confidence novel instance
O43586	Proline-serine-threonine phosphatase-interacting protein 1 (PEST phosphatase-interacting protein 1) (CD2-binding protein 1) (H-PIP)	PSTPIP1	DEG_SCF_FBW7_2	334	339	82.35000000000001	0.4869549999999999	0.9949634260961958	0.8835000000000001	0.0761666666666666	0.0396666666666666	0.5529666666666667	0.7058666666666665	0.1041833333333333	0	0	0.0	1	320	1	T333-p	LTPTPE	NO	Predicted	FBXW7	0.7523361	0.24766392	1	0.99856865	NON-DEGRON	Novel instance
O43586	Proline-serine-threonine phosphatase-interacting protein 1 (PEST phosphatase-interacting protein 1) (CD2-binding protein 1) (H-PIP)	PSTPIP1	DEG_SPOP_SBC_1	294	298	58.46	0.494924	1.002256850957445	0.8404	0.053	0.1042	0.4783399999999999	0.7100199999999999	0.18934	0	0	0.0	1	309	1	S298-p	PLTSS	NO	Predicted	SPOP	0.986273	0.013727009	1	0.9192029	DEGRON	High confidence novel instance
O43586	Proline-serine-threonine phosphatase-interacting protein 1 (PEST phosphatase-interacting protein 1) (CD2-binding protein 1) (H-PIP)	PSTPIP1	DEG_SPOP_SBC_1	319	323	82.53999999999999	0.50746	1.0169298231231545	0.8196	0.1256	0.0552	0.4623199999999999	0.67882	0.26874	0	0	0.0	1	309	3	S312-p,S318-p,T333-p	PKTTS	NO	Predicted	SPOP	0.9894789	0.010521114	1	0.9192029	DEGRON	High confidence novel instance
O43593	Lysine-specific demethylase hairless (EC 1.14.11.65) ([histone H3]-dimethyl-L-lysine(9) demethylase hairless)	HR	DEG_SCF_FBW7_1	715	721	84.27142857142857	0.4458157142857143	0.9176158055973862	0.9345714285714284	0.031	0.0335714285714285	0.8259142857142858	0.5477285714285713	0.0854285714285714	0	1	K708-ub	3	708,730,733	0	0.0	PPTPQPS	NO	Predicted	FBXW7	0.6755427	0.3244573	1	0.9634881	NON-DEGRON	Novel instance
O43593	Lysine-specific demethylase hairless (EC 1.14.11.65) ([histone H3]-dimethyl-L-lysine(9) demethylase hairless)	HR	DEG_SCF_FBW7_2	8	15	72.2625	0.38361	0.7967051732333977	0.772375	0.12425	0.1075	0.7048125000000001	0.6788687499999999	0.7161125	0	0	0.0	0	0.0	1	S6-p	LKGTPTWE	NO	Predicted	FBXW7	0.8798699	0.12013012	1	0.99856865	NON-DEGRON	Novel instance
O43597	Protein sprouty homolog 2 (Spry-2)	SPRY2	CBL_PTK	51	59	82.61111111111111	0.5216255555555556	1.0999874645436696	0.9174444444444444	0.0392222222222222	0.0441111111111111	0.5765333333333333	0.6813	0.7468999999999999	0	0	0.0	2	68,78	3	S42-p,Y55-p,T56-p	NTNEYTEGP	YES	Science-Manual	CBL	0.9961004	0.0038995743	1	0.89098835	DEGRON	High confidence novel instance
O43602	Neuronal migration protein doublecortin (Doublin) (Lissencephalin-X) (Lis-X)	DCX	DEG_SCF_FBW7_1	288	293	111.91666666666669	0.7429866666666666	1.0819783538665346	0.9361666666666668	0.0311666666666666	0.0273333333333333	0.8158333333333333	0.5618333333333333	0.1895166666666666	0	0	0.0	4	275,285,296,305	2	S287-p,S297-p	PTPQKT	NO	Predicted	FBXW7	0.9918405	0.008159518	1	0.9634881	DEGRON	High confidence novel instance
O43609	Protein sprouty homolog 1 (Spry-1)	SPRY1	CBL_PTK	51	57	66.32857142857144	0.4844871428571428	1.0442433461012648	0.7164285714285714	0.0532857142857142	0.2252857142857142	0.5396	0.6352571428571429	0.5150285714285714	0	1	K45-ub	3	45,61,73	3	S50-p,Y53-p,T54-p	NEYTEGP	YES	Science-Manual	CBL	0.99571794	0.0042820573	1	0.89098835	DEGRON	High confidence novel instance
O43609	Protein sprouty homolog 1 (Spry-1)	SPRY1	CBL_PTK	235	245	76.76363636363637	0.6728181818181819	0.879587647979539	0.8712727272727272	0.0566363636363636	0.0709090909090909	0.0245272727272727	0.7282545454545454	0.0001363636363636	1	0	0.0	1	226	0	0.0	DDEGDSYSDNP	YES	Science-Manual	CBL	0.89098835	0.10901165	1	0.89098835	DEGRON	Novel instance
O43610	Protein sprouty homolog 3 (Spry-3) (Sprouty RTK signaling antagonist 3) (Sprouty3)	SPRY3	DEG_SCF_FBW7_1	103	108	81.61666666666666	0.3969333333333333	1.0089383955870692	0.9073333333333334	0.0265	0.0665	0.6085666666666666	0.6249333333333332	0.3276833333333334	0	0	0.0	1	124	0	0.0	ITPSPS	NO	Predicted	FBXW7	0.96160144	0.038398564	1	0.9634881	NON-DEGRON	Novel instance
O43610	Protein sprouty homolog 3 (Spry-3) (Sprouty RTK signaling antagonist 3) (Sprouty3)	SPRY3	DEG_SIAH_1	116	124	73.63333333333334	0.3557577777777778	1.0325736943351993	0.8962222222222223	0.0436666666666666	0.058	0.6403777777777777	0.6115999999999999	0.163611111111111	0	0	0.0	1	130	0	0.0	QPGAGVHPK	NO	Predicted	SIAH1,SIAH2,SIAH3	0.9521835	0.047816515	1	0.9671541	NON-DEGRON	Novel instance
O43613	Orexin/Hypocretin receptor type 1 (Hypocretin receptor type 1) (Orexin receptor type 1) (Ox-1-R) (Ox1-R) (Ox1R)	HCRTR1	ITCH	24	27	70.4	0.4225475	1.1822005661716268	0.8147500000000001	0.1565	0.02825	0.3606749999999999	0.7089999999999999	0.0245499999999999	0	0	0.0	1	43	1	Y27-p	PPDY	NO	Predicted	ITCH,NEDD4	0.75991625	0.24008375	1	0.9416915	NON-DEGRON	Novel instance
O43660	Pleiotropic regulator 1	PLRG1	DEG_APCC_KENBOX_2	61	65	76.58	0.566532	0.9580735990800308	0.8817999999999999	0.0836	0.0378	0.66204	0.6769599999999999	0.31368	0	3	K47-ub,K68-ub,K80-ub	5	41,43,47,68,80	1	Y52-p	SKENL	NO	Predicted	APC,CDC20,FZR1	0.9820078	0.017992198	1	0.9515665	DEGRON	High confidence novel instance
O43663	Protein regulator of cytokinesis 1	PRC1	DEG_APCC_KENBOX_2	545	549	102.58	0.4297939999999999	1.0283696335465735	0.5912	0.3782	0.023	0.56884	0.7099399999999999	0.43108	0	0	0.0	2	534,535	4	T536-p,S554-p,S557-p,Y560-p	NKENL	NO	Predicted	APC,CDC20,FZR1	0.9942472	0.005752802	1	0.9515665	DEGRON	High confidence novel instance
O43663	Protein regulator of cytokinesis 1	PRC1	DEG_COP1_1	141	150	66.15	0.439921	0.9615186377364487	0.8108000000000002	0.1548	0.0371	0.30094	0.74535	0.2435799999999999	1	0	0.0	2	122,167	0	0.0	DIDSASVPSL	NO	Predicted	COP1	0.58141184	0.41858816	1	0.88759387	NON-DEGRON	Novel instance
O43670	BUB3-interacting and GLEBS motif-containing protein ZNF207 (BuGZ) (hBuGZ) (Zinc finger protein 207)	ZNF207	DEG_SCF_FBW7_1	261	267	75.97142857142856	0.1932299999999999	0.7447103711411724	0.92	0.0207142857142857	0.06	0.6024571428571429	0.6232428571428571	0.7049000000000001	0	0	0.0	2	252,283	0	0.0	MGTPVTS	NO	Predicted	FBXW7	0.9911039	0.008896112	1	0.9634881	DEGRON	High confidence novel instance
O43670	BUB3-interacting and GLEBS motif-containing protein ZNF207 (BuGZ) (hBuGZ) (Zinc finger protein 207)	ZNF207	DEG_SCF_FBW7_1	307	314	88.9375	0.25619625	0.8306732702159394	0.9515	0.017625	0.027125	0.685725	0.6402000000000001	0.3868625	0	0	0.0	1	319	0	0.0	LNSTPATT	NO	Predicted	FBXW7	0.8895761	0.11042392	1	0.9634881	NON-DEGRON	Novel instance
O43670	BUB3-interacting and GLEBS motif-containing protein ZNF207 (BuGZ) (hBuGZ) (Zinc finger protein 207)	ZNF207	DEG_SPOP_SBC_1	122	126	80.58	0.3031979999999999	1.0818506931097736	0.8508000000000001	0.133	0.0168	0.8639000000000001	0.5921399999999999	0.9739	0	0	0.0	3	106,107,108	0	0.0	AASTS	NO	Predicted	SPOP	0.9938991	0.006100893	1	0.9192029	DEGRON	High confidence novel instance
O43670	BUB3-interacting and GLEBS motif-containing protein ZNF207 (BuGZ) (hBuGZ) (Zinc finger protein 207)	ZNF207	DEG_SPOP_SBC_1	264	268	78.82000000000001	0.17359	0.7136039524037311	0.9118	0.0238	0.0624	0.6115	0.63616	0.61596	0	0	0.0	2	252,283	0	0.0	PVTSS	NO	Predicted	SPOP	0.9887631	0.011236906	1	0.9192029	DEGRON	High confidence novel instance
O43670	BUB3-interacting and GLEBS motif-containing protein ZNF207 (BuGZ) (hBuGZ) (Zinc finger protein 207)	ZNF207	DEG_SPOP_SBC_1	311	315	90.9	0.29779	0.9988260548735493	0.9534	0.019	0.023	0.68526	0.6387200000000002	0.20154	0	0	0.0	2	305,319	0	0.0	PATTT	NO	Predicted	SPOP	0.8955364	0.10446358	1	0.9192029	NON-DEGRON	Novel instance
O43670	BUB3-interacting and GLEBS motif-containing protein ZNF207 (BuGZ) (hBuGZ) (Zinc finger protein 207)	ZNF207	DEG_SPOP_SBC_1	330	334	90.92	0.290608	0.912820424958381	0.967	0.0184	0.0146	0.54428	0.65324	0.3311	0	1	K350-ub	3	319,342,350	0	0.0	ASTTS	NO	Predicted	SPOP	0.9670833	0.032916725	1	0.9192029	DEGRON	High confidence novel instance
O43676	NADH dehydrogenase [ubiquinone] 1 beta subcomplex subunit 3 (Complex I-B12) (CI-B12) (NADH-ubiquinone oxidoreductase B12 subunit)	NDUFB3	CBL_MET	18	20	85.23333333333333	0.8806066666666666	1.2975711191052033	0.5703333333333334	0.4013333333333333	0.018	0.4803	0.7652333333333333	0.0846	0	1	K23-ub	5	13,23,34,35,39	0	0.0	DYR	NO	Predicted	CBL	0.9450807	0.054919302	1	0.8813149	DEGRON	High confidence novel instance
O43683	Mitotic checkpoint serine/threonine-protein kinase BUB1 (hBUB1) (EC 2.7.11.1) (BUB1A)	BUB1	DEG_APCC_KENBOX_2	534	538	116.42	0.2566799999999999	0.8971944798395937	0.8597999999999999	0.0898	0.0549999999999999	0.5110399999999999	0.6726400000000001	0.24468	0	0	0.0	3	518,544,546	2	S525-p,Y538-p	NKENY	YES	ELM,Science-Manual	APC,CDC20,FZR1	0.965665	0.034335017	1	0.9515665	DEGRON	High confidence novel instance
O43683	Mitotic checkpoint serine/threonine-protein kinase BUB1 (hBUB1) (EC 2.7.11.1) (BUB1A)	BUB1	DEG_APCC_KENBOX_2	624	628	84.61999999999999	0.323816	1.2010776726855834	0.3308	0.6448	0.0212	0.3264	0.8049800000000001	0.355	0	1	K613-ub	2	613,631	1	S618-p	DKENV	YES	ELM,Science-Manual	APC,CDC20,FZR1	0.97757393	0.022426069	1	0.9515665	DEGRON	High confidence novel instance
O43683	Mitotic checkpoint serine/threonine-protein kinase BUB1 (hBUB1) (EC 2.7.11.1) (BUB1A)	BUB1	DEG_SPOP_SBC_1	433	437	77.72	0.251242	0.8702638191745968	0.8492000000000001	0.112	0.0372	0.5145000000000001	0.6640999999999998	0.42388	0	2	K416-ub,K455-ub	3	416,424,455	7	T435-p,S436-p,S437-p,T440-p,T441-p,T444-p,S445-p	ANTSS	NO	Predicted	SPOP	0.998415	0.0015850067	1	0.9192029	DEGRON	High confidence novel instance
O43683	Mitotic checkpoint serine/threonine-protein kinase BUB1 (hBUB1) (EC 2.7.11.1) (BUB1A)	BUB1	LIG_APCC_ABBA_1	527	532	68.89999999999999	0.3171666666666666	1.2241692281061252	0.4624999999999999	0.3695000000000001	0.1603333333333333	0.3174	0.7857	0.6504	0	1	K535-ub	4	518,535,544,546	2	S525-p,Y538-p	FHVFED	YES	ELM,Science-Manual	APC,CDC20,FZR1	0.9953151	0.004684925	1	0.9598278	DEGRON	High confidence novel instance
O43687	A-kinase anchor protein 7 isoforms alpha and beta (AKAP-7 isoforms alpha and beta) (A-kinase anchor protein 18 kDa) (AKAP 18) (Protein kinase A-anchoring protein 7 isoforms alpha/beta) (PRKA7 isoforms alpha/beta)	AKAP7	DEG_Kelch_Keap1_1	36	41	68.10000000000001	0.3135183333333333	0.6742283614220953	0.7753333333333333	0.0648333333333333	0.1636666666666666	0.5751166666666667	0.6116666666666667	0.2022	0	0	0.0	2	32,57	0	0.0	SWSSGE	NO	Predicted	KEAP1	0.97343624	0.026563764	1	0.9475442	DEGRON	High confidence novel instance
O43719	HIV Tat-specific factor 1 (Tat-SF1)	HTATSF1	DEG_SPOP_SBC_1	82	86	77.74000000000001	0.3574179999999999	0.8902520789579452	0.8862	0.0829999999999999	0.028	0.50672	0.5972799999999998	0.4831799999999999	0	1	K104-ub	2	62,104	3	Y71-p,Y75-p,S78-p	ASSST	NO	Predicted	SPOP	0.9934028	0.006597221	1	0.9192029	DEGRON	High confidence novel instance
O43734	E3 ubiquitin ligase TRAF3IP2 (EC 2.3.2.27) (Adapter protein CIKS) (Connection to IKK and SAPK/JNK) (E3 ubiquitin-protein ligase CIKS) (Nuclear factor NF-kappa-B activator 1) (ACT1) (TRAF3-interacting protein 2)	TRAF3IP2	DEG_APCC_DBOX_1	562	570	89.2888888888889	0.5725644444444444	0.9438871206925856	0.9294444444444444	0.019	0.0499999999999999	0.3743777777777778	0.7100055555555556	0.0498555555555555	0	0	0.0	3	543,545,546	1	Y558-p	PRGPLPTLQ	NO	Predicted	APC,CDC20,FZR1	0.79207575	0.20792425	1	0.9858773	NON-DEGRON	Novel instance
O43760	Synaptogyrin-2 (Cellugyrin)	SYNGR2	ITCH	221	224	80.5	0.6135825	1.386422039266919	0.8415	0.02125	0.138	0.944325	0.7274374999999997	0.264625	0	0	0.0	0	0.0	2	Y218-p,Y224-p	PPVY	NO	Predicted	ITCH,NEDD4	0.99982303	0.00017696619	1	0.9416915	DEGRON	High confidence novel instance
O43765	Small glutamine-rich tetratricopeptide repeat-containing protein alpha (Alpha-SGT) (Vpu-binding protein) (UBP)	SGTA	DEG_SCF_FBW7_1	257	264	65.2125	0.27631	0.7531914629991017	0.92825	0.03825	0.032125	0.7067749999999999	0.5540624999999998	0.2616874999999999	0	0	0.0	0	0.0	0	0.0	PLGTPGTS	NO	Predicted	FBXW7	0.96297944	0.037020564	1	0.9634881	NON-DEGRON	Novel instance
O43776	Asparagine--tRNA ligase, cytoplasmic (EC 6.1.1.22) (Asparaginyl-tRNA synthetase) (AsnRS) (Asparaginyl-tRNA synthetase 1)	NARS1	DEG_APCC_KENBOX_2	49	53	108.84	0.335994	0.9355622523253416	0.7496	0.1862	0.0644	0.34582	0.7830800000000001	0.15106	0	3	K31-ub,K38-ub,K60-ub	6	31,38,60,64,67,68	1	S61-p	QKENE	NO	Predicted	APC,CDC20,FZR1	0.6812522	0.31874782	1	0.9515665	NON-DEGRON	Novel instance
O43809	Cleavage and polyadenylation specificity factor subunit 5 (Cleavage and polyadenylation specificity factor 25 kDa subunit) (CPSF 25 kDa subunit) (Cleavage factor Im complex 25 kDa subunit) (CFIm25) (Nucleoside diphosphate-linked moiety X motif 21) (Nudix motif 21) (Nudix hydrolase 21) (Pre-mRNA cleavage factor Im 68 kDa subunit)	NUDT21	ITCH	155	158	82.85000000000001	0.6025675	0.8552510272507744	0.91125	0.03275	0.05275	0.19875	0.7595000000000001	0.036025	1	0	0.0	4	167,169,172,173	0	0.0	PPQY	NO	Predicted	ITCH,NEDD4	0.5896859	0.41031408	1	0.9416915	NON-DEGRON	Novel instance
O43815	Striatin	STRN	ITCH	132	135	88.375	0.341595	1.081605160554915	0.89775	0.04175	0.0595	0.72195	0.60625	0.138225	1	0	0.0	3	115,118,120	3	Y135-p,S137-p,T143-p	PPSY	NO	Predicted	ITCH,NEDD4	0.5857001	0.4142999	1	0.9416915	NON-DEGRON	Novel instance
O43823	A-kinase anchor protein 8 (AKAP-8) (A-kinase anchor protein 95 kDa) (AKAP 95)	AKAP8	DEG_SCF_FBW7_2	219	226	66.475	0.511115	0.897289744535042	0.8302499999999999	0.125625	0.044125	0.486275	0.6895874999999998	0.6222125	0	0	0.0	0	0.0	1	Y229-p	PLSTPWNE	NO	Predicted	FBXW7	0.9315824	0.06841761	1	0.99856865	NON-DEGRON	Novel instance
O43823	A-kinase anchor protein 8 (AKAP-8) (A-kinase anchor protein 95 kDa) (AKAP 95)	AKAP8	LIG_APCC_ABBA_1	308	313	112.08333333333331	0.5980399999999999	1.031808571374795	0.7106666666666666	0.252	0.0306666666666666	0.6048166666666667	0.7702333333333332	0.8318833333333333	0	2	K306-ub,K317-ub	3	289,304,317	3	T301-p,Y311-p,S323-p	FQLYEE	NO	Predicted	APC,CDC20,FZR1	0.9967595	0.0032405257	1	0.9598278	DEGRON	High confidence novel instance
O43852	Calumenin (Crocalbin) (IEF SSP 9302)	CALU	LIG_APCC_ABBAyCdc20_2	25	31	106.61428571428571	0.4493228571428571	1.1455795525904031	0.8120000000000002	0.1335714285714286	0.0537142857142857	0.5550428571428572	0.7100428571428571	0.0361285714285714	0	1	K37-ub	2	20,37	1	S35-p	KDRVHHE	NO	Predicted	APC,CDC20,FZR1	0.8569219	0.14307809	1	0.8570209	NON-DEGRON	Novel instance
O43861	Probable phospholipid-transporting ATPase IIB (EC 7.6.2.1) (ATPase class II type 9B)	ATP9B	ITCH	1139	1142	76.64999999999999	0.4825399999999999	1.2069798926314668	0.641	0.34575	0.0165	0.1896	0.7737875	0.011075	1	0	0.0	2	1131,1136	0	0.0	PPSY	NO	Predicted	ITCH,NEDD4	0.83212316	0.16787684	1	0.9416915	NON-DEGRON	Novel instance
O43866	CD5 antigen-like (Apoptosis inhibitor expressed by macrophages) (hAIM) (CT-2) (IgM-associated peptide) (SP-alpha)	CD5L	DEG_COP1_1	128	138	67.5909090909091	0.5735718181818181	0.8147174413702223	0.7679090909090909	0.0493636363636363	0.1752727272727272	0.5609363636363637	0.6441181818181819	0.1179090909090909	0	0	0.0	2	148,154	0	0.0	ESSFSPVPEGV	NO	Predicted	COP1	0.9544859	0.045514107	1	0.88759387	DEGRON	High confidence novel instance
O43896	Kinesin-like protein KIF1C	KIF1C	DEG_APCC_DBOX_1	397	405	85.86666666666666	0.3552666666666667	1.1929652112018942	0.8432222222222222	0.0807777777777777	0.0722222222222222	0.5841777777777778	0.6256666666666668	0.6430111111111111	1	0	0.0	1	391	1	S412-p	VRGALPAVS	NO	Predicted	APC,CDC20,FZR1	0.95574486	0.044255137	1	0.9858773	NON-DEGRON	Novel instance
O43896	Kinesin-like protein KIF1C	KIF1C	DEG_SIAH_1	406	414	88.93333333333334	0.39281	1.1235312013271517	0.9622222222222222	0.0148888888888888	0.0204444444444444	0.6762888888888889	0.5188444444444444	0.3725333333333334	1	0	0.0	1	391	1	S412-p	SPPAPVSPS	NO	Predicted	SIAH1,SIAH2,SIAH3	0.99196035	0.008039653	1	0.9671541	DEGRON	High confidence novel instance
O43900	Prickle planar cell polarity protein 3 (LIM domain only protein 6) (LMO-6) (Prickle-like protein 3) (Pk3) (Triple LIM domain protein 6)	PRICKLE3	DEG_SPOP_SBC_1	549	553	85.96	0.339082	0.9016209055847576	0.9558	0.0264	0.0196	0.69494	0.44514	0.28392	0	0	0.0	0	0.0	1	S542-p	PSSSS	NO	Predicted	SPOP	0.9245255	0.0754745	1	0.9192029	DEGRON	High confidence novel instance
O43914	TYRO protein tyrosine kinase-binding protein (DNAX-activation protein 12) (Killer-activating receptor-associated protein) (KAR-associated protein)	TYROBP	LIG_APCC_ABBAyCdc20_2	98	104	81.27142857142859	0.8183971428571428	1.0593424686715496	0.6604285714285715	0.3135714285714286	0.0241428571428571	0.5884142857142857	0.7363500000000001	0.1617571428571428	0	0	0.0	2	81,113	5	S89-p,Y91-p,Y102-p,Y111-p,Y112-p	RSDVYSD	NO	Predicted	APC,CDC20,FZR1	0.9646364	0.035363615	1	0.8570209	DEGRON	High confidence novel instance
O43918	Autoimmune regulator (Autoimmune polyendocrinopathy candidiasis ectodermal dystrophy protein) (APECED protein)	AIRE	DEG_SPOP_SBC_1	246	250	85.72	0.497544	1.1438330956001068	0.8402	0.08	0.0669999999999999	0.6670400000000001	0.5771999999999999	0.1786599999999999	1	0	0.0	4	235,243,253,259	0	0.0	ARSSS	NO	Predicted	SPOP	0.8679402	0.13205981	1	0.9192029	NON-DEGRON	Novel instance
O43933	Peroxisome biogenesis factor 1 (Peroxin-1) (Peroxisome biogenesis disorder protein 1)	PEX1	DEG_SPOP_SBC_1	237	241	71.53999999999999	0.206928	0.8755151258726467	0.7312	0.2318	0.03	0.4136599999999999	0.74306	0.17482	0	1	K260-ub	2	259,260	0	0.0	VDSSS	NO	Predicted	SPOP	0.8554594	0.14454061	1	0.9192029	NON-DEGRON	Novel instance
O60216	Double-strand-break repair protein rad21 homolog (hHR21) (Nuclear matrix protein 1) (NXP-1) (SCC1 homolog) [Cleaved into: 64-kDa C-terminal product (64-kDa carboxy-terminal product) (65-kDa carboxy-terminal product)]	RAD21	DEG_SPOP_SBC_1	184	188	71.2	0.206032	0.891564302840879	0.7892	0.1694	0.0358	0.47614	0.7837200000000001	0.58018	0	0	0.0	1	205	6	S175-p,S185-p,T186-p,T187-p,T188-p,S189-p	VSTTT	NO	Predicted	SPOP	0.9908246	0.00917542	1	0.9192029	DEGRON	High confidence novel instance
O60229	Kalirin (EC 2.7.11.1) (Huntingtin-associated protein-interacting protein) (Protein Duo) (Serine/threonine-protein kinase with Dbl- and pleckstrin homology domain)	KALRN	DEG_APCC_DBOX_1	2228	2236	78.14444444444445	0.4946433333333334	1.3001828418587182	0.4432222222222222	0.513	0.0325555555555555	0.3174444444444444	0.8222888888888888	0.5863444444444446	0	0	0.0	1	2244	2	S2237-p,Y2241-p	QRDFLNALQ	NO	Predicted	APC,CDC20,FZR1	0.9332877	0.06671232	1	0.9858773	NON-DEGRON	Novel instance
O60229	Kalirin (EC 2.7.11.1) (Huntingtin-associated protein-interacting protein) (Protein Duo) (Serine/threonine-protein kinase with Dbl- and pleckstrin homology domain)	KALRN	DEG_SPOP_SBC_1	732	736	62.24	0.3303199999999999	1.2179389843916286	0.6268	0.348	0.0228	0.5658799999999999	0.5737999999999999	0.1729399999999999	0	0	0.0	0	0.0	0	0.0	PHSSS	NO	Predicted	SPOP	0.9257859	0.0742141	1	0.9192029	DEGRON	High confidence novel instance
O60237	Protein phosphatase 1 regulatory subunit 12B (Myosin phosphatase-targeting subunit 2) (Myosin phosphatase target subunit 2)	PPP1R12B	DEG_APCC_DBOX_1	616	624	103.04444444444444	0.4911655555555556	1.013746183758342	0.627	0.3409999999999999	0.0294444444444444	0.5465111111111111	0.7318888888888888	0.7405	0	0	0.0	1	633	3	S618-p,Y619-p,T621-p	RRSYLTPVR	NO	Predicted	APC,CDC20,FZR1	0.98359966	0.016400337	1	0.9858773	NON-DEGRON	Novel instance
O60237	Protein phosphatase 1 regulatory subunit 12B (Myosin phosphatase-targeting subunit 2) (Myosin phosphatase target subunit 2)	PPP1R12B	DEG_APCC_KENBOX_2	510	514	114.1	0.3927159999999999	0.985075450508229	0.3	0.6981999999999999	0.0042	0.4572999999999999	0.72548	0.11862	0	0	0.0	2	491,501	4	S504-p,S506-p,S523-p,S525-p	EKENR	NO	Predicted	APC,CDC20,FZR1	0.61359704	0.38640296	1	0.9515665	NON-DEGRON	Novel instance
O60237	Protein phosphatase 1 regulatory subunit 12B (Myosin phosphatase-targeting subunit 2) (Myosin phosphatase target subunit 2)	PPP1R12B	DEG_SCF_FBW7_1	554	561	111.0375	0.34284125	0.9331714435594224	0.91325	0.06	0.0295	0.508775	0.7090750000000001	0.413475	0	0	0.0	2	536,569	3	Y549-p,S561-p,T565-p	LKRTPHKS	NO	Predicted	FBXW7	0.9891283	0.010871708	1	0.9634881	DEGRON	High confidence novel instance
O60237	Protein phosphatase 1 regulatory subunit 12B (Myosin phosphatase-targeting subunit 2) (Myosin phosphatase target subunit 2)	PPP1R12B	DEG_SCF_FBW7_1	595	602	81.19999999999999	0.4041625	1.070850916746153	0.8547499999999999	0.020125	0.129375	0.4765875	0.7650250000000001	0.85205	0	0	0.0	1	615	0	0.0	VTATPVLS	NO	Predicted	FBXW7	0.98878795	0.011212051	1	0.9634881	DEGRON	High confidence novel instance
O60237	Protein phosphatase 1 regulatory subunit 12B (Myosin phosphatase-targeting subunit 2) (Myosin phosphatase target subunit 2)	PPP1R12B	DEG_SPOP_SBC_1	574	578	83.3	0.36373	0.9955299770216184	0.932	0.0378	0.0366	0.4554999999999999	0.7081999999999999	0.6921	0	0	0.0	3	555,560,569	1	T565-p	VSSST	NO	Predicted	SPOP	0.97264546	0.027354538	1	0.9192029	DEGRON	High confidence novel instance
O60238	BCL2/adenovirus E1B 19 kDa protein-interacting protein 3-like (Adenovirus E1B19K-binding protein B5) (BCL2/adenovirus E1B 19 kDa protein-interacting protein 3A) (NIP3-like protein X) (NIP3L)	BNIP3L	DEG_SPOP_SBC_1	60	64	57.56	0.5598460000000001	1.154959204284277	0.8371999999999999	0.091	0.0758	0.6794600000000001	0.6111599999999999	0.8793399999999998	1	0	0.0	2	53,73	4	S62-p,S63-p,S64-p,S65-p	VPSSS	NO	Predicted	SPOP	0.99690586	0.0030941367	1	0.9192029	DEGRON	High confidence novel instance
O60239	SH3 domain-binding protein 5 (SH3BP-5) (SH3 domain-binding protein that preferentially associates with BTK)	SH3BP5	DEG_MDM2_SWIB_1	151	159	57.6	0.6926966666666667	1.189477704633288	0.1915555555555555	0.8002222222222222	0.0107777777777777	0.4139777777777778	0.7676666666666667	0.3001555555555555	1	2	K133-ub,K173-ub	3	133,148,173	0	0.0	FDSAWQEML	NO	Predicted	MDM2	0.75533724	0.24466276	1	0.8570209	NON-DEGRON	Novel instance
O60241	Adhesion G protein-coupled receptor B2 (Brain-specific angiogenesis inhibitor 2)	ADGRB2	DEG_COP1_1	1429	1438	85.31	0.36163	0.9918627425312893	0.8722000000000001	0.0469	0.0732	0.8285399999999999	0.5865199999999999	0.22613	0	0	0.0	1	1455	1	T1444-p	TPSARQVPEP	NO	Predicted	COP1	0.58600366	0.41399634	1	0.88759387	NON-DEGRON	Novel instance
O60242	Adhesion G protein-coupled receptor B3 (Brain-specific angiogenesis inhibitor 3)	ADGRB3	DEG_APCC_KENBOX_2	1271	1275	104.50000000000004	0.270088	0.9220080191665528	0.7547999999999999	0.1838	0.0545999999999999	0.34896	0.74222	0.32586	0	0	0.0	0	0.0	1	Y1282-p	KKENS	NO	Predicted	APC,CDC20,FZR1	0.64290214	0.35709786	1	0.9515665	NON-DEGRON	Novel instance
O60242	Adhesion G protein-coupled receptor B3 (Brain-specific angiogenesis inhibitor 3)	ADGRB3	DEG_ODPH_VHL_1	1367	1378	93.05833333333334	0.2953458333333333	0.975816132623679	0.8029166666666666	0.1758333333333333	0.0235	0.5503833333333333	0.70635	0.4399083333333333	0	0	0.0	1	1385	0	0.0	LAPQEHMQNLPF	NO	Predicted	VHL	0.6440471	0.35595292	1	0.9675157	NON-DEGRON	Novel instance
O60242	Adhesion G protein-coupled receptor B3 (Brain-specific angiogenesis inhibitor 3)	ADGRB3	DEG_SPOP_SBC_1	1171	1175	78.86000000000001	0.28258	0.8701511380846138	0.9096	0.0723999999999999	0.0178	0.42202	0.66878	0.03614	0	0	0.0	1	1190	0	0.0	ADSSS	NO	Predicted	SPOP	0.8431619	0.15683812	1	0.9192029	NON-DEGRON	Novel instance
O60242	Adhesion G protein-coupled receptor B3 (Brain-specific angiogenesis inhibitor 3)	ADGRB3	DEG_SPOP_SBC_1	1455	1459	78.36	0.346614	0.9844967265243836	0.9182	0.0622	0.0214	0.62054	0.6553000000000001	0.1741999999999999	0	0	0.0	3	1444,1467,1474	0	0.0	PNTSS	NO	Predicted	SPOP	0.98101634	0.018983662	1	0.9192029	DEGRON	High confidence novel instance
O60242	Adhesion G protein-coupled receptor B3 (Brain-specific angiogenesis inhibitor 3)	ADGRB3	CBL_PTK	1231	1241	71.89999999999999	0.3061772727272727	0.8898315160386058	0.845	0.0443636363636363	0.1119090909090909	0.5069	0.6918181818181819	0.3299909090909091	0	0	0.0	2	1228,1247	2	Y1237-p,T1239-p	NPEGLSYSTLP	NO	Predicted	CBL	0.99702364	0.002976358	1	0.89098835	DEGRON	High confidence novel instance
O60244	Mediator of RNA polymerase II transcription subunit 14 (Activator-recruited cofactor 150 kDa component) (ARC150) (Cofactor required for Sp1 transcriptional activation subunit 2) (CRSP complex subunit 2) (Mediator complex subunit 14) (RGR1 homolog) (hRGR1) (Thyroid hormone receptor-associated protein complex 170 kDa component) (Trap170) (Transcriptional coactivator CRSP150) (Vitamin D3 receptor-in…	MED14	DEG_SCF_FBW7_1	1066	1072	77.2	0.28742	1.0144924280953842	0.9614285714285714	0.012	0.0238571428571428	0.6274142857142857	0.5482714285714285	0.5001571428571429	0	0	0.0	0	0.0	1	S1061-p	VPTPPPS	NO	Predicted	FBXW7	0.9982191	0.0017809272	1	0.9634881	DEGRON	High confidence novel instance
O60244	Mediator of RNA polymerase II transcription subunit 14 (Activator-recruited cofactor 150 kDa component) (ARC150) (Cofactor required for Sp1 transcriptional activation subunit 2) (CRSP complex subunit 2) (Mediator complex subunit 14) (RGR1 homolog) (hRGR1) (Thyroid hormone receptor-associated protein complex 170 kDa component) (Trap170) (Transcriptional coactivator CRSP150) (Vitamin D3 receptor-in…	MED14	DEG_SPOP_SBC_1	1147	1151	66.52	0.2774459999999999	1.068080318474124	0.8994	0.0628	0.0354	0.8165800000000001	0.5140199999999999	0.3997199999999999	0	0	0.0	1	1163	4	S1136-p,S1142-p,S1144-p,S1151-p	AGTSS	NO	Predicted	SPOP	0.997157	0.0028430223	1	0.9192029	DEGRON	High confidence novel instance
O60248	Protein SOX-15 (Protein SOX-12) (Protein SOX-20)	SOX15	DEG_SPOP_SBC_1	22	26	78.28	0.324096	0.8097146056365699	0.8664	0.1246	0.0106	0.74852	0.5401	0.6881600000000001	0	0	0.0	0	0.0	1	S37-p	AASSS	NO	Predicted	SPOP	0.9163609	0.083639085	1	0.9192029	NON-DEGRON	Novel instance
O60248	Protein SOX-15 (Protein SOX-12) (Protein SOX-20)	SOX15	ITCH	165	168	60.2	0.586465	1.1809875560071217	0.912	0.0405	0.048	0.4207	0.702425	0.4663	0	0	0.0	1	183	0	0.0	PPSY	NO	Predicted	ITCH,NEDD4	0.9876968	0.012303174	1	0.9416915	DEGRON	High confidence novel instance
O60260	E3 ubiquitin-protein ligase parkin (Parkin) (EC 2.3.2.31) (Parkin RBR E3 ubiquitin-protein ligase) (Parkinson juvenile disease protein 2) (Parkinson disease protein 2)	PRKN	LIG_APCC_ABBA_1	121	126	66.86666666666667	0.1426666666666667	1.0935473043989266	0.4503333333333333	0.065	0.4826666666666667	0.4686666666666666	0.7983166666666667	0.57415	0	0	0.0	1	129	5	S110-p,S116-p,S127-p,S131-p,S136-p	VILHTD	NO	Predicted	APC,CDC20,FZR1	0.930536	0.06946403	1	0.9598278	NON-DEGRON	Novel instance
O60264	SWI/SNF-related matrix-associated actin-dependent regulator of chromatin subfamily A member 5 (SWI/SNF-related matrix-associated actin-dependent regulator of chromatin A5) (EC 3.6.4.-) (Sucrose nonfermenting protein 2 homolog) (hSNF2H)	SMARCA5	CBL_MET	140	142	121.23333333333332	0.3373533333333333	1.0135337702413647	0.5356666666666666	0.4383333333333333	0.015	0.6155666666666667	0.7223	0.3806	0	2	K132-ub,K160-ub	5	121,128,129,132,160	2	S137-p,Y141-p	DYR	NO	Predicted	CBL	0.9954852	0.0045148134	1	0.8813149	DEGRON	High confidence novel instance
O60264	SWI/SNF-related matrix-associated actin-dependent regulator of chromatin subfamily A member 5 (SWI/SNF-related matrix-associated actin-dependent regulator of chromatin A5) (EC 3.6.4.-) (Sucrose nonfermenting protein 2 homolog) (hSNF2H)	SMARCA5	CBL_MET	718	720	92.16666666666669	0.28228	1.1015550860911414	0.44	0.532	0.0223333333333333	0.2888	0.8119000000000001	0.1811666666666666	0	3	K724-ub,K735-ub,K739-ub	3	724,735,739	2	Y712-p,Y719-p	DYR	NO	Predicted	CBL	0.8030661	0.19693393	1	0.8813149	NON-DEGRON	Novel instance
O60266	Adenylate cyclase type 3 (EC 4.6.1.1) (ATP pyrophosphate-lyase 3) (Adenylate cyclase type III) (AC-III) (Adenylate cyclase, olfactive type) (Adenylyl cyclase 3) (AC3)	ADCY3	DEG_APCC_DBOX_1	565	573	93.31111111111112	0.367681111111111	1.0038003321326476	0.5744444444444443	0.3474444444444444	0.0722222222222222	0.5347222222222222	0.728988888888889	0.7760666666666667	0	1	K547-ub	1	547	1	S580-p	RRLRLQDLA	NO	Predicted	APC,CDC20,FZR1	0.57953954	0.42046046	1	0.9858773	NON-DEGRON	Novel instance
O60269	G protein-regulated inducer of neurite outgrowth 2 (GRIN2)	GPRIN2	DEG_APCC_DBOX_1	433	441	76.65555555555555	0.6501100000000001	1.0923823424505092	0.3658888888888889	0.5925555555555556	0.0435555555555555	0.4739444444444445	0.7052888888888886	0.1384	1	0	0.0	0	0.0	3	S424-p,S427-p,S429-p	RRGPLRAVM	NO	Predicted	APC,CDC20,FZR1	0.92413944	0.07586056	1	0.9858773	NON-DEGRON	Novel instance
O60269	G protein-regulated inducer of neurite outgrowth 2 (GRIN2)	GPRIN2	DEG_COP1_1	370	378	91.77777777777776	0.5211977777777778	0.7006643526453828	0.891	0.0508888888888888	0.0556666666666666	0.3249111111111111	0.7361666666666667	0.1291111111111111	1	0	0.0	0	0.0	0	0.0	SSLEEVPSP	NO	Predicted	COP1	0.57506007	0.42493993	1	0.88759387	NON-DEGRON	Novel instance
O60269	G protein-regulated inducer of neurite outgrowth 2 (GRIN2)	GPRIN2	DEG_SPOP_SBC_1	206	210	64.06	0.396772	0.999645445300547	0.7335999999999999	0.178	0.0917999999999999	0.6160599999999999	0.6488999999999999	0.20382	0	0	0.0	1	216	0	0.0	AHSSS	NO	Predicted	SPOP	0.855016	0.144984	1	0.9192029	NON-DEGRON	Novel instance
O60269	G protein-regulated inducer of neurite outgrowth 2 (GRIN2)	GPRIN2	LIG_APCC_ABBA_1	360	365	86.95	0.7012166666666667	1.2199238527834535	0.6699999999999999	0.2605	0.0756666666666666	0.2833	0.8122166666666667	0.4853333333333333	1	0	0.0	1	346	0	0.0	LHVFPE	NO	Predicted	APC,CDC20,FZR1	0.7760629	0.2239371	1	0.9598278	NON-DEGRON	Novel instance
O60271	C-Jun-amino-terminal kinase-interacting protein 4 (JIP-4) (JNK-interacting protein 4) (Cancer/testis antigen 89) (CT89) (Human lung cancer oncogene 6 protein) (HLC-6) (JNK-associated leucine-zipper protein) (JLP) (Mitogen-activated protein kinase 8-interacting protein 4) (Proliferation-inducing protein 6) (Protein highly expressed in testis) (PHET) (Sperm surface protein) (Sperm-associated antige…	SPAG9	DEG_APCC_DBOX_1	175	183	100.5222222222222	0.3810111111111111	1.0342282866444386	0.3021111111111111	0.6890000000000001	0.0044444444444444	0.5110777777777779	0.7240222222222222	0.5946333333333333	1	0	0.0	1	198	5	T177-p,S183-p,S185-p,S190-p,S194-p	ERTKLHQLS	NO	Predicted	APC,CDC20,FZR1	0.77559805	0.22440195	1	0.9858773	NON-DEGRON	Novel instance
O60271	C-Jun-amino-terminal kinase-interacting protein 4 (JIP-4) (JNK-interacting protein 4) (Cancer/testis antigen 89) (CT89) (Human lung cancer oncogene 6 protein) (HLC-6) (JNK-associated leucine-zipper protein) (JLP) (Mitogen-activated protein kinase 8-interacting protein 4) (Proliferation-inducing protein 6) (Protein highly expressed in testis) (PHET) (Sperm surface protein) (Sperm-associated antige…	SPAG9	DEG_SCF_FBW7_2	289	296	93.1875	0.29494875	1.1129435181643703	0.8431249999999999	0.126125	0.03275	0.5884625	0.7363500000000001	0.5936125000000001	0	0	0.0	4	273,303,310,315	4	S279-p,S283-p,T290-p,T292-p	PTDTPLKE	NO	Predicted	FBXW7	0.98884505	0.01115495	1	0.99856865	NON-DEGRON	Novel instance
O60271	C-Jun-amino-terminal kinase-interacting protein 4 (JIP-4) (JNK-interacting protein 4) (Cancer/testis antigen 89) (CT89) (Human lung cancer oncogene 6 protein) (HLC-6) (JNK-associated leucine-zipper protein) (JLP) (Mitogen-activated protein kinase 8-interacting protein 4) (Proliferation-inducing protein 6) (Protein highly expressed in testis) (PHET) (Sperm surface protein) (Sperm-associated antige…	SPAG9	DEG_SPOP_SBC_1	1239	1243	82.42	0.27477	0.7555901098585177	0.8846	0.0713999999999999	0.0414	0.5584800000000001	0.60362	0.1648599999999999	0	1	K1227-ub	2	1227,1252	1	S1238-p	PQSSS	NO	Predicted	SPOP	0.9212631	0.0787369	1	0.9192029	DEGRON	High confidence novel instance
O60271	C-Jun-amino-terminal kinase-interacting protein 4 (JIP-4) (JNK-interacting protein 4) (Cancer/testis antigen 89) (CT89) (Human lung cancer oncogene 6 protein) (HLC-6) (JNK-associated leucine-zipper protein) (JLP) (Mitogen-activated protein kinase 8-interacting protein 4) (Proliferation-inducing protein 6) (Protein highly expressed in testis) (PHET) (Sperm surface protein) (Sperm-associated antige…	SPAG9	LIG_APCC_ABBA_1	1190	1195	61.71666666666667	0.37086	1.0383211585940084	0.4955000000000001	0.0244999999999999	0.4778333333333333	0.4915833333333333	0.7822166666666668	0.14525	0	0	0.0	2	1177,1200	1	S1188-p	IRVYGD	NO	Predicted	APC,CDC20,FZR1	0.5069061	0.4930939	1	0.9598278	NON-DEGRON	Novel instance
O60281	Zinc finger protein 292	ZNF292	DEG_SCF_FBW7_1	1199	1205	81.78571428571429	0.5269885714285714	0.9046512890373276	0.8790000000000001	0.0791428571428571	0.0421428571428571	0.3348571428571428	0.7216571428571431	0.6448571428571429	0	0	0.0	1	1220	0	0.0	VSTPLLS	NO	Predicted	FBXW7	0.88852614	0.11147386	1	0.9634881	NON-DEGRON	Novel instance
O60281	Zinc finger protein 292	ZNF292	DEG_SCF_FBW7_1	1869	1876	91.57500000000002	0.6230875	1.4924121510101165	0.8243750000000001	0.01775	0.161125	0.2164499999999999	0.7796375000000001	0.0629	0	0	0.0	0	0.0	0	0.0	LTPTPVKS	NO	Predicted	FBXW7	0.68969196	0.31030804	1	0.9634881	NON-DEGRON	Novel instance
O60281	Zinc finger protein 292	ZNF292	DEG_SCF_TRCP1_1	1280	1285	75.43333333333335	0.62794	1.0489339198084162	0.8376666666666667	0.1098333333333333	0.052	0.4936666666666666	0.6116499999999999	0.4469833333333333	0	0	0.0	0	0.0	0	0.0	DSGTNS	NO	Predicted	BTRC	0.9615868	0.038413227	1	0.94877315	DEGRON	High confidence novel instance
O60281	Zinc finger protein 292	ZNF292	DEG_SPOP_SBC_1	1054	1058	75.56	0.4326799999999999	0.8422226134934909	0.7196	0.1228	0.1578	0.27786	0.7575399999999999	0.25464	0	0	0.0	2	1047,1066	1	Y1061-p	VKTSS	NO	Predicted	SPOP	0.9214118	0.07858819	1	0.9192029	DEGRON	High confidence novel instance
O60281	Zinc finger protein 292	ZNF292	DEG_SPOP_SBC_1	2504	2508	85.96000000000001	0.321926	0.7592146689464065	0.8141999999999999	0.1338	0.058	0.58334	0.66828	0.20216	0	0	0.0	2	2491,2526	0	0.0	ANTSS	NO	Predicted	SPOP	0.63782394	0.36217606	1	0.9192029	NON-DEGRON	Novel instance
O60281	Zinc finger protein 292	ZNF292	LIG_APCC_ABBA_1	645	650	101.8	0.5884066666666666	0.9324718108300196	0.7976666666666666	0.0515	0.155	0.5515	0.7972166666666668	0.7590833333333333	0	0	0.0	5	629,636,637,661,663	2	Y641-p,S654-p	FIVFND	NO	Predicted	APC,CDC20,FZR1	0.9396557	0.06034428	1	0.9598278	NON-DEGRON	Novel instance
O60284	Suppression of tumorigenicity 18 protein (Zinc finger protein 387)	ST18	DEG_APCC_KENBOX_2	847	851	101.6	0.410624	0.9164858799706196	0.8366	0.126	0.0336	0.42544	0.6986600000000001	0.1062199999999999	0	0	0.0	3	830,860,863	0	0.0	QKENP	NO	Predicted	APC,CDC20,FZR1	0.81173277	0.18826723	1	0.9515665	NON-DEGRON	Novel instance
O60284	Suppression of tumorigenicity 18 protein (Zinc finger protein 387)	ST18	DEG_SCF_FBW7_1	413	418	67.01666666666667	0.7933166666666667	1.2714278706923892	0.9468333333333332	0.0163333333333333	0.0398333333333333	0.2969	0.6937666666666668	0.1288166666666666	1	0	0.0	1	395	0	0.0	PTPGCT	NO	Predicted	FBXW7	0.97936547	0.020634532	1	0.9634881	DEGRON	High confidence novel instance
O60284	Suppression of tumorigenicity 18 protein (Zinc finger protein 387)	ST18	DEG_SCF_FBW7_1	637	643	77.78571428571429	0.4471557142857142	1.067302772815033	0.964	0.0144285714285714	0.02	0.4912285714285714	0.620042857142857	0.1067428571428571	1	0	0.0	4	619,620,626,646	0	0.0	IPTPSSS	NO	Predicted	FBXW7	0.9947648	0.005235195	1	0.9634881	DEGRON	High confidence novel instance
O60284	Suppression of tumorigenicity 18 protein (Zinc finger protein 387)	ST18	DEG_SCF_FBW7_2	800	807	108.4125	0.39188625	0.6929333476932623	0.8624999999999999	0.072	0.070625	0.5831	0.683875	0.1102375	0	0	0.0	2	797,815	0	0.0	VKMTPTKE	NO	Predicted	FBXW7	0.53725076	0.46274924	1	0.99856865	NON-DEGRON	Novel instance
O60284	Suppression of tumorigenicity 18 protein (Zinc finger protein 387)	ST18	DEG_SCF_TRCP1_1	151	156	85.65000000000002	0.33197	0.9956131262678036	0.6708333333333334	0.2973333333333333	0.0223333333333333	0.4765833333333333	0.7265333333333333	0.4458166666666667	0	0	0.0	2	135,138	0	0.0	DSGIQS	NO	Predicted	BTRC	0.8983952	0.10160482	1	0.94877315	NON-DEGRON	Novel instance
O60284	Suppression of tumorigenicity 18 protein (Zinc finger protein 387)	ST18	DEG_SCF_TRCP1_1	204	210	81.97142857142858	0.4434228571428571	1.3932922462434203	0.8582857142857142	0.1172857142857142	0.0234285714285714	0.6508142857142857	0.5828571428571429	0.4221857142857143	0	0	0.0	4	214,220,227,228	0	0.0	DSGSNFS	NO	Predicted	BTRC	0.9988845	0.0011155009	1	0.94877315	DEGRON	High confidence novel instance
O60284	Suppression of tumorigenicity 18 protein (Zinc finger protein 387)	ST18	DEG_SPOP_SBC_1	629	633	86.52000000000001	0.4303659999999999	1.051835146742862	0.945	0.0298	0.0254	0.51378	0.6556600000000001	0.2139999999999999	1	0	0.0	4	619,620,626,646	0	0.0	PLTSS	NO	Predicted	SPOP	0.9792939	0.020706117	1	0.9192029	DEGRON	High confidence novel instance
O60285	NUAK family SNF1-like kinase 1 (EC 2.7.11.1) (AMPK-related protein kinase 5) (ARK5) (Omphalocele kinase 1)	NUAK1	DEG_APCC_KENBOX_2	372	376	107.32	0.490518	1.0733745055307942	0.571	0.394	0.0216	0.66224	0.6536800000000001	0.3594199999999999	0	0	0.0	4	354,369,391,395	0	0.0	KKEND	NO	Predicted	APC,CDC20,FZR1	0.98732543	0.01267457	1	0.9515665	DEGRON	High confidence novel instance
O60291	E3 ubiquitin-protein ligase MGRN1 (EC 2.3.2.27) (Mahogunin RING finger protein 1) (RING finger protein 156) (RING-type E3 ubiquitin transferase MGRN1)	MGRN1	ITCH	383	386	66.975	0.293335	1.3020513244732477	0.8867499999999999	0.02825	0.0844999999999999	0.4783	0.6412499999999998	0.227675	0	0	0.0	3	371,372,374	0	0.0	PPGY	NO	Predicted	ITCH,NEDD4	0.98645246	0.01354754	1	0.9416915	DEGRON	High confidence novel instance
O60292	Signal-induced proliferation-associated 1-like protein 3 (SIPA1-like protein 3) (SPA-1-like protein 3)	SIPA1L3	DEG_APCC_DBOX_1	1492	1500	98.96666666666668	0.38323	0.9951723095954182	0.6574444444444444	0.2842222222222222	0.054	0.5697666666666668	0.7602000000000002	0.8195777777777777	1	0	0.0	7	1476,1477,1484,1504,1507,1515,1516	2	S1495-p,S1501-p	LRASLRDLR	NO	Predicted	APC,CDC20,FZR1	0.94626456	0.053735435	1	0.9858773	NON-DEGRON	Novel instance
O60292	Signal-induced proliferation-associated 1-like protein 3 (SIPA1-like protein 3) (SPA-1-like protein 3)	SIPA1L3	DEG_Kelch_Keap1_1	451	456	71.26666666666667	0.3235349999999999	0.8272446331380409	0.8215	0.0736666666666666	0.1024999999999999	0.5051499999999999	0.5377	0.1163999999999999	0	0	0.0	0	0.0	1	S451-p	SPSSGE	NO	Predicted	KEAP1	0.93042153	0.06957847	1	0.9475442	NON-DEGRON	Novel instance
O60292	Signal-induced proliferation-associated 1-like protein 3 (SIPA1-like protein 3) (SPA-1-like protein 3)	SIPA1L3	DEG_SCF_FBW7_1	126	133	83.4625	0.35409	0.9903381396850742	0.920375	0.059625	0.01825	0.7808375	0.5521125	0.4307125	0	0	0.0	4	109,112,136,147	4	S119-p,S133-p,S135-p,S142-p	PTSTPASS	NO	Predicted	FBXW7	0.9953452	0.0046548247	1	0.9634881	DEGRON	High confidence novel instance
O60292	Signal-induced proliferation-associated 1-like protein 3 (SIPA1-like protein 3) (SPA-1-like protein 3)	SIPA1L3	DEG_SCF_FBW7_1	833	840	77.675	0.413305	0.884685587522743	0.862	0.109375	0.031625	0.3163125	0.7648375	0.1200625	0	0	0.0	7	826,843,852,853,854,856,858	0	0.0	VSNTPIDS	NO	Predicted	FBXW7	0.92577535	0.07422465	1	0.9634881	NON-DEGRON	Novel instance
O60292	Signal-induced proliferation-associated 1-like protein 3 (SIPA1-like protein 3) (SPA-1-like protein 3)	SIPA1L3	DEG_SCF_FBW7_1	1697	1703	99.64285714285714	0.3936642857142857	1.0966787029863112	0.9571428571428572	0.015	0.0277142857142857	0.7763142857142856	0.5429857142857145	0.1181857142857142	1	0	0.0	1	1717	4	S1692-p,T1699-p,T1703-p,S1707-p	PPTPRTT	NO	Predicted	FBXW7	0.98476285	0.015237153	1	0.9634881	DEGRON	High confidence novel instance
O60292	Signal-induced proliferation-associated 1-like protein 3 (SIPA1-like protein 3) (SPA-1-like protein 3)	SIPA1L3	DEG_SCF_TRCP1_1	1308	1314	69.18571428571428	0.3675685714285714	0.989445264142827	0.8470000000000001	0.0921428571428571	0.063	0.6041571428571428	0.6274571428571428	0.8622142857142857	0	0	0.0	3	1303,1327,1333	1	Y1316-p	DSGIDTT	NO	Predicted	BTRC	0.9923787	0.0076212883	1	0.94877315	DEGRON	High confidence novel instance
O60292	Signal-induced proliferation-associated 1-like protein 3 (SIPA1-like protein 3) (SPA-1-like protein 3)	SIPA1L3	DEG_SPOP_SBC_1	125	129	88.44	0.3283859999999999	0.9016560436419732	0.96	0.0233999999999999	0.0158	0.8147800000000001	0.5475199999999999	0.3205399999999999	0	0	0.0	4	109,112,136,147	3	S119-p,S133-p,S135-p	PPTST	NO	Predicted	SPOP	0.919364	0.080636024	1	0.9192029	DEGRON	High confidence novel instance
O60292	Signal-induced proliferation-associated 1-like protein 3 (SIPA1-like protein 3) (SPA-1-like protein 3)	SIPA1L3	DEG_SPOP_SBC_1	398	402	55.46	0.36634	1.0182076367973154	0.7121999999999999	0.228	0.0625999999999999	0.38204	0.72508	0.39276	0	0	0.0	1	408	2	S391-p,S401-p	AFTST	NO	Predicted	SPOP	0.99889106	0.0011089444	1	0.9192029	DEGRON	High confidence novel instance
O60292	Signal-induced proliferation-associated 1-like protein 3 (SIPA1-like protein 3) (SPA-1-like protein 3)	SIPA1L3	LIG_APCC_ABBA_1	1038	1043	75.8	0.4531183333333333	1.0053525462918604	0.8186666666666668	0.0138333333333333	0.1616666666666666	0.3409666666666666	0.7862666666666667	0.3685833333333333	0	0	0.0	2	1034,1062	0	0.0	IPPFED	NO	Predicted	APC,CDC20,FZR1	0.9945767	0.0054233074	1	0.9598278	DEGRON	High confidence novel instance
O60292	Signal-induced proliferation-associated 1-like protein 3 (SIPA1-like protein 3) (SPA-1-like protein 3)	SIPA1L3	LIG_APCC_ABBA_1	1119	1124	105.01666666666664	0.3382783333333333	0.9580217003809536	0.9118333333333334	0.0448333333333333	0.0425	0.6426333333333334	0.7138666666666665	0.8079000000000001	0	0	0.0	2	1115,1131	6	S1109-p,S1111-p,T1117-p,S1125-p,S1130-p,S1135-p	IVPFRE	NO	Predicted	APC,CDC20,FZR1	0.9858498	0.014150202	1	0.9598278	DEGRON	High confidence novel instance
O60292	Signal-induced proliferation-associated 1-like protein 3 (SIPA1-like protein 3) (SPA-1-like protein 3)	SIPA1L3	CBL_PTK	1312	1320	75.9	0.3669888888888889	0.9896357892205072	0.8656666666666667	0.0883333333333333	0.0455555555555555	0.5285333333333333	0.6925888888888889	0.9451222222222222	0	0	0.0	4	1303,1327,1333,1336	1	Y1316-p	DTTLYTSSP	NO	Predicted	CBL	0.982886	0.017113984	1	0.89098835	DEGRON	High confidence novel instance
O60293	Zinc finger C3H1 domain-containing protein (Coiled-coil domain-containing protein 131) (Proline/serine-rich coiled-coil protein 2)	ZFC3H1	DEG_APCC_DBOX_1	666	674	96.85555555555555	0.4415877777777777	1.077209360545706	0.9057777777777776	0.0425555555555555	0.0475555555555555	0.5263333333333333	0.6790555555555555	0.8915000000000001	0	0	0.0	1	687	2	S655-p,S662-p	PRSNLSIVS	NO	Predicted	APC,CDC20,FZR1	0.80730975	0.19269025	1	0.9858773	NON-DEGRON	Novel instance
O60293	Zinc finger C3H1 domain-containing protein (Coiled-coil domain-containing protein 131) (Proline/serine-rich coiled-coil protein 2)	ZFC3H1	DEG_APCC_KENBOX_2	758	762	131.44	0.427396	0.9297804867677988	0.9424	0.0406	0.0164	0.7119199999999999	0.5925	0.10806	0	1	K782-ub	6	739,750,752,774,775,782	2	S757-p,T766-p	EKEND	NO	Predicted	APC,CDC20,FZR1	0.8227122	0.17728782	1	0.9515665	NON-DEGRON	Novel instance
O60293	Zinc finger C3H1 domain-containing protein (Coiled-coil domain-containing protein 131) (Proline/serine-rich coiled-coil protein 2)	ZFC3H1	DEG_SPOP_SBC_1	411	415	107.0	0.468668	1.017270328000671	0.9268	0.0486	0.0246	0.55506	0.6852199999999999	0.22766	0	1	K428-ub	9	395,398,400,403,405,421,422,428,433	1	T426-p	VKTST	NO	Predicted	SPOP	0.98766464	0.01233536	1	0.9192029	DEGRON	High confidence novel instance
O60296	Trafficking kinesin-binding protein 2 (Amyotrophic lateral sclerosis 2 chromosomal region candidate gene 3 protein)	TRAK2	DEG_SCF_FBW7_1	525	530	60.6	0.4330816666666666	1.31808036846537	0.7201666666666666	0.1758333333333333	0.1015	0.25695	0.7928333333333333	0.1837166666666666	1	1	K510-ub	2	510,518	0	0.0	VTPTES	NO	Predicted	FBXW7	0.8484626	0.15153742	1	0.9634881	NON-DEGRON	Novel instance
O60296	Trafficking kinesin-binding protein 2 (Amyotrophic lateral sclerosis 2 chromosomal region candidate gene 3 protein)	TRAK2	DEG_SCF_FBW7_1	773	780	92.8875	0.5172537500000001	1.2555118218828958	0.979125	0.006625	0.012875	0.6387125	0.5043500000000001	0.17115	0	0	0.0	2	753,769	6	S775-p,T776-p,S780-p,S782-p,S784-p,S788-p	IPSTPPNS	NO	Predicted	FBXW7	0.9854988	0.014501214	1	0.9634881	DEGRON	High confidence novel instance
O60296	Trafficking kinesin-binding protein 2 (Amyotrophic lateral sclerosis 2 chromosomal region candidate gene 3 protein)	TRAK2	DEG_SPOP_SBC_1	901	905	83.16	0.34621	0.9390528371487468	0.8714000000000001	0.0203999999999999	0.1082	0.29562	0.74631	0.4396	0	0	0.0	1	912	0	0.0	VCTSS	NO	Predicted	SPOP	0.7725317	0.22746831	1	0.9192029	NON-DEGRON	Novel instance
O60303	Katanin-interacting protein	KATNIP	DEG_SPOP_SBC_1	861	865	67.05999999999999	0.337422	1.0032129154498066	0.9326	0.0376	0.0268	0.8200200000000001	0.4410599999999999	0.5090600000000001	0	0	0.0	0	0.0	0	0.0	AGSSS	NO	Predicted	SPOP	0.9839272	0.01607281	1	0.9192029	DEGRON	High confidence novel instance
O60303	Katanin-interacting protein	KATNIP	LIG_APCC_ABBAyCdc20_2	85	91	106.8	0.3395728571428571	0.9870560564469716	0.9118571428571428	0.058	0.0277142857142857	0.5367999999999999	0.6761714285714285	0.4168571428571428	0	0	0.0	1	81	2	S83-p,S97-p	RKAIHSD	NO	Predicted	APC,CDC20,FZR1	0.99501896	0.004981041	1	0.8570209	DEGRON	High confidence novel instance
O60303	Katanin-interacting protein	KATNIP	LIG_APCC_ABBAyCdc20_2	107	113	104.34285714285714	0.3277342857142857	1.0178672517345422	0.4105714285714285	0.5621428571428572	0.0275714285714285	0.5249714285714285	0.7744857142857142	0.5143857142857143	0	0	0.0	1	128	2	S97-p,S122-p	RRTLFRE	NO	Predicted	APC,CDC20,FZR1	0.9889338	0.011066198	1	0.8570209	DEGRON	High confidence novel instance
O60304	Zinc finger protein 500 (Zinc finger protein with KRAB and SCAN domains 18)	ZNF500	DEG_MDM2_SWIB_1	215	222	81.0875	0.787525	1.3429940569070338	0.7268749999999999	0.221375	0.0491249999999999	0.335425	0.7382500000000001	0.95385	0	0	0.0	0	0.0	0	0.0	FLSAWSQV	NO	Predicted	MDM2	0.9231755	0.076824486	1	0.8570209	DEGRON	High confidence novel instance
O60307	Microtubule-associated serine/threonine-protein kinase 3 (EC 2.7.11.1)	MAST3	DEG_APCC_DBOX_1	82	90	62.64444444444444	0.5086133333333334	1.2159016860759733	0.5752222222222222	0.0985555555555555	0.3258888888888889	0.4328666666666666	0.7163444444444446	0.6163444444444445	1	0	0.0	0	0.0	2	S85-p,S88-p	RRWSLASLP	NO	Predicted	APC,CDC20,FZR1	0.8625458	0.13745421	1	0.9858773	NON-DEGRON	Novel instance
O60307	Microtubule-associated serine/threonine-protein kinase 3 (EC 2.7.11.1)	MAST3	DEG_APCC_DBOX_1	109	117	101.0	0.4952766666666666	1.217022391946747	0.7264444444444444	0.2222222222222222	0.0441111111111111	0.6459222222222222	0.6417	0.4150666666666666	1	0	0.0	1	130	1	T121-p	SRERLHQLP	NO	Predicted	APC,CDC20,FZR1	0.9973621	0.0026379228	1	0.9858773	DEGRON	High confidence novel instance
O60307	Microtubule-associated serine/threonine-protein kinase 3 (EC 2.7.11.1)	MAST3	DEG_SCF_FBW7_1	34	41	78.1625	0.32627	0.9148464324769376	0.86925	0.018	0.117125	0.5988749999999999	0.6425500000000001	0.579975	0	0	0.0	2	14,31	3	T37-p,S39-p,S47-p	VVGTPSPT	NO	Predicted	FBXW7	0.9904889	0.009511113	1	0.9634881	DEGRON	High confidence novel instance
O60307	Microtubule-associated serine/threonine-protein kinase 3 (EC 2.7.11.1)	MAST3	DEG_SCF_FBW7_1	1118	1124	95.35714285714286	0.3481528571428572	0.9955525070439069	0.9672857142857144	0.0108571428571428	0.0189999999999999	0.7144285714285715	0.5450142857142857	0.4961285714285714	0	0	0.0	0	0.0	0	0.0	PTTPCRS	NO	Predicted	FBXW7	0.91870046	0.08129954	1	0.9634881	NON-DEGRON	Novel instance
O60307	Microtubule-associated serine/threonine-protein kinase 3 (EC 2.7.11.1)	MAST3	DEG_SPOP_SBC_1	707	711	58.6	0.36273	0.9961092116940844	0.6734000000000001	0.248	0.0782	0.31584	0.7177600000000002	0.80644	0	0	0.0	0	0.0	6	S698-p,S699-p,Y708-p,S709-p,S710-p,S711-p	VYSSS	NO	Predicted	SPOP	0.9777454	0.022254586	1	0.9192029	DEGRON	High confidence novel instance
O60307	Microtubule-associated serine/threonine-protein kinase 3 (EC 2.7.11.1)	MAST3	DEG_SPOP_SBC_1	1142	1146	89.10000000000001	0.379208	1.0594890877110548	0.9664	0.0168	0.0134	0.72008	0.4547599999999999	0.4017399999999999	0	0	0.0	0	0.0	1	S1136-p	PSSSS	NO	Predicted	SPOP	0.98812175	0.011878252	1	0.9192029	DEGRON	High confidence novel instance
O60312	Phospholipid-transporting ATPase VA (EC 7.6.2.1) (ATPase class V type 10A) (Aminophospholipid translocase VA) (P4-ATPase flippase complex alpha subunit ATP10A)	ATP10A	DEG_SCF_TRCP1_1	1333	1339	80.67142857142858	0.3044271428571428	0.9487970588407912	0.8242857142857142	0.1164285714285714	0.061	0.6717571428571428	0.5650142857142856	0.1347571428571428	0	0	0.0	3	1313,1322,1345	0	0.0	DSGTEHS	NO	Predicted	BTRC	0.57543415	0.42456585	1	0.94877315	NON-DEGRON	Novel instance
O60312	Phospholipid-transporting ATPase VA (EC 7.6.2.1) (ATPase class V type 10A) (Aminophospholipid translocase VA) (P4-ATPase flippase complex alpha subunit ATP10A)	ATP10A	DEG_SPOP_SBC_1	959	963	77.44000000000001	0.37792	1.0578976767385015	0.8998000000000002	0.0567999999999999	0.038	0.51774	0.6347799999999999	0.04024	0	0	0.0	3	945,947,949	1	S966-p	PPSTS	NO	Predicted	SPOP	0.82249236	0.17750764	1	0.9192029	NON-DEGRON	Novel instance
O60315	Zinc finger E-box-binding homeobox 2 (Smad-interacting protein 1) (SMADIP1) (Zinc finger homeobox protein 1b)	ZEB2	DEG_APCC_DBOX_1	1109	1117	82.0	0.2609966666666666	1.000197998301047	0.7108888888888889	0.1034444444444444	0.1658888888888889	0.592111111111111	0.7361666666666666	0.9957444444444444	0	0	0.0	1	1098	4	S1115-p,T1117-p,S1122-p,S1124-p	NRAYLQSIT	NO	Predicted	APC,CDC20,FZR1	0.9950187	0.0049812794	1	0.9858773	DEGRON	High confidence novel instance
O60315	Zinc finger E-box-binding homeobox 2 (Smad-interacting protein 1) (SMADIP1) (Zinc finger homeobox protein 1b)	ZEB2	DEG_SPOP_SBC_1	849	853	82.8	0.312884	0.8536244123420872	0.9256	0.0348	0.044	0.52934	0.5784600000000002	0.17692	0	0	0.0	5	834,836,838,866,867	2	S840-p,S841-p	VSSSS	NO	Predicted	SPOP	0.9884851	0.011514902	1	0.9192029	DEGRON	High confidence novel instance
O60318	Germinal-center associated nuclear protein (GANP) (EC 2.3.1.48) (80 kDa MCM3-associated protein) (MCM3 acetylating protein) (MCM3AP) (EC 2.3.1.-) (MCM3 acetyltransferase)	MCM3AP	DEG_SCF_FBW7_1	975	982	80.5	0.29547375	0.8588002811397255	0.831125	0.020875	0.14775	0.4510125	0.7607625	0.23135	0	0	0.0	2	957,988	0	0.0	PRHTPVCS	NO	Predicted	FBXW7	0.99883133	0.0011686683	1	0.9634881	DEGRON	High confidence novel instance
O60318	Germinal-center associated nuclear protein (GANP) (EC 2.3.1.48) (80 kDa MCM3-associated protein) (MCM3 acetylating protein) (MCM3AP) (EC 2.3.1.-) (MCM3 acetyltransferase)	MCM3AP	DEG_SPOP_SBC_1	99	103	78.84	0.278026	1.054826899364507	0.922	0.0341999999999999	0.0442	0.31822	0.6430999999999999	0.09542	1	0	0.0	1	113	0	0.0	PSSSS	NO	Predicted	SPOP	0.9420691	0.057930887	1	0.9192029	DEGRON	High confidence novel instance
O60318	Germinal-center associated nuclear protein (GANP) (EC 2.3.1.48) (80 kDa MCM3-associated protein) (MCM3 acetylating protein) (MCM3AP) (EC 2.3.1.-) (MCM3 acetyltransferase)	MCM3AP	DEG_SPOP_SBC_1	197	201	80.04	0.260818	0.9423157203268056	0.9138	0.0354	0.0436	0.29154	0.6956200000000001	0.11242	1	0	0.0	1	211	0	0.0	VTSSS	NO	Predicted	SPOP	0.93801653	0.061983466	1	0.9192029	DEGRON	High confidence novel instance
O60318	Germinal-center associated nuclear protein (GANP) (EC 2.3.1.48) (80 kDa MCM3-associated protein) (MCM3 acetylating protein) (MCM3AP) (EC 2.3.1.-) (MCM3 acetyltransferase)	MCM3AP	LIG_APCC_ABBA_1	1072	1077	74.89999999999999	0.288335	1.0371236905912222	0.7966666666666665	0.1678333333333333	0.0386666666666666	0.71035	0.6972833333333331	0.4689	0	0	0.0	0	0.0	0	0.0	VPMYSD	NO	Predicted	APC,CDC20,FZR1	0.99214995	0.007850051	1	0.9598278	DEGRON	High confidence novel instance
O60333	Kinesin-like protein KIF1B (Klp)	KIF1B	DEG_SCF_FBW7_1	1558	1563	75.96666666666667	0.2753316666666667	0.8923904737771545	0.912	0.0481666666666666	0.0391666666666666	0.5123666666666667	0.6700833333333335	0.13845	0	0	0.0	1	1579	1	S1573-p	ITPSES	NO	Predicted	FBXW7	0.9866237	0.013376296	1	0.9634881	DEGRON	High confidence novel instance
O60333	Kinesin-like protein KIF1B (Klp)	KIF1B	DEG_SCF_FBW7_1	1629	1634	79.39999999999999	0.3013133333333333	1.0446078415923132	0.9205	0.037	0.0418333333333333	0.52025	0.6233333333333332	0.2684666666666667	0	0	0.0	1	1649	6	S1620-p,T1630-p,S1632-p,S1641-p,S1643-p,S1645-p	LTPSST	NO	Predicted	FBXW7	0.99943966	0.00056034327	1	0.9634881	DEGRON	High confidence novel instance
O60333	Kinesin-like protein KIF1B (Klp)	KIF1B	DEG_SCF_TRCP1_1	1567	1573	72.62857142857142	0.3141628571428571	0.9829652950699234	0.7558571428571428	0.213	0.0305714285714285	0.4935	0.7122857142857144	0.2441857142857142	0	0	0.0	2	1579,1584	1	S1573-p	DSGDIES	NO	Predicted	BTRC	0.89279413	0.10720587	1	0.94877315	NON-DEGRON	Novel instance
O60333	Kinesin-like protein KIF1B (Klp)	KIF1B	LIG_APCC_ABBA_1	303	308	68.11666666666666	0.710465	1.2612927616740488	0.7671666666666668	0.1506666666666666	0.087	0.1808333333333333	0.8757166666666668	0.3598833333333333	1	0	0.0	6	294,296,297,298,299,300	1	T301-p	FIPYRD	NO	Predicted	APC,CDC20,FZR1	0.9790385	0.020961523	1	0.9598278	DEGRON	High confidence novel instance
O60333	Kinesin-like protein KIF1B (Klp)	KIF1B	CBL_PTK	796	803	68.7375	0.35633125	0.9176033743717238	0.83525	0.075375	0.09175	0.1855	0.795675	0.1739625	0	1	K784-ub	4	784,785,786,813	0	0.0	DTLYSPLP	NO	Predicted	CBL	0.54194045	0.45805955	1	0.89098835	NON-DEGRON	Novel instance
O60336	Mitogen-activated protein kinase-binding protein 1 (JNK-binding protein 1) (JNKBP-1)	MAPKBP1	DEG_APCC_DBOX_1	543	551	28.88888888888889	0.5826722222222221	1.4218705785728578	0.4292222222222222	0.0025555555555555	0.565111111111111	0.1522666666666666	0.8258666666666667	0.2264555555555555	0	0	0.0	2	531,537	0	0.0	SRDRLIHVL	NO	Predicted	APC,CDC20,FZR1	0.5284811	0.47151887	1	0.9858773	NON-DEGRON	Novel instance
O60336	Mitogen-activated protein kinase-binding protein 1 (JNK-binding protein 1) (JNKBP-1)	MAPKBP1	DEG_APCC_DBOX_1	740	748	80.35555555555555	0.3225455555555556	1.0130517778685122	0.2295555555555555	0.7547777777777777	0.0151111111111111	0.5631777777777778	0.8055888888888888	0.4576555555555556	0	0	0.0	1	755	0	0.0	MRQRLAELR	NO	Predicted	APC,CDC20,FZR1	0.8954348	0.1045652	1	0.9858773	NON-DEGRON	Novel instance
O60336	Mitogen-activated protein kinase-binding protein 1 (JNK-binding protein 1) (JNKBP-1)	MAPKBP1	DEG_APCC_DBOX_1	976	984	76.13333333333333	0.3037733333333333	1.045282448319908	0.6855555555555557	0.0624444444444444	0.2465555555555555	0.6025222222222222	0.679877777777778	0.8728222222222222	0	0	0.0	1	992	0	0.0	ARGTLGRVY	NO	Predicted	APC,CDC20,FZR1	0.9710706	0.028929412	1	0.9858773	NON-DEGRON	Novel instance
O60336	Mitogen-activated protein kinase-binding protein 1 (JNK-binding protein 1) (JNKBP-1)	MAPKBP1	DEG_SCF_FBW7_2	1060	1066	82.95714285714284	0.3184814285714286	1.1106095677090388	0.6325714285714286	0.3481428571428572	0.0227142857142857	0.8343714285714287	0.6440571428571428	0.6498142857142858	0	0	0.0	1	1070	1	T1062-p	PQTPDQE	NO	Predicted	FBXW7	0.9796815	0.020318508	1	0.99856865	NON-DEGRON	Novel instance
O60336	Mitogen-activated protein kinase-binding protein 1 (JNK-binding protein 1) (JNKBP-1)	MAPKBP1	DEG_SPOP_SBC_1	1115	1119	77.28	0.245612	1.0281541242507848	0.7490000000000001	0.2335999999999999	0.0112	0.6786	0.5776399999999999	0.81922	0	0	0.0	0	0.0	0	0.0	PSSSS	NO	Predicted	SPOP	0.9485685	0.051431477	1	0.9192029	DEGRON	High confidence novel instance
O60336	Mitogen-activated protein kinase-binding protein 1 (JNK-binding protein 1) (JNKBP-1)	MAPKBP1	DEG_SPOP_SBC_1	1250	1254	76.0	0.214784	0.9618982090293584	0.8341999999999998	0.1226	0.0486	0.6407800000000001	0.6358199999999998	0.46974	0	0	0.0	1	1257	2	S1261-p,S1263-p	PTTSS	NO	Predicted	SPOP	0.99547356	0.0045264363	1	0.9192029	DEGRON	High confidence novel instance
O60336	Mitogen-activated protein kinase-binding protein 1 (JNK-binding protein 1) (JNKBP-1)	MAPKBP1	DEG_SPOP_SBC_1	1337	1341	69.29999999999998	0.2152279999999999	1.0185173792679172	0.7379999999999999	0.209	0.0534	0.45108	0.71958	0.77294	0	0	0.0	3	1318,1327,1354	0	0.0	AHSTT	NO	Predicted	SPOP	0.9106239	0.08937609	1	0.9192029	NON-DEGRON	Novel instance
O60343	TBC1 domain family member 4 (Akt substrate of 160 kDa) (AS160)	TBC1D4	DEG_APCC_DBOX_1	354	362	38.93333333333333	0.4392255555555555	1.0809541051047926	0.213	0.0356666666666666	0.7555555555555556	0.4222444444444444	0.7868777777777779	0.5597333333333334	1	0	0.0	2	374,380	5	S344-p,S349-p,S351-p,T356-p,S370-p	NRTMLFQVG	NO	Predicted	APC,CDC20,FZR1	0.5074103	0.4925897	1	0.9858773	NON-DEGRON	Novel instance
O60343	TBC1 domain family member 4 (Akt substrate of 160 kDa) (AS160)	TBC1D4	DEG_APCC_DBOX_1	552	560	72.77777777777777	0.3053	0.7945752253323348	0.2325555555555555	0.7485555555555556	0.0174444444444444	0.4279666666666666	0.8178222222222221	0.8163888888888889	0	0	0.0	1	564	5	S551-p,S566-p,T568-p,S569-p,S570-p	GRFKLDILK	NO	Predicted	APC,CDC20,FZR1	0.6751157	0.3248843	1	0.9858773	NON-DEGRON	Novel instance
O60343	TBC1 domain family member 4 (Akt substrate of 160 kDa) (AS160)	TBC1D4	DEG_APCC_DBOX_1	582	590	81.61111111111111	0.2678866666666666	0.8312409526455768	0.7237777777777779	0.1104444444444444	0.1648888888888889	0.4887666666666667	0.6783333333333332	0.7319	0	0	0.0	3	562,564,602	6	S576-p,S588-p,S591-p,S595-p,S597-p,S600-p	MRGRLGSVD	NO	Predicted	APC,CDC20,FZR1	0.9826314	0.017368615	1	0.9858773	NON-DEGRON	Novel instance
O60343	TBC1 domain family member 4 (Akt substrate of 160 kDa) (AS160)	TBC1D4	DEG_APCC_DBOX_1	798	806	81.5888888888889	0.2632044444444444	0.96006024776673	0.7476666666666667	0.2017777777777777	0.043	0.627688888888889	0.7048444444444445	0.5047777777777778	1	0	0.0	1	786	4	S787-p,S789-p,S806-p,S809-p	DRNELLPLS	NO	Predicted	APC,CDC20,FZR1	0.89336026	0.10663974	1	0.9858773	NON-DEGRON	Novel instance
O60343	TBC1 domain family member 4 (Akt substrate of 160 kDa) (AS160)	TBC1D4	DEG_SCF_FBW7_1	610	617	80.3125	0.3508475	1.1313928689215431	0.96825	0.010875	0.01925	0.8200000000000001	0.4483999999999999	0.1542	0	0	0.0	1	602	5	S600-p,S609-p,T613-p,S617-p,S621-p	PPGTPPAS	NO	Predicted	FBXW7	0.9978897	0.0021103024	1	0.9634881	DEGRON	High confidence novel instance
O60343	TBC1 domain family member 4 (Akt substrate of 160 kDa) (AS160)	TBC1D4	DEG_SPOP_SBC_1	288	292	68.73999999999998	0.2944279999999999	0.9969012935644972	0.8071999999999999	0.1446	0.0477999999999999	0.42682	0.70312	0.76316	0	0	0.0	0	0.0	1	S285-p	ALTSS	NO	Predicted	SPOP	0.9872131	0.012786925	1	0.9192029	DEGRON	High confidence novel instance
O60343	TBC1 domain family member 4 (Akt substrate of 160 kDa) (AS160)	TBC1D4	DEG_SPOP_SBC_1	646	650	85.18	0.3772399999999999	1.0609823759373886	0.914	0.0624	0.022	0.7001000000000001	0.5777999999999998	0.37184	0	0	0.0	1	653	4	T642-p,S644-p,S648-p,S649-p	PPSST	NO	Predicted	SPOP	0.9933356	0.0066643953	1	0.9192029	DEGRON	High confidence novel instance
[truncated: 17,045 more rows]
